# Supplementary material for: Analysis of Allelic Imbalance in Rice Hybrids Under Water Stress and Association of Asymmetrically Expressed Genes with Drought-Response QTLs
Source: Rice (N Y). 2016 Sep 26;9:50. doi: 10.1186/s12284-016-0123-4 (PMC5037104; doi:10.1186/s12284-016-0123-4)
Supplement: Additional file 1: Table S1. — List of genes in the hybrids with SNPs between the two parent-specific alleles under normal conditions. (XLSX 233 kb) [file 12284_2016_123_MOESM1_ESM.xlsx]

## Sheet: control
Genes	Apo-specific transcripts	IR64-specific transcripts	Apo/IR64	Log2FC	FC	chi_pval
LOC_Os10g24004.1	461.212	0.791609	582.627	9.18643	582.627	8.15626e-05
LOC_Os01g28450.1	137.109	0.791609	173.203	7.43632	173.203	1.05911e-08
LOC_Os11g34940.1	1291.6	9.53954	135.394	7.08102	135.394	0.747711
LOC_Os04g01810.1	87.5327	1.62346	53.9175	5.75268	53.9175	0.0743247
LOC_Os11g34920.1	35.1929	0.791609	44.4575	5.47435	44.4575	2.44932e-05
LOC_Os05g01950.1	63.4896	1.58322	40.1017	5.32559	40.1017	0.0133004
LOC_Os12g14440.1	197.23	6.49382	30.3719	4.92467	30.3719	0.000467912
LOC_Os11g11890.1	195.071	7.24519	26.9242	4.75083	26.9242	0.00262246
LOC_Os09g19160.1	277.236	14.5709	19.0268	4.24996	19.0268	0.0986938
LOC_Os04g29550.1	506.951	30.0811	16.8528	4.07492	16.8528	0.107588
LOC_Os05g25950.1	25.3717	1.58322	16.0254	4.00229	16.0254	0.0212596
LOC_Os09g11480.2	441.704	28.5784	15.4559	3.95008	15.4559	0.00228389
LOC_Os10g03570.1	72.5997	4.74965	15.2853	3.93407	15.2853	2.03727e-05
LOC_Os11g31530.1	11.9144	0.791609	15.0508	3.91177	15.0508	0.000735189
LOC_Os11g46900.1	241.441	18.207	13.2609	3.7291	13.2609	0.000327343
LOC_Os01g02760.1	78.4629	6.37311	12.3116	3.62194	12.3116	0.0129891
LOC_Os06g43660.1	240.192	19.9109	12.0633	3.59256	12.0633	2.02267e-17
LOC_Os07g29620.1	84.9033	7.95632	10.6712	3.41565	10.6712	0.340144
LOC_Os08g15149.1	147.534	14.2892	10.3249	3.36805	10.3249	0.682909
LOC_Os06g16300.1	128.173	12.7462	10.0558	3.32995	10.0558	0.1738
LOC_Os12g06250.2	69.9835	7.20495	9.71324	3.27995	9.71324	0.561312
LOC_Os05g06920.1	223.836	23.2383	9.63221	3.26787	9.63221	0.120228
LOC_Os09g11480.1	777.453	96.7774	8.03341	3.00601	8.03341	0.45369
LOC_Os05g49060.1	76.2761	9.4993	8.02965	3.00534	8.02965	1
LOC_Os06g32580.1	23.7483	3.16643	7.5	2.90689	7.5	0.000164938
LOC_Os08g42700.1	441.797	61.9196	7.13502	2.83492	7.13502	0.305498
LOC_Os08g13460.1	16.7043	2.37483	7.03389	2.81432	7.03389	0.000408725
LOC_Os04g30180.1	37.7287	5.62174	6.71122	2.74657	6.71122	0.496063
LOC_Os02g13510.1	934.727	150.258	6.22082	2.63711	6.22082	0.689851
LOC_Os08g07390.1	78.4629	12.8669	6.09803	2.60834	6.09803	0.396159
LOC_Os01g10990.1	9.4993	1.58322	6	2.58496	6	0.0179292
LOC_Os11g44430.1	100.105	16.7847	5.96404	2.57629	5.96404	2.52131e-06
LOC_Os10g04170.1	65.0728	11.0825	5.87167	2.55377	5.87167	0.279203
LOC_Os04g29424.1	63.3016	11.2837	5.61	2.488	5.61	0.761135
LOC_Os12g22810.2	151.384	27.2768	5.54993	2.47247	5.54993	0.544546
LOC_Os04g30030.1	56.5663	10.2909	5.49673	2.45857	5.49673	0.000801515
LOC_Os01g56220.1	30.2823	5.5815	5.42548	2.43975	5.42548	0.00753727
LOC_Os08g10740.1	42.7871	7.91609	5.40508	2.43432	5.40508	0.21578
LOC_Os01g04650.1	12.6657	2.37483	5.33333	2.41504	5.33333	0.124495
LOC_Os02g39630.2	41.2441	7.91609	5.21017	2.38133	5.21017	0.39545
LOC_Os01g02800.1	57.881	11.2435	5.14797	2.364	5.14797	0.367027
LOC_Os06g09450.1	40.4525	7.91609	5.11017	2.35337	5.11017	0.0587689
LOC_Os01g35789.2	117.453	23.0774	5.08953	2.34753	5.08953	0.491024
LOC_Os04g08340.1	15.8322	3.16643	5	2.32193	5	0.235002
LOC_Os11g43320.1	15.8322	3.16643	5	2.32193	5	0.047168
LOC_Os08g31830.1	27.8672	5.5815	4.99279	2.31985	4.99279	0.998338
LOC_Os01g02370.1	39.6609	7.95632	4.98483	2.31754	4.98483	0.533236
LOC_Os11g41710.1	718.806	145.508	4.93997	2.3045	4.93997	2.9028e-29
LOC_Os01g24490.1	93.9329	19.1998	4.89239	2.29054	4.89239	0.94859
LOC_Os04g54330.1	15.1613	3.16643	4.78812	2.25946	4.78812	0.0148928
LOC_Os01g02400.1	113.522	24.5801	4.61845	2.20741	4.61845	2.40518e-09
LOC_Os07g48970.2	18.3277	3.99828	4.5839	2.19657	4.5839	0.704777
LOC_Os04g20424.1	41.9955	9.4993	4.4209	2.14434	4.4209	0.0454323
LOC_Os01g68700.2	23.9494	5.54126	4.32202	2.11171	4.32202	0.505179
LOC_Os01g35789.1	81.3074	18.9986	4.27965	2.09749	4.27965	0.238438
LOC_Os02g13060.1	2597.73	635.593	4.0871	2.03108	4.0871	1.28311e-19
LOC_Os08g30490.1	45.1751	11.2032	4.03232	2.01161	4.03232	0.0386285
LOC_Os06g40415.1	84.3663	20.9842	4.02047	2.00736	4.02047	0.214082
LOC_Os01g42260.1	12.706	3.16643	4.01271	2.00458	4.01271	0.19093
LOC_Os02g11110.1	44.4508	11.0825	4.01089	2.00392	4.01089	0.409706
LOC_Os06g01972.1	15.8322	3.95804	4	2	4	0.0143011
LOC_Os06g09450.8	43.5787	11.0825	3.9322	1.97534	3.9322	0.867274
LOC_Os11g40130.1	68.2393	17.4959	3.90031	1.96359	3.90031	0.0733898
LOC_Os08g27720.1	49.2407	12.706	3.8754	1.95434	3.8754	0.00120109
LOC_Os03g44230.1	85.8559	22.2455	3.85947	1.9484	3.85947	0.630048
LOC_Os08g10290.1	124.618	32.5364	3.83009	1.93738	3.83009	1.44721e-28
LOC_Os10g14180.7	15.121	3.95804	3.82033	1.9337	3.82033	0.277203
LOC_Os09g39220.1	36.5347	9.57978	3.81373	1.9312	3.81373	0.951684
LOC_Os06g09450.5	45.1619	11.8741	3.80339	1.92729	3.80339	0.834272
LOC_Os05g04000.1	242.997	64.2008	3.78495	1.92027	3.78495	0.850191
LOC_Os01g63900.1	23.9897	6.37311	3.76421	1.91235	3.76421	0.0108921
LOC_Os11g06220.1	11.9144	3.16643	3.76271	1.91177	3.76271	0.142756
LOC_Os01g57550.2	23.869	6.37311	3.74526	1.90507	3.74526	0.179576
LOC_Os02g58730.1	112.408	30.0811	3.73684	1.90182	3.73684	0.0133714
LOC_Os07g30020.1	44.4106	11.9144	3.72748	1.8982	3.72748	0.962517
LOC_Os11g27530.1	8.82841	2.37483	3.7175	1.89433	3.7175	0.103395
LOC_Os01g02400.2	67.4879	18.207	3.7067	1.89014	3.7067	0.0511097
LOC_Os06g09450.4	34.871	9.4993	3.6709	1.87613	3.6709	1
LOC_Os01g04630.1	45.9133	12.6657	3.625	1.85798	3.625	0.132187
LOC_Os01g41900.1	19.8707	5.54126	3.58595	1.84236	3.58595	0.0469612
LOC_Os12g34880.1	25.4522	7.12448	3.5725	1.83693	3.5725	0.820244
LOC_Os01g02560.1	11.2032	3.16643	3.53812	1.82298	3.53812	0.285511
LOC_Os08g31814.2	39.0705	11.163	3.5	1.80735	3.5	0.203312
LOC_Os05g41290.1	24.6203	7.12448	3.45574	1.78899	3.45574	1
LOC_Os05g02310.1	107.283	31.3556	3.42149	1.77462	3.42149	0.202112
LOC_Os09g10930.1	59.4109	17.4154	3.4114	1.77036	3.4114	0.163011
LOC_Os02g17304.1	199.297	58.7802	3.39055	1.76152	3.39055	0.000241056
LOC_Os01g02400.3	77.7386	22.9969	3.3804	1.75719	3.3804	0.00430051
LOC_Os01g41145.1	21.7758	6.49382	3.35331	1.74559	3.35331	0.00192014
LOC_Os11g34370.1	16.1541	4.83013	3.34444	1.74177	3.34444	0.802605
LOC_Os11g44800.1	28.7393	8.70769	3.30045	1.72266	3.30045	0.834632
LOC_Os10g36550.3	10.3714	3.16643	3.27542	1.71168	3.27542	0.157687
LOC_Os11g06220.2	20.7025	6.33287	3.26906	1.70888	3.26906	0.316965
LOC_Os01g59970.1	10.2909	3.16643	3.25	1.70044	3.25	0.283014
LOC_Os07g09800.1	115.977	35.7833	3.2411	1.69648	3.2411	0.00483294
LOC_Os06g03560.1	199.767	61.8259	3.23112	1.69203	3.23112	0.954016
LOC_Os08g08586.1	10.2909	3.20667	3.20922	1.68222	3.20922	0.0496099
LOC_Os06g02580.1	256.682	80.0732	3.2056	1.68059	3.2056	5.37632e-07
LOC_Os01g70720.2	30.3628	9.4993	3.19632	1.67641	3.19632	0.376447
LOC_Os04g30010.1	37.608	11.9144	3.15652	1.65834	3.15652	0.0152273
LOC_Os05g31480.1	64.6434	20.7428	3.11643	1.63989	3.11643	0.561266
LOC_Os10g11870.1	24.8618	7.99656	3.10906	1.63648	3.10906	1
LOC_Os06g09450.7	44.3703	14.2892	3.10517	1.63467	3.10517	0.649381
LOC_Os08g32130.2	55.8955	18.2875	3.05649	1.61188	3.05649	0.822654
LOC_Os06g16640.1	461.655	151.64	3.04442	1.60617	3.04442	8.47452e-61
LOC_Os08g14330.1	16.825	5.54126	3.03631	1.60232	3.03631	0.109747
LOC_Os01g63060.1	16.7043	5.54126	3.01452	1.59193	3.01452	0.000734262
LOC_Os02g11130.1	16.7043	5.54126	3.01452	1.59193	3.01452	1
LOC_Os02g42700.1	71.446	23.7483	3.00847	1.58903	3.00847	0.00141395
LOC_Os08g43190.2	49.9116	16.6238	3.00242	1.58613	3.00242	1
LOC_Os01g23710.1	21.4941	7.16471	3	1.58496	3	0.728767
LOC_Os04g38525.1	14.249	4.74965	3	1.58496	3	0.0023353
LOC_Os01g02100.4	11.8741	3.95804	3	1.58496	3	0.0741996
LOC_Os11g29970.1	19.0791	6.37311	2.99369	1.58192	2.99369	0.151074
LOC_Os01g41710.1	126.657	42.7469	2.96296	1.56704	2.96296	0.0544728
LOC_Os08g27720.2	49.2004	16.664	2.9525	1.56194	2.9525	0.00294812
LOC_Os11g36030.1	20.8635	7.16471	2.91198	1.542	2.91198	0.515236
LOC_Os04g01540.1	22.9566	7.91609	2.9	1.53605	2.9	0.0493146
LOC_Os01g73500.1	41.2039	14.2892	2.88357	1.52786	2.88357	0.932107
LOC_Os02g07490.1	18.2472	6.33287	2.88135	1.52675	2.88135	0.464856
LOC_Os10g12050.2	63.9725	22.2455	2.87575	1.52394	2.87575	0.15464
LOC_Os05g02410.1	11.3239	3.95804	2.861	1.51652	2.861	0.140533
LOC_Os11g43600.1	13.5378	4.78989	2.82633	1.49893	2.82633	0.568109
LOC_Os04g29920.1	70.1978	25.0227	2.80536	1.48819	2.80536	0.301317
LOC_Os11g05650.1	22.165	7.91609	2.8	1.48543	2.8	0.021032
LOC_Os01g61920.1	11.0825	3.95804	2.8	1.48543	2.8	0.206068
LOC_Os06g43590.4	8.74793	3.16643	2.76271	1.46608	2.76271	0.222357
LOC_Os10g04510.1	8.74793	3.16643	2.76271	1.46608	2.76271	0.0404817
LOC_Os12g19590.2	8.74793	3.16643	2.76271	1.46608	2.76271	0.275968
LOC_Os09g16280.1	54.7015	19.8305	2.75846	1.46386	2.75846	0.00135455
LOC_Os04g06590.1	26.1633	9.4993	2.75424	1.46165	2.75424	0.340102
LOC_Os11g02424.2	41.2844	15.0808	2.73754	1.45288	2.73754	0.000100917
LOC_Os02g52450.2	15.2015	5.5815	2.72355	1.44549	2.72355	0.0213041
LOC_Os05g27010.1	15.0808	5.54126	2.72155	1.44443	2.72155	0.0448525
LOC_Os02g11110.2	85.9766	31.946	2.69131	1.42831	2.69131	0.00402953
LOC_Os10g04600.2	12.706	4.74965	2.67514	1.41961	2.67514	0.0305525
LOC_Os08g05510.1	18.9986	7.12448	2.66667	1.41504	2.66667	0.0355549
LOC_Os10g12480.1	33.8109	12.7865	2.64427	1.40287	2.64427	0.0570045
LOC_Os10g07978.1	10.4519	3.95804	2.64066	1.4009	2.64066	0.652264
LOC_Os04g32920.4	16.6238	6.33287	2.625	1.39232	2.625	0.000268398
LOC_Os09g18020.1	170.96	65.1936	2.62235	1.39086	2.62235	1.90109e-16
LOC_Os02g48116.1	12.6657	4.83013	2.62224	1.3908	2.62224	0.0663506
LOC_Os03g25750.1	20.944	7.99656	2.61912	1.38908	2.61912	0.105304
LOC_Os10g17990.1	10.4116	3.99828	2.60403	1.38074	2.60403	0.131077
LOC_Os02g15520.1	31.1946	11.9948	2.60067	1.37888	2.60067	1.67683e-05
LOC_Os02g17460.1	10.2909	3.95804	2.6	1.37851	2.6	0.0604321
LOC_Os10g04520.1	10.3714	3.99828	2.59396	1.37516	2.59396	0.412402
LOC_Os08g27850.2	177.803	69.1114	2.5727	1.36329	2.5727	2.16904e-05
LOC_Os01g64960.2	34.0392	13.4573	2.52941	1.3388	2.52941	0.000143597
LOC_Os06g15760.1	362.891	144.81	2.50598	1.32537	2.50598	0.00077137
LOC_Os02g57150.1	47.8989	19.1193	2.50526	1.32496	2.50526	0.282018
LOC_Os02g05630.1	7.91609	3.16643	2.5	1.32193	2.5	0.116908
LOC_Os12g13174.1	7.91609	3.16643	2.5	1.32193	2.5	0.223783
LOC_Os05g38810.1	11.8741	4.74965	2.5	1.32193	2.5	0.248166
LOC_Os02g12870.1	21.3734	8.70769	2.45455	1.29546	2.45455	0.0187207
LOC_Os01g62420.1	17.5361	7.16471	2.44756	1.29135	2.44756	0.545343
LOC_Os03g17010.1	17.4154	7.12448	2.44444	1.28951	2.44444	0.00108474
LOC_Os11g31900.1	85.8559	35.1527	2.44237	1.28828	2.44237	0.697321
LOC_Os08g27850.1	290.373	119.023	2.43963	1.28667	2.43963	1.66516e-10
LOC_Os01g10950.1	13.6183	5.62174	2.42244	1.27646	2.42244	1
LOC_Os01g35040.1	9.57978	3.95804	2.42033	1.27521	2.42033	0.297712
LOC_Os10g36250.1	246.391	101.929	2.41727	1.27338	2.41727	0.403662
LOC_Os01g02570.1	140.047	57.9484	2.41676	1.27307	2.41676	0.00161589
LOC_Os01g65680.1	32.4559	13.4573	2.41176	1.27009	2.41176	0.505029
LOC_Os02g14780.2	9.4993	3.95804	2.4	1.26303	2.4	0.363451
LOC_Os12g16524.2	18.9986	7.91609	2.4	1.26303	2.4	0.359132
LOC_Os09g36080.1	49.1602	20.6221	2.38386	1.2533	2.38386	0.00111096
LOC_Os05g27320.1	20.7025	8.70769	2.3775	1.24944	2.3775	0.833381
LOC_Os01g42260.4	15.0406	6.33287	2.375	1.24793	2.375	0.354453
LOC_Os03g51260.1	67.5684	28.5784	2.36432	1.24142	2.36432	0.810837
LOC_Os04g02880.1	41.3648	17.6568	2.34271	1.22818	2.34271	0.227443
LOC_Os08g29110.1	147.561	63.4494	2.32565	1.21763	2.32565	0.0628877
LOC_Os11g45090.1	250.093	107.82	2.31955	1.21385	2.31955	0.000238228
LOC_Os08g09350.1	36.5347	15.8322	2.30762	1.20641	2.30762	0.000628217
LOC_Os02g05530.1	97.22	42.1967	2.30397	1.20412	2.30397	4.98049e-10
LOC_Os11g43410.1	73.4718	31.9058	2.30277	1.20337	2.30277	0.397403
LOC_Os01g03980.1	25.4522	11.1228	2.2883	1.19428	2.2883	0.260926
LOC_Os12g16524.1	12.6657	5.54126	2.28571	1.19265	2.28571	0.762751
LOC_Os05g02650.1	7.28543	3.20667	2.27196	1.18394	2.27196	0.210605
LOC_Os01g12100.1	92.229	40.6939	2.26641	1.18041	2.26641	0.141549
LOC_Os01g57550.1	28.6589	12.706	2.25554	1.17347	2.25554	0.235125
LOC_Os11g42800.1	77.5908	34.4013	2.25546	1.17342	2.25546	0.582838
LOC_Os02g15520.2	35.8236	15.9126	2.25126	1.17074	2.25126	2.51511e-05
LOC_Os02g40130.1	35.8236	15.9529	2.24559	1.16709	2.24559	1.35476e-13
LOC_Os04g10214.1	65.7437	29.2895	2.24462	1.16647	2.24462	0.857946
LOC_Os08g32130.1	58.9009	26.284	2.24094	1.1641	2.24094	0.68603
LOC_Os12g26290.4	8.86865	3.95804	2.24066	1.16393	2.24066	0.0713545
LOC_Os02g38170.1	15.9126	7.12448	2.23352	1.15932	2.23352	0.510246
LOC_Os11g15570.1	40.7342	18.2472	2.23235	1.15856	2.23235	2.78324e-11
LOC_Os11g06930.1	37.5275	16.825	2.23047	1.15734	2.23047	0.140594
LOC_Os01g62620.2	8.78817	3.95804	2.22033	1.15078	2.22033	0.4527
LOC_Os03g04110.2	8.78817	3.95804	2.22033	1.15078	2.22033	0.221482
LOC_Os08g09690.2	33.489	15.121	2.21473	1.14713	2.21473	0.144808
LOC_Os05g02260.4	197.526	89.7737	2.20027	1.13768	2.20027	0.681476
LOC_Os11g11960.1	76.3163	35.032	2.17848	1.12332	2.17848	0.0853094
LOC_Os01g36294.1	29.2895	13.4573	2.17647	1.12199	2.17647	0.00146641
LOC_Os05g02260.2	211.815	97.6093	2.17003	1.11772	2.17003	0.386965
LOC_Os01g40630.2	10.2909	4.74965	2.16667	1.11548	2.16667	0.383166
LOC_Os01g61630.1	20.5818	9.4993	2.16667	1.11548	2.16667	0.403672
LOC_Os07g29600.2	11.9546	5.54126	2.15738	1.10928	2.15738	0.867337
LOC_Os07g49400.3	11.8741	5.54126	2.14286	1.09954	2.14286	1
LOC_Os01g59990.2	11.9546	5.5815	2.14183	1.09884	2.14183	0.326649
LOC_Os09g24670.2	11.9546	5.5815	2.14183	1.09884	2.14183	0.849894
LOC_Os01g38480.2	179.789	84.1519	2.13648	1.09523	2.13648	0.652928
LOC_Os04g12390.1	62.6175	29.37	2.13202	1.09222	2.13202	0.282989
LOC_Os11g06420.2	27.1159	12.7462	2.12737	1.08907	2.12737	0.17236
LOC_Os02g37030.1	13.4573	6.33287	2.125	1.08746	2.125	0.901681
LOC_Os05g31490.1	460.957	220.442	2.09105	1.06423	2.09105	0.000127246
LOC_Os01g41420.1	18.207	8.70769	2.09091	1.06413	2.09091	1.53287e-07
LOC_Os01g63354.1	18.2875	8.74793	2.09049	1.06384	2.09049	0.331984
LOC_Os07g29810.1	16.7043	7.99656	2.08893	1.06276	2.08893	0.341665
LOC_Os11g47920.1	42.8273	20.5818	2.08083	1.05716	2.08083	0.529043
LOC_Os02g39570.6	20.0719	9.66025	2.07778	1.05504	2.07778	0.51752
LOC_Os09g08370.2	19.8707	9.57978	2.07423	1.05258	2.07423	0.364553
LOC_Os05g02420.2	49.4821	23.9092	2.06958	1.04934	2.06958	0.526791
LOC_Os02g30210.1	21.3734	10.3311	2.06883	1.04882	2.06883	0.820169
LOC_Os04g08310.1	101.849	49.2809	2.0667	1.04733	2.0667	0.305148
LOC_Os05g02260.1	239.522	116.017	2.06453	1.04581	2.06453	0.265875
LOC_Os06g03930.1	30.9532	15.0406	2.05798	1.04123	2.05798	0.248454
LOC_Os05g31480.2	31.1142	15.121	2.05767	1.04101	2.05767	0.797519
LOC_Os02g30050.1	63.4896	30.913	2.05382	1.03831	2.05382	0.00065976
LOC_Os06g03682.1	38.7888	19.0388	2.03735	1.0267	2.03735	0.199753
LOC_Os04g30420.1	102.949	50.6629	2.03204	1.02293	2.03204	2.54334e-12
LOC_Os01g28500.1	11.2837	5.5815	2.02163	1.01552	2.02163	0.764561
LOC_Os06g43790.1	7.99656	3.95804	2.02033	1.01459	2.02033	0.406687
LOC_Os09g20830.3	7.99656	3.95804	2.02033	1.01459	2.02033	0.486435
LOC_Os11g36150.1	52.89	26.2438	2.01533	1.01102	2.01533	0.130243
LOC_Os08g11480.1	17.5361	8.70769	2.01386	1.00997	2.01386	0.493937
LOC_Os05g33890.1	22.2858	11.0825	2.01089	1.00784	2.01089	0.0459939
LOC_Os01g70720.1	7.95632	3.95804	2.01017	1.00731	2.01017	0.506678
LOC_Os03g01570.1	7.95632	3.95804	2.01017	1.00731	2.01017	0.443969
LOC_Os05g41510.1	9.53954	4.74965	2.00847	1.0061	2.00847	0.301189
LOC_Os05g01310.2	11.1228	5.54126	2.00726	1.00523	2.00726	0.208166
LOC_Os08g42760.1	44.7325	22.2858	2.00722	1.0052	2.00722	0.860352
LOC_Os01g59990.1	11.2032	5.5815	2.00721	1.00519	2.00721	0.418096
LOC_Os02g52744.2	15.9529	7.95632	2.00506	1.00364	2.00506	0.985591
LOC_Os01g55900.1	17.4959	8.74793	2	1	2	0.614564
LOC_Os01g64100.1	11.0825	5.54126	2	1	2	0.115951
LOC_Os02g01490.1	11.0825	5.54126	2	1	2	0.308239
LOC_Os04g54330.3	9.4993	4.74965	2	1	2	0.703894
LOC_Os05g26990.4	9.4993	4.74965	2	1	2	0.714287
LOC_Os05g01520.1	9.57978	4.78989	2	1	2	0.871436
LOC_Os12g41962.4	7.91609	3.95804	2	1	2	0.272714
LOC_Os08g44860.8	8.07704	4.03852	2	1	2	0.303347
LOC_Os02g16630.2	51.3068	25.6936	1.99687	0.997739	1.99687	0.21415
LOC_Os01g72834.1	20.6221	10.3311	1.99611	0.997188	1.99611	1
LOC_Os09g36920.1	20.6221	10.3311	1.99611	0.997188	1.99611	0.270426
LOC_Os12g12934.1	9.62002	4.83013	1.99167	0.993978	1.99167	0.351626
LOC_Os03g18200.1	110.557	55.6138	1.98794	0.991272	1.98794	0.97055
LOC_Os11g03990.1	23.7885	12.0753	1.97001	0.978203	1.97001	0.555611
LOC_Os02g33710.1	35.6224	18.207	1.95652	0.968291	1.95652	0.241119
LOC_Os06g09450.6	35.6224	18.207	1.95652	0.968291	1.95652	0.106371
LOC_Os08g44770.1	26.1633	13.4573	1.94417	0.959152	1.94417	0.44807
LOC_Os01g05500.2	24.6606	12.706	1.94086	0.9567	1.94086	0.950014
LOC_Os04g53170.1	531.357	274.003	1.93923	0.955487	1.93923	0.0379214
LOC_Os02g27592.2	22.9969	11.8741	1.93672	0.953617	1.93672	0.785369
LOC_Os05g09620.1	42.7871	22.2053	1.92689	0.946273	1.92689	0.00220811
LOC_Os03g24520.1	15.2015	7.91609	1.92033	0.941356	1.92033	0.602621
LOC_Os02g34120.1	16.7847	8.74793	1.91871	0.940136	1.91871	0.686985
LOC_Os04g38530.1	18.207	9.4993	1.91667	0.938599	1.91667	0.760479
LOC_Os08g39694.2	53.239	27.7868	1.91598	0.938084	1.91598	0.38173
LOC_Os10g14011.1	53.078	27.7465	1.91296	0.935807	1.91296	0.505527
LOC_Os01g36640.1	62.5502	32.7779	1.90831	0.932294	1.90831	1
LOC_Os04g10460.1	83.6017	43.8201	1.90784	0.931939	1.90784	1
LOC_Os11g32270.3	31.7046	16.6238	1.90718	0.931443	1.90718	0.999796
LOC_Os06g02600.1	127.824	67.0584	1.90616	0.930671	1.90616	0.120035
LOC_Os04g56110.1	15.0808	7.91609	1.90508	0.929854	1.90508	0.00333226
LOC_Os07g01030.1	100.185	52.6485	1.90291	0.928205	1.90291	1
LOC_Os11g46870.1	60.3232	31.7046	1.90267	0.928022	1.90267	0.00460684
LOC_Os06g09450.3	30.0811	15.8322	1.9	0.925999	1.9	0.268639
LOC_Os01g64630.1	13.739	7.24519	1.89629	0.923183	1.89629	0.182161
LOC_Os01g62900.1	15.0808	7.95632	1.89545	0.922539	1.89545	0.931499
LOC_Os01g24060.2	55.7747	29.4907	1.89126	0.919352	1.89126	0.987816
LOC_Os08g32930.1	186.94	98.9913	1.88845	0.917204	1.88845	0.298479
LOC_Os04g35030.1	13.4976	7.16471	1.8839	0.91372	1.8839	0.476841
LOC_Os01g66379.1	11.9144	6.33287	1.88135	0.911771	1.88135	0.791118
LOC_Os09g13610.1	22.4065	11.9144	1.88063	0.911213	1.88063	0.507134
LOC_Os03g22420.1	11.9546	6.37311	1.87579	0.907498	1.87579	0.116016
LOC_Os01g72610.1	23.7483	12.6657	1.875	0.906891	1.875	0.128556
LOC_Os01g60650.1	11.8741	6.33287	1.875	0.906891	1.875	1
LOC_Os09g19500.1	132.762	70.8153	1.87476	0.906709	1.87476	4.20654e-05
LOC_Os02g17470.2	71.6874	38.2789	1.87277	0.905171	1.87277	7.37605e-06
LOC_Os03g01580.1	23.9092	12.7865	1.86989	0.902951	1.86989	0.355062
LOC_Os08g43190.1	35.7029	19.1193	1.86737	0.901009	1.86737	0.106822
LOC_Os03g17570.3	66.6561	35.7029	1.86697	0.900697	1.86697	1.24142e-05
LOC_Os01g35170.2	10.3311	5.54126	1.8644	0.898715	1.8644	0.222757
LOC_Os06g03682.2	32.4559	17.4154	1.86364	0.89812	1.86364	0.379459
LOC_Os06g03770.1	42.8273	22.9969	1.86231	0.897093	1.86231	0.535171
LOC_Os06g12260.2	30.9934	16.664	1.8599	0.895227	1.8599	0.00688895
LOC_Os01g40670.2	39.9023	21.4941	1.85643	0.892529	1.85643	0.173921
LOC_Os08g13930.2	8.86865	4.78989	1.85153	0.888722	1.85153	0.60367
LOC_Os11g05530.1	86.2853	46.7049	1.84746	0.885541	1.84746	5.65277e-05
LOC_Os04g53190.2	29.4102	15.9529	1.84357	0.882501	1.84357	0.0365275
LOC_Os01g41800.1	333.333	180.835	1.8433	0.88229	1.8433	0.425681
LOC_Os04g02820.3	71.4862	38.7888	1.84296	0.882024	1.84296	0.605231
LOC_Os05g02260.3	182.727	99.2327	1.8414	0.880801	1.8414	0.485699
LOC_Os09g20010.1	18.9986	10.3311	1.83896	0.878893	1.83896	0.139971
LOC_Os11g11770.1	8.78817	4.78989	1.83473	0.87557	1.83473	0.463829
LOC_Os12g34854.1	17.4959	9.53954	1.83404	0.875022	1.83404	0.00903115
LOC_Os02g38950.1	8.70769	4.74965	1.83333	0.874469	1.83333	0.617882
LOC_Os09g14960.2	8.70769	4.74965	1.83333	0.874469	1.83333	0.789532
LOC_Os05g35740.1	99.9036	54.7417	1.825	0.867897	1.825	0.000268656
LOC_Os04g01780.1	23.2383	12.7462	1.82315	0.866437	1.82315	0.517755
LOC_Os12g19530.1	15.8724	8.70769	1.8228	0.866158	1.8228	0.490842
LOC_Os11g05370.1	24.5801	13.4976	1.82107	0.86479	1.82107	0.678535
LOC_Os04g25550.1	8.78817	4.83013	1.81945	0.863502	1.81945	1
LOC_Os01g65140.1	15.9126	8.74793	1.81902	0.86316	1.81902	1
LOC_Os01g40870.1	8.70769	4.78989	1.81793	0.862298	1.81793	0.0513712
LOC_Os01g68630.1	16.0334	8.82841	1.81611	0.860852	1.81611	0.0411958
LOC_Os01g62040.1	15.9529	8.78817	1.81527	0.860183	1.81527	0.0094359
LOC_Os04g32920.3	15.8724	8.74793	1.81442	0.859507	1.81442	0.000438332
LOC_Os06g09450.2	30.1616	16.664	1.80998	0.855977	1.80998	0.0539843
LOC_Os01g11230.1	23.0371	12.7462	1.80737	0.853892	1.80737	1
LOC_Os12g28250.1	21.4941	11.9144	1.80405	0.851242	1.80405	0.942177
LOC_Os02g57180.1	184.23	102.211	1.80244	0.849953	1.80244	0.136629
LOC_Os11g12330.1	114.273	63.4092	1.80216	0.849725	1.80216	3.04013e-09
LOC_Os08g10300.1	244.593	135.848	1.80049	0.848391	1.80049	3.84589e-18
LOC_Os11g45410.1	12.8267	7.12448	1.80037	0.848293	1.80037	0.665089
LOC_Os07g10250.1	21.3734	11.8741	1.8	0.847997	1.8	0.291226
LOC_Os08g41010.4	7.12448	3.95804	1.8	0.847997	1.8	0.684843
LOC_Os08g05510.2	14.2892	7.95632	1.79595	0.84475	1.79595	0.485805
LOC_Os06g03486.1	338.352	188.564	1.79436	0.843472	1.79436	0.417227
LOC_Os11g31900.3	25.7741	14.3697	1.79365	0.842895	1.79365	0.0924898
LOC_Os05g07690.1	14.249	7.95632	1.7909	0.840682	1.7909	0.401449
LOC_Os05g27530.1	19.9914	11.163	1.79086	0.840656	1.79086	0.099799
LOC_Os04g35560.1	12.706	7.12448	1.78343	0.834651	1.78343	0.429017
LOC_Os03g07739.2	27.0354	15.1613	1.78319	0.834459	1.78319	0.0219471
LOC_Os12g04440.2	19.7902	11.1228	1.77925	0.831273	1.77925	0.631868
LOC_Os12g44060.1	12.6657	7.12448	1.77778	0.830075	1.77778	0.351878
LOC_Os11g05100.1	12.7865	7.20495	1.77468	0.827555	1.77468	0.212369
LOC_Os12g29220.1	168.317	95.0464	1.77089	0.824477	1.77089	0.276399
LOC_Os05g34670.1	18.2875	10.3311	1.77013	0.823855	1.77013	0.240547
LOC_Os06g18830.1	12.7462	7.20495	1.76909	0.823008	1.76909	1
LOC_Os06g07540.1	36.5347	20.6623	1.76818	0.822267	1.76818	0.757272
LOC_Os02g01500.1	53.3194	30.1616	1.76779	0.821949	1.76779	0.106256
LOC_Os10g03890.1	11.163	6.33287	1.76271	0.817793	1.76271	0.223844
LOC_Os02g41520.1	18.207	10.3311	1.76234	0.817492	1.76234	0.0297813
LOC_Os02g05370.1	11.2032	6.37311	1.75789	0.813847	1.75789	0.0541784
LOC_Os01g01790.1	27.8672	15.9126	1.75126	0.808397	1.75126	0.946986
LOC_Os02g11665.1	11.0825	6.33287	1.75	0.807355	1.75	0.718176
LOC_Os04g32920.2	11.0825	6.33287	1.75	0.807355	1.75	0.0265398
LOC_Os06g44380.1	16.664	9.53954	1.74684	0.804745	1.74684	0.260773
LOC_Os08g07760.1	11.1228	6.37311	1.74526	0.803446	1.74526	0.686086
LOC_Os12g21710.1	16.9054	9.70049	1.74274	0.801358	1.74274	0.425781
LOC_Os03g18264.1	15.2418	8.74793	1.74233	0.801015	1.74233	0.695643
LOC_Os12g35630.1	1711	982.289	1.74185	0.800617	1.74185	3.33247e-12
LOC_Os06g04030.1	15.1613	8.70769	1.74114	0.800029	1.74114	0.00561348
LOC_Os02g17360.2	162.977	93.7046	1.73926	0.798476	1.73926	0.773762
LOC_Os05g02250.1	41.4051	23.869	1.73468	0.794671	1.73468	0.597387
LOC_Os09g19274.1	11.1228	6.41334	1.73431	0.794366	1.73431	0.00202791
LOC_Os10g20600.1	15.282	8.82841	1.731	0.791607	1.731	0.0726402
LOC_Os04g35790.1	15.0406	8.70769	1.72727	0.788496	1.72727	0.0679898
LOC_Os05g41810.2	9.62002	5.5815	1.72355	0.785387	1.72355	0.0992944
LOC_Os06g16390.1	9.62002	5.5815	1.72355	0.785387	1.72355	0.521278
LOC_Os10g33040.1	13.6183	7.91609	1.72033	0.782687	1.72033	0.0036273
LOC_Os03g44210.2	34.3208	19.9512	1.72024	0.782612	1.72024	0.138524
LOC_Os06g02510.1	24.5801	14.2892	1.72019	0.782567	1.72019	0.545793
LOC_Os12g34874.2	19.1998	11.163	1.71995	0.782367	1.71995	0.99565
LOC_Os11g06320.1	62.9395	36.6152	1.71894	0.781523	1.71894	0.424567
LOC_Os02g38840.1	15.0808	8.78817	1.71603	0.779078	1.71603	0.0299323
LOC_Os08g29124.1	131.501	76.6382	1.71586	0.778934	1.71586	0.859772
LOC_Os12g16350.15	18.9986	11.0825	1.71429	0.777608	1.71429	0.210883
LOC_Os02g07630.1	19.1193	11.163	1.71274	0.776307	1.71274	0.408449
LOC_Os06g07540.3	32.5767	19.0388	1.71106	0.774893	1.71106	0.545793
LOC_Os12g33150.1	9.53954	5.5815	1.70914	0.773267	1.70914	1
LOC_Os09g24710.1	32.4559	18.9986	1.70833	0.77259	1.70833	0.378773
LOC_Os02g15360.1	18.9986	11.1228	1.70808	0.772379	1.70808	1
LOC_Os09g17870.2	17.7775	10.4116	1.70747	0.77186	1.70747	0.436056
LOC_Os08g14440.3	13.5781	7.95632	1.70657	0.771103	1.70657	0.184797
LOC_Os11g42200.1	13.4976	7.91609	1.70508	0.769842	1.70508	2.88336e-05
LOC_Os01g56290.1	23.0774	13.5378	1.70466	0.769483	1.70466	0.504091
LOC_Os08g06640.1	13.4573	7.91609	1.7	0.765535	1.7	0.942382
LOC_Os05g08750.1	13.5378	7.99656	1.69296	0.759544	1.69296	0.29388
LOC_Os06g43670.1	21.4941	12.706	1.69166	0.758437	1.69166	0.551187
LOC_Os08g32610.1	21.4941	12.706	1.69166	0.758437	1.69166	0.480316
LOC_Os07g38380.1	17.4556	10.3311	1.68961	0.756691	1.68961	0.00792414
LOC_Os11g13420.2	26.9147	15.9529	1.68714	0.754576	1.68714	0.680204
LOC_Os04g03796.2	23.1578	13.739	1.68555	0.753222	1.68555	0.0932864
LOC_Os09g24710.3	29.2895	17.4154	1.68182	0.750022	1.68182	0.103557
LOC_Os06g01950.1	29.3298	17.4556	1.68025	0.748673	1.68025	0.00742402
LOC_Os08g32930.2	170.196	101.366	1.67902	0.74762	1.67902	0.216619
LOC_Os08g31970.1	57.5189	34.2806	1.67789	0.746644	1.67789	0.01969
LOC_Os06g43640.2	37.2056	22.2053	1.67553	0.744617	1.67553	0.972948
LOC_Os01g73500.2	7.95632	4.74965	1.67514	0.74428	1.67514	0.789556
LOC_Os04g39020.1	7.95632	4.74965	1.67514	0.74428	1.67514	0.333453
LOC_Os11g05394.2	7.95632	4.74965	1.67514	0.74428	1.67514	0.534975
LOC_Os12g44030.1	27.7063	16.6238	1.66667	0.736966	1.66667	0.13937
LOC_Os03g51250.1	7.91609	4.74965	1.66667	0.736966	1.66667	0.304181
LOC_Os06g04230.1	24.1506	14.4904	1.66667	0.736966	1.66667	5.69462e-06
LOC_Os10g35840.1	31.7046	19.0388	1.66526	0.735745	1.66526	0.97584
LOC_Os05g01110.1	228.855	137.82	1.66053	0.731647	1.66053	0.000793827
LOC_Os09g35940.1	57.8277	34.871	1.65833	0.729731	1.65833	0.000249595
LOC_Os02g42350.1	116.648	70.4532	1.65568	0.727427	1.65568	0.239049
LOC_Os01g63910.1	22.2053	13.4573	1.65005	0.722509	1.65005	0.291765
LOC_Os06g02510.3	22.2455	13.4976	1.64811	0.720813	1.64811	0.366679
LOC_Os01g03060.2	22.165	13.4976	1.64215	0.715585	1.64215	0.138306
LOC_Os05g35740.3	81.6564	49.8713	1.63734	0.711355	1.63734	0.00596072
LOC_Os04g30740.1	14.249	8.70769	1.63636	0.710493	1.63636	0.995521
LOC_Os09g12710.1	61.2758	37.4873	1.63458	0.708916	1.63458	0.591546
LOC_Os01g24060.1	57.3177	35.0722	1.63428	0.708653	1.63428	0.174528
LOC_Os07g38420.1	63.4092	38.8291	1.63303	0.707555	1.63303	0.541195
LOC_Os11g34860.1	10.3311	6.33287	1.63135	0.70607	1.63135	0.285977
LOC_Os05g08820.1	20.8635	12.8267	1.62657	0.701832	1.62657	0.660611
LOC_Os01g61670.1	24.5801	15.121	1.62556	0.700934	1.62556	0.00521673
LOC_Os01g10890.1	10.2909	6.33287	1.625	0.70044	1.625	1
LOC_Os04g54330.2	10.2909	6.33287	1.625	0.70044	1.625	0.794006
LOC_Os05g49030.1	10.2909	6.33287	1.625	0.70044	1.625	0.763046
LOC_Os11g11210.1	10.2909	6.33287	1.625	0.70044	1.625	0.941136
LOC_Os01g59440.1	20.5818	12.6657	1.625	0.70044	1.625	1
LOC_Os02g17350.1	47.6977	29.37	1.62403	0.699577	1.62403	1.37096e-05
LOC_Os02g09140.1	39.7816	24.5399	1.6211	0.696975	1.6211	0.0108299
LOC_Os11g06910.3	10.3311	6.37311	1.62105	0.696932	1.62105	0.580127
LOC_Os01g04450.1	16.664	10.2909	1.61929	0.695366	1.61929	0.733067
LOC_Os11g45790.1	60.3232	37.2861	1.61785	0.694076	1.61785	0.054646
LOC_Os06g04910.1	64.2812	39.7414	1.61749	0.693756	1.61749	0.0249245
LOC_Os09g08650.1	30.9532	19.1596	1.61555	0.692025	1.61555	0.161817
LOC_Os01g20120.3	16.6238	10.2909	1.61538	0.691878	1.61538	1
LOC_Os12g13320.1	82.1795	50.9446	1.61311	0.689849	1.61311	0.0128458
LOC_Os01g22490.1	32.3081	20.0316	1.61286	0.689617	1.61286	0.849886
LOC_Os08g14770.1	54.0708	33.5292	1.61265	0.689431	1.61265	1
LOC_Os03g29760.3	22.9566	14.249	1.61111	0.688056	1.61111	0.0520887
LOC_Os07g01250.1	29.2895	18.207	1.6087	0.685891	1.6087	1
LOC_Os08g05650.1	29.4102	18.3277	1.60469	0.682291	1.60469	0.114421
LOC_Os03g17170.1	16.7043	10.4116	1.60439	0.68202	1.60439	0.808983
LOC_Os06g43350.1	67.3672	41.9955	1.60415	0.681812	1.60415	1.98894e-05
LOC_Os07g29610.1	6.41334	3.99828	1.60403	0.681697	1.60403	0.673617
LOC_Os04g58620.1	90.337	56.3783	1.60234	0.680177	1.60234	0.79999
LOC_Os10g32970.1	6.33287	3.95804	1.6	0.678072	1.6	0.669296
LOC_Os01g25530.1	6.45358	4.03852	1.59801	0.676274	1.59801	0.65808
LOC_Os09g08370.3	34.2001	21.4539	1.59412	0.672761	1.59412	0.545479
LOC_Os02g35500.1	48.4491	30.403	1.59356	0.672254	1.59356	0.706492
LOC_Os10g40650.1	27.7465	17.4154	1.59322	0.671945	1.59322	0.288998
LOC_Os08g06470.2	8.82841	5.54126	1.59321	0.671939	1.59321	1
LOC_Os05g02240.1	21.4137	13.4573	1.59123	0.670138	1.59123	0.83
LOC_Os03g51650.1	21.3734	13.4573	1.58824	0.667425	1.58824	0.00618709
LOC_Os01g01830.1	21.4137	13.4976	1.58648	0.665831	1.58648	1
LOC_Os03g15880.5	15.121	9.53954	1.58509	0.664566	1.58509	0.829772
LOC_Os04g32950.4	32.7376	20.6623	1.58441	0.663949	1.58441	0.0207099
LOC_Os08g31810.2	8.82841	5.5815	1.58173	0.661501	1.58173	0.221364
LOC_Os08g08205.1	8.74793	5.54126	1.57869	0.658728	1.57869	1
LOC_Os04g38480.2	50.0725	31.7851	1.57535	0.655671	1.57535	9.47434e-06
LOC_Os11g34950.2	38.9095	24.7008	1.57523	0.655565	1.57523	0.970663
LOC_Os08g10440.1	15.0808	9.57978	1.57423	0.654649	1.57423	0.559063
LOC_Os11g24630.1	38.99	24.7813	1.57336	0.653853	1.57336	0.828504
LOC_Os11g44014.1	8.74793	5.5815	1.56731	0.64829	1.56731	1
LOC_Os08g17400.1	17.4556	11.163	1.5637	0.644968	1.5637	0.614742
LOC_Os01g22900.2	19.7902	12.6657	1.5625	0.643856	1.5625	0.265502
LOC_Os01g04409.1	243.077	155.96	1.55859	0.640238	1.55859	0.228116
LOC_Os08g43170.1	342.484	220.013	1.55665	0.638448	1.55665	1.47776e-15
LOC_Os11g28104.1	11.0825	7.12448	1.55556	0.63743	1.55556	0.406718
LOC_Os06g09880.1	22.4065	14.4099	1.55494	0.636854	1.55494	0.317765
LOC_Os09g19910.1	157.57	101.406	1.55385	0.635848	1.55385	0.000892029
LOC_Os02g13100.1	140.718	90.5653	1.55378	0.63578	1.55378	0.000566766
LOC_Os01g68060.1	19.7902	12.7462	1.55263	0.634719	1.55263	8.06035e-05
LOC_Os02g50240.1	115.776	74.5722	1.55254	0.634628	1.55254	0.213834
LOC_Os03g22340.1	19.9109	12.8267	1.5523	0.634412	1.5523	1
LOC_Os12g18650.6	26.9952	17.4154	1.55008	0.632339	1.55008	0.867143
LOC_Os05g34630.1	62.7383	40.4927	1.54937	0.631682	1.54937	0.0880954
LOC_Os02g52450.3	31.946	20.6221	1.54912	0.631447	1.54912	0.721716
LOC_Os06g10690.2	29.4505	19.0388	1.54686	0.629345	1.54686	0.0975078
LOC_Os01g32790.1	67.5282	43.6994	1.54529	0.627875	1.54529	0.781877
LOC_Os06g50310.1	11.1228	7.20495	1.54377	0.626454	1.54377	0.211646
LOC_Os10g41030.2	11.1228	7.20495	1.54377	0.626454	1.54377	0.552851
LOC_Os02g09750.1	15.8724	10.2909	1.54237	0.62515	1.54237	0.305908
LOC_Os02g13130.2	323.606	210.272	1.53899	0.62198	1.53899	0.285263
LOC_Os01g35990.1	39.0302	25.3717	1.53834	0.621372	1.53834	1
LOC_Os02g38980.3	20.8635	13.5781	1.53656	0.619703	1.53656	0.525873
LOC_Os08g05480.1	15.8322	10.3311	1.53247	0.615858	1.53247	0.00121297
LOC_Os10g11110.1	15.8322	10.3311	1.53247	0.615858	1.53247	0.757782
LOC_Os02g39570.4	20.944	13.6988	1.52889	0.612488	1.52889	0.206631
LOC_Os04g53190.1	31.7448	20.783	1.52744	0.611116	1.52744	0.322302
LOC_Os05g41940.1	27.7063	18.207	1.52174	0.605721	1.52174	0.29337
LOC_Os09g33810.5	60.2025	39.6207	1.51947	0.60357	1.51947	0.0217512
LOC_Os11g38650.1	65.1533	42.9078	1.51845	0.602599	1.51845	0.00330514
LOC_Os03g03910.1	86.2853	57.0361	1.51282	0.597241	1.51282	0.12304
LOC_Os01g34390.1	22.9969	15.2015	1.5128	0.597223	1.5128	0.154486
LOC_Os05g46230.1	9.57978	6.33287	1.51271	0.597133	1.51271	0.341989
LOC_Os06g43270.1	12.0351	7.95632	1.51264	0.597072	1.51264	1
LOC_Os06g43660.2	42.1162	27.8672	1.51132	0.595805	1.51132	6.65416e-07
LOC_Os12g35630.3	669.149	442.871	1.51094	0.595443	1.51094	2.30143e-11
LOC_Os01g65992.1	11.9546	7.91609	1.51017	0.594707	1.51017	0.199966
LOC_Os08g09100.1	105.056	69.5942	1.50955	0.594114	1.50955	0.0844935
LOC_Os01g35184.2	7.16471	4.74965	1.50847	0.593088	1.50847	0.659312
LOC_Os02g15230.3	12.1156	8.0368	1.50751	0.592168	1.50751	0.291745
LOC_Os05g45850.1	16.7043	11.0825	1.50726	0.59193	1.50726	0.878838
LOC_Os10g34180.1	14.2892	9.4993	1.50424	0.589031	1.50424	0.514201
LOC_Os01g65650.1	16.664	11.0825	1.50363	0.58845	1.50363	1
LOC_Os12g16524.3	16.664	11.0825	1.50363	0.58845	1.50363	0.413929
LOC_Os11g06370.1	16.9054	11.2435	1.50358	0.5884	1.50358	0.418606
LOC_Os03g22730.1	28.5784	19.0388	1.50106	0.585979	1.50106	0.0427265
LOC_Os05g03040.3	9.4993	6.33287	1.5	0.584963	1.5	0.807695
LOC_Os09g08370.1	14.2892	9.53954	1.49789	0.582933	1.49789	0.431235
LOC_Os02g16630.1	67.2194	44.8934	1.49731	0.582374	1.49731	0.143959
LOC_Os10g42020.1	9.66025	6.45358	1.49688	0.581961	1.49688	0.561874
LOC_Os01g34660.1	9.53954	6.37311	1.49684	0.581923	1.49684	1
LOC_Os01g42080.1	73.9817	49.4419	1.49634	0.581436	1.49634	0.182568
LOC_Os08g14195.1	221.945	148.634	1.49323	0.578436	1.49323	0.0142904
LOC_Os02g47510.1	499.585	334.931	1.49161	0.576868	1.49161	0.00134369
LOC_Os01g03940.1	9.4993	6.37311	1.49053	0.575825	1.49053	0.14172
LOC_Os02g13130.3	339.438	228.479	1.48564	0.571086	1.48564	0.162386
LOC_Os03g17100.1	41.3246	27.827	1.48505	0.570515	1.48505	0.0704164
LOC_Os02g02770.1	61.0746	41.1636	1.4837	0.569201	1.4837	0.33113
LOC_Os03g01580.2	26.9952	18.207	1.48268	0.568208	1.48268	0.012699
LOC_Os01g73580.1	347.099	234.114	1.48261	0.568135	1.48261	0.0653001
LOC_Os08g31970.2	48.5698	32.7779	1.48179	0.567338	1.48179	0.0200714
LOC_Os01g59440.3	29.37	19.8305	1.48106	0.566625	1.48106	0.963956
LOC_Os08g40450.1	19.9109	13.4573	1.47956	0.565167	1.47956	0.822417
LOC_Os12g16350.13	29.4102	19.9109	1.47709	0.562758	1.47709	0.258197
LOC_Os04g52970.1	22.4467	15.2015	1.47661	0.562289	1.47661	0.964261
LOC_Os02g15640.1	24.5399	16.6238	1.47619	0.561879	1.47619	0.121846
LOC_Os08g05880.1	17.5763	11.9144	1.47522	0.560932	1.47522	0.482417
LOC_Os02g48210.1	19.8305	13.4573	1.47358	0.559324	1.47358	0.803864
LOC_Os04g58640.1	19.7902	13.4573	1.47059	0.556393	1.47059	0.0375316
LOC_Os02g05920.1	73.6327	50.153	1.46816	0.554011	1.46816	0.0147385
LOC_Os09g18360.1	75.8869	51.7362	1.4668	0.552675	1.4668	7.49107e-07
LOC_Os01g68700.1	22.165	15.121	1.46584	0.551729	1.46584	0.300058
LOC_Os02g39570.1	30.6042	20.9037	1.46406	0.54997	1.46406	0.390198
LOC_Os08g44860.2	15.282	10.4519	1.46213	0.548072	1.46213	1
LOC_Os12g07980.1	30.0811	20.5818	1.46154	0.547488	1.46154	0.275759
LOC_Os05g27320.2	15.0808	10.3311	1.45974	0.545712	1.45974	0.698304
LOC_Os08g08840.1	23.1578	15.8724	1.459	0.544979	1.459	0.457811
LOC_Os08g42950.1	23.1981	15.9126	1.45784	0.543831	1.45784	1
LOC_Os08g30060.2	51.1056	35.0722	1.45715	0.543152	1.45715	0.00528364
LOC_Os03g04110.1	10.3714	7.12448	1.45574	0.541753	1.45574	1
LOC_Os06g43860.2	327.067	224.763	1.45517	0.541186	1.45517	0.066028
LOC_Os02g30974.1	12.6657	8.70769	1.45455	0.540568	1.45455	0.0826945
LOC_Os05g34720.1	12.6657	8.70769	1.45455	0.540568	1.45455	0.00117416
LOC_Os06g01460.1	12.8267	8.82841	1.45289	0.538924	1.45289	0.594397
LOC_Os06g50450.1	41.4453	28.5381	1.45228	0.538317	1.45228	0.223029
LOC_Os10g34400.1	12.7462	8.78817	1.45038	0.536434	1.45038	1
LOC_Os03g25720.1	23.0774	15.9126	1.45025	0.536304	1.45025	0.800634
LOC_Os06g43860.4	309.84	213.68	1.45002	0.536071	1.45002	0.0956739
LOC_Os03g53710.1	135.486	93.45	1.44982	0.535874	1.44982	3.66351e-06
LOC_Os05g41550.5	90.337	62.349	1.44889	0.53495	1.44889	3.55252e-07
LOC_Os01g60790.1	10.2909	7.12448	1.44444	0.530515	1.44444	0.620044
LOC_Os04g32920.1	10.2909	7.12448	1.44444	0.530515	1.44444	0.0828117
LOC_Os06g43430.1	10.2909	7.12448	1.44444	0.530515	1.44444	1
LOC_Os02g13130.1	230.975	160.159	1.44215	0.528226	1.44215	0.916996
LOC_Os01g64630.4	10.3311	7.16471	1.44195	0.52802	1.44195	0.351136
LOC_Os01g26120.1	20.5818	14.2892	1.44038	0.526446	1.44038	0.833209
LOC_Os11g03050.1	52.4071	36.4542	1.43761	0.523676	1.43761	0.0568332
LOC_Os08g09020.1	10.4116	7.24519	1.43704	0.5231	1.43704	0.611328
LOC_Os02g38980.1	23.9494	16.7043	1.43373	0.519777	1.43373	0.519357
LOC_Os11g42000.1	47.9794	33.5292	1.43097	0.516995	1.43097	0.0332793
LOC_Os06g44030.1	34.1196	23.869	1.42946	0.515466	1.42946	0.507981
LOC_Os01g03060.1	7.91609	5.54126	1.42857	0.514573	1.42857	0.532567
LOC_Os06g43860.1	397.4	278.364	1.42763	0.51362	1.42763	0.666825
LOC_Os12g42100.1	73.9415	51.8167	1.42698	0.512967	1.42698	0.0964955
LOC_Os03g53800.1	8.07704	5.66197	1.42654	0.512521	1.42654	1
LOC_Os12g43600.1	217.424	152.673	1.42412	0.510066	1.42412	1.89918e-05
LOC_Os06g03910.1	56.6468	39.8219	1.42251	0.508435	1.42251	1
LOC_Os06g07540.2	29.3298	20.6221	1.42225	0.508177	1.42225	1
LOC_Os12g27994.2	102.439	72.1973	1.41888	0.504753	1.41888	0.00513459
LOC_Os08g42850.1	15.9529	11.2435	1.41886	0.50473	1.41886	0.173376
LOC_Os05g09550.2	7.91609	5.5815	1.41827	0.504135	1.41827	0.784558
LOC_Os08g10590.1	39.6207	27.9477	1.41767	0.503522	1.41767	0.594679
LOC_Os07g40550.1	19.1193	13.4976	1.4165	0.50233	1.4165	0.319776
LOC_Os11g32260.2	11.3239	7.99656	1.4161	0.501925	1.4161	0.285804
LOC_Os08g42720.1	204.073	144.22	1.41502	0.500818	1.41502	0.596023
LOC_Os04g06770.2	19.0791	13.4976	1.41352	0.499291	1.41352	1
LOC_Os06g44080.1	19.0791	13.4976	1.41352	0.499291	1.41352	0.889426
LOC_Os07g32430.1	19.0791	13.4976	1.41352	0.499291	1.41352	0.59025
LOC_Os08g02130.1	24.5801	17.4154	1.4114	0.497128	1.4114	0.970696
LOC_Os04g54830.1	66.5887	47.2682	1.40874	0.494407	1.40874	7.03192e-06
LOC_Os04g02820.1	95.9858	68.2393	1.40661	0.492219	1.40661	0.884086
LOC_Os01g28540.1	16.7445	11.9144	1.4054	0.490985	1.4054	0.343783
LOC_Os01g74180.2	11.1228	7.91609	1.40508	0.490655	1.40508	0.194826
LOC_Os02g58790.4	44.5313	31.7448	1.40279	0.488298	1.40279	0.0340021
LOC_Os01g57910.1	52.2462	37.2458	1.40274	0.488246	1.40274	0.255646
LOC_Os06g01934.1	33.328	23.7885	1.40101	0.486472	1.40101	0.24311
LOC_Os12g21890.1	38.9095	27.7868	1.40029	0.485725	1.40029	0.290767
LOC_Os07g31420.1	16.6238	11.8741	1.4	0.485427	1.4	0.735658
LOC_Os08g10470.2	16.6238	11.8741	1.4	0.485427	1.4	0.64492
LOC_Os04g38480.1	130.105	92.9401	1.39989	0.485308	1.39989	9.76879e-16
LOC_Os02g42290.1	58.6727	41.9282	1.39936	0.484769	1.39936	0.0754132
LOC_Os03g22400.2	16.9457	12.1156	1.39867	0.484057	1.39867	0.958173
LOC_Os02g01150.3	79.174	56.6468	1.39768	0.483032	1.39768	0.281343
LOC_Os03g16800.2	49.8713	35.7029	1.39684	0.482171	1.39684	0.00153292
LOC_Os03g44200.2	36.5347	26.1633	1.39641	0.481722	1.39641	0.54315
LOC_Os02g42406.1	34.2404	24.5801	1.39301	0.478207	1.39301	0.218099
LOC_Os02g40810.1	16.7445	12.0351	1.39131	0.476441	1.39131	1
LOC_Os08g05910.2	77.0677	55.4126	1.3908	0.475912	1.3908	0.979919
LOC_Os06g01650.1	31.9058	22.9566	1.38983	0.474905	1.38983	0.157104
LOC_Os01g12750.1	31.8655	22.9566	1.38807	0.473085	1.38807	0.811797
LOC_Os02g10120.1	28.4979	20.5818	1.38462	0.469485	1.38462	0.378471
LOC_Os01g73970.1	57.2372	41.4051	1.38237	0.467147	1.38237	0.130427
LOC_Os05g02780.1	91.9473	66.5756	1.3811	0.465814	1.3811	0.462835
LOC_Os03g55030.1	22.9566	16.6238	1.38095	0.465664	1.38095	0.0143045
LOC_Os11g16540.1	17.4556	12.6657	1.37818	0.462761	1.37818	0.445554
LOC_Os08g44810.1	49.0797	35.6224	1.37778	0.462343	1.37778	0.722585
LOC_Os01g65130.1	40.5732	29.4907	1.3758	0.460268	1.3758	0.00787062
LOC_Os06g43640.1	26.2438	19.0791	1.37553	0.459985	1.37553	0.900972
LOC_Os01g65080.1	26.1231	18.9986	1.375	0.459432	1.375	0.719407
LOC_Os01g02100.2	8.70769	6.33287	1.375	0.459432	1.375	1
LOC_Os07g49400.4	8.70769	6.33287	1.375	0.459432	1.375	0.893877
LOC_Os09g14960.1	8.70769	6.33287	1.375	0.459432	1.375	0.422809
LOC_Os09g33690.1	8.70769	6.33287	1.375	0.459432	1.375	1
LOC_Os11g40540.2	52.4071	38.1179	1.37487	0.459293	1.37487	0.300719
LOC_Os10g10080.1	17.4556	12.706	1.37381	0.458185	1.37381	0.76256
LOC_Os08g01380.2	803.252	585.091	1.37287	0.457192	1.37287	1.95896e-80
LOC_Os04g53200.1	8.74793	6.37311	1.37263	0.456945	1.37263	1
LOC_Os04g06770.1	17.4154	12.706	1.37065	0.454856	1.37065	0.319098
LOC_Os02g46980.1	58.6193	42.7871	1.37002	0.454199	1.37002	0.00173339
LOC_Os06g06980.1	197.271	144.234	1.36772	0.451774	1.36772	0.026306
LOC_Os10g33170.1	76.947	56.2847	1.3671	0.451122	1.3671	0.816777
LOC_Os03g53740.1	8.70769	6.37311	1.36632	0.450294	1.36632	0.738134
LOC_Os08g08080.2	8.70769	6.37311	1.36632	0.450294	1.36632	1
LOC_Os02g17360.1	128.535	94.2146	1.36428	0.448144	1.36428	0.0535137
LOC_Os09g15810.1	11.8741	8.70769	1.36364	0.447459	1.36364	0.15794
LOC_Os02g07420.1	15.1613	11.1228	1.36309	0.446877	1.36309	1
LOC_Os02g57200.1	23.7885	17.4556	1.3628	0.446572	1.3628	0.719491
LOC_Os05g28290.1	53.9903	39.6207	1.36268	0.446448	1.36268	1
LOC_Os11g36070.2	20.5818	15.121	1.36114	0.444813	1.36114	0.0391424
LOC_Os11g44810.1	38.7888	28.4979	1.36111	0.444785	1.36111	0.0171929
LOC_Os07g10490.1	121.639	89.5725	1.358	0.441481	1.358	0.633092
LOC_Os03g02330.1	11.8741	8.74793	1.35736	0.440808	1.35736	0.827284
LOC_Os02g29464.1	8.74793	6.45358	1.35552	0.438842	1.35552	0.748238
LOC_Os03g17070.1	1184.18	875.452	1.35265	0.435788	1.35265	2.38312e-06
LOC_Os06g02510.2	24.6606	18.2472	1.35147	0.434529	1.35147	0.592607
LOC_Os07g49110.1	259.123	191.783	1.35113	0.434163	1.35113	0.000193836
LOC_Os03g52490.1	98.4411	72.9085	1.3502	0.433175	1.3502	0.0297966
LOC_Os03g25620.1	61.9467	45.9535	1.34803	0.430851	1.34803	0.903808
LOC_Os01g73530.2	108.262	80.5158	1.34461	0.427188	1.34461	0.0122133
LOC_Os10g41030.1	11.9144	8.86865	1.34343	0.425916	1.34343	0.209983
LOC_Os06g16270.1	197.124	146.93	1.34161	0.423968	1.34161	0.712715
LOC_Os06g43560.1	16.0334	11.9546	1.34119	0.423511	1.34119	0.738228
LOC_Os08g05910.1	81.7771	60.9941	1.34074	0.423027	1.34074	0.178623
LOC_Os01g70810.1	31.8253	23.7483	1.34011	0.422352	1.34011	0.695414
LOC_Os06g44450.1	12.706	9.4993	1.33757	0.419614	1.33757	0.0703688
LOC_Os04g32560.1	15.8724	11.8741	1.33672	0.4187	1.33672	0.889413
LOC_Os02g50130.1	44.491	33.2878	1.33656	0.418521	1.33656	4.64226e-05
LOC_Os04g03180.1	38.2386	28.6186	1.33615	0.418077	1.33615	0.466658
LOC_Os01g20120.1	34.9515	26.1633	1.3359	0.417808	1.3359	0.852752
LOC_Os02g34590.1	9.62002	7.20495	1.33519	0.41705	1.33519	0.637483
LOC_Os03g52670.1	12.6657	9.4993	1.33333	0.415037	1.33333	0.479726
LOC_Os02g11720.1	6.33287	4.74965	1.33333	0.415037	1.33333	1
LOC_Os03g53760.1	6.33287	4.74965	1.33333	0.415037	1.33333	0.768797
LOC_Os01g12710.2	130.521	98.2933	1.32787	0.409117	1.32787	0.054545
LOC_Os01g41870.2	9.4993	7.16471	1.32585	0.406912	1.32585	0.279891
LOC_Os01g64770.2	9.4993	7.16471	1.32585	0.406912	1.32585	0.160969
LOC_Os10g41400.1	369.453	278.968	1.32436	0.40529	1.32436	1
LOC_Os11g04980.2	6.33287	4.78989	1.32213	0.402867	1.32213	1
LOC_Os04g53195.1	23.0774	17.4959	1.31902	0.399464	1.31902	1
LOC_Os08g44860.1	13.6988	10.4116	1.31572	0.395851	1.31572	0.839272
LOC_Os06g44030.2	36.5347	27.7868	1.31482	0.394869	1.31482	0.849498
LOC_Os10g30520.1	36.414	27.7063	1.31429	0.394279	1.31429	0.0399449
LOC_Os03g25600.2	30.3628	23.1176	1.31341	0.393313	1.31341	0.6629
LOC_Os04g08749.1	16.6238	12.6657	1.3125	0.392317	1.3125	1
LOC_Os08g05750.1	31.3958	23.9494	1.31092	0.390581	1.31092	3.18605e-05
LOC_Os05g07690.3	10.3714	7.91609	1.31017	0.38975	1.31017	0.925418
LOC_Os04g11820.1	158.053	120.968	1.30657	0.385781	1.30657	0.607152
LOC_Os03g17490.2	71.4057	54.6612	1.30633	0.385522	1.30633	0.00727697
LOC_Os06g03830.1	10.3311	7.91609	1.30508	0.384142	1.30508	0.00580411
LOC_Os08g07830.1	80.8245	61.9467	1.30474	0.383767	1.30474	0.0357354
LOC_Os01g24440.1	16.6238	12.7462	1.30421	0.38318	1.30421	0.456223
LOC_Os10g41940.1	156.792	120.378	1.3025	0.38128	1.3025	0.199938
LOC_Os08g01380.1	733.094	563.074	1.30195	0.380676	1.30195	4.78618e-89
LOC_Os01g02100.1	20.6221	15.8724	1.29924	0.377667	1.29924	0.289723
LOC_Os06g44140.1	10.3311	7.95632	1.29848	0.376827	1.29848	0.307642
LOC_Os08g05650.2	24.7008	19.0388	1.29739	0.375613	1.29739	0.184057
LOC_Os08g06140.3	10.3714	7.99656	1.29698	0.375157	1.29698	0.0436566
LOC_Os05g48630.1	65.7035	50.6629	1.29687	0.375039	1.29687	0.00151651
LOC_Os12g35320.1	48.4088	37.4068	1.29412	0.37197	1.29412	0.584467
LOC_Os01g73000.1	144.408	111.63	1.29363	0.371425	1.29363	0.00523746
LOC_Os01g64960.1	17.4556	13.4976	1.29324	0.370991	1.29324	1.97543e-05
LOC_Os11g06130.1	7.16471	5.54126	1.29298	0.370695	1.29298	0.404955
LOC_Os12g35620.1	52.0581	40.2645	1.2929	0.370616	1.2929	1
LOC_Os05g03934.1	74.3036	57.4787	1.29272	0.370406	1.29272	0.222642
LOC_Os12g16350.5	10.3311	7.99656	1.29195	0.369549	1.29195	0.961373
LOC_Os05g02400.1	49.6028	38.3996	1.29175	0.369331	1.29175	0.262088
LOC_Os01g03549.1	98.2399	76.1151	1.29068	0.368126	1.29068	0.0378895
LOC_Os08g09340.1	88.9016	68.9504	1.28936	0.36665	1.28936	0.158604
LOC_Os02g17400.1	21.5344	16.7043	1.28916	0.366426	1.28916	1
LOC_Os02g57180.2	151.452	117.493	1.28903	0.366283	1.28903	0.787196
LOC_Os08g32980.1	7.24519	5.62174	1.28878	0.366008	1.28878	0.63918
LOC_Os01g37560.2	45.9535	35.6626	1.28856	0.365763	1.28856	0.00102769
LOC_Os02g06520.1	7.12448	5.54126	1.28571	0.36257	1.28571	0.29431
LOC_Os03g22140.1	7.12448	5.54126	1.28571	0.36257	1.28571	0.675023
LOC_Os06g02540.2	7.12448	5.54126	1.28571	0.36257	1.28571	0.895393
LOC_Os07g32560.1	7.12448	5.54126	1.28571	0.36257	1.28571	0.273557
LOC_Os10g36550.1	7.12448	5.54126	1.28571	0.36257	1.28571	0.874222
LOC_Os06g12876.1	119.546	93.0608	1.2846	0.361321	1.2846	0.597982
LOC_Os03g51000.2	7.16471	5.5815	1.28365	0.360257	1.28365	1
LOC_Os03g02020.5	18.3277	14.2892	1.28263	0.359102	1.28263	0.924609
LOC_Os05g41310.1	32.5767	25.4119	1.28194	0.358332	1.28194	0.53294
LOC_Os10g28050.1	25.4119	19.8305	1.28146	0.35779	1.28146	0.20693
LOC_Os05g46040.2	14.249	11.1228	1.28106	0.357341	1.28106	1
LOC_Os04g01290.3	11.2032	8.74793	1.28067	0.356901	1.28067	0.599335
LOC_Os09g13740.1	35.9845	28.1087	1.28019	0.356361	1.28019	0.657453
LOC_Os01g49250.1	39.8621	31.1544	1.2795	0.355582	1.2795	0.0226398
LOC_Os03g54920.1	36.7359	28.7393	1.27824	0.354164	1.27824	0.899309
LOC_Os10g10080.2	14.249	11.163	1.27645	0.352132	1.27645	0.829119
LOC_Os06g48040.1	44.5313	34.9113	1.27556	0.351127	1.27556	0.24733
LOC_Os08g41830.1	22.5674	17.6971	1.27521	0.350732	1.27521	0.806116
LOC_Os03g50980.1	29.5712	23.1981	1.27473	0.350187	1.27473	0.852575
LOC_Os03g15720.2	18.207	14.2892	1.27418	0.349569	1.27418	0.0173764
LOC_Os03g17010.2	11.0825	8.70769	1.27273	0.347923	1.27273	0.00345286
LOC_Os07g04690.2	7.20495	5.66197	1.27252	0.347684	1.27252	1
LOC_Os01g36920.2	140.517	110.476	1.27192	0.34701	1.27192	0.33684
LOC_Os09g33810.2	55.4528	43.6189	1.2713	0.346306	1.2713	0.0990436
LOC_Os04g31700.1	126.912	99.8765	1.27069	0.34561	1.27069	0.0273948
LOC_Os03g01910.2	15.0808	11.8741	1.27006	0.344891	1.27006	0.815505
LOC_Os02g40510.1	26.1231	20.5818	1.26923	0.343954	1.26923	1
LOC_Os04g01290.1	8.0368	6.33287	1.26906	0.343762	1.26906	0.698005
LOC_Os12g44150.1	72.479	57.197	1.26718	0.341623	1.26718	0.00148206
LOC_Os05g49970.2	11.0825	8.74793	1.26687	0.341272	1.26687	0.930009
LOC_Os11g38800.1	11.0825	8.74793	1.26687	0.341272	1.26687	0.00673613
LOC_Os09g33980.1	30.1214	23.7885	1.26622	0.340523	1.26622	0.968457
LOC_Os06g15810.1	30.4433	24.0702	1.26477	0.338877	1.26477	0.83434
LOC_Os06g02420.1	18.9986	15.0406	1.26316	0.337035	1.26316	0.293675
LOC_Os02g47120.1	65.274	51.696	1.26265	0.336457	1.26265	0.431901
LOC_Os11g28980.1	22.9566	18.207	1.26087	0.334419	1.26087	0.107693
LOC_Os05g02780.2	96.6165	76.8665	1.25694	0.329914	1.25694	0.550327
LOC_Os07g29770.1	18.9986	15.121	1.25644	0.329336	1.25644	0.829121
LOC_Os09g24700.1	11.9546	9.53954	1.25316	0.325575	1.25316	0.854259
LOC_Os08g14570.1	61.0475	48.7307	1.25275	0.3251	1.25275	1.79625e-13
LOC_Os11g42490.1	52.0984	41.6465	1.25097	0.323043	1.25097	0.0116293
LOC_Os01g38480.1	175.831	140.557	1.25095	0.323028	1.25095	0.382815
LOC_Os02g06650.1	7.91609	6.33287	1.25	0.321928	1.25	0.696308
LOC_Os06g43190.2	7.91609	6.33287	1.25	0.321928	1.25	0.9903
LOC_Os04g02680.1	27.7063	22.165	1.25	0.321928	1.25	0.367298
LOC_Os07g31420.2	11.8741	9.4993	1.25	0.321928	1.25	0.831702
LOC_Os03g15880.3	11.9144	9.53954	1.24895	0.320711	1.24895	1
LOC_Os02g58790.3	43.6994	34.9917	1.24885	0.3206	1.24885	0.125444
LOC_Os11g34950.1	39.7414	31.8655	1.24716	0.318645	1.24716	0.514996
LOC_Os05g09550.1	11.8741	9.53954	1.24473	0.31583	1.24473	0.320743
LOC_Os12g41500.1	95.9587	77.2286	1.24253	0.313278	1.24253	0.327438
LOC_Os03g48850.2	7.91609	6.37311	1.24211	0.31279	1.24211	0.628853
LOC_Os11g40120.1	15.8322	12.7462	1.24211	0.31279	1.24211	0.137161
LOC_Os03g18020.1	7.95632	6.41334	1.24059	0.311025	1.24059	1
LOC_Os11g40080.1	40.4927	32.6571	1.23994	0.310265	1.23994	0.879349
LOC_Os04g32650.1	33.7707	27.2366	1.2399	0.310224	1.2399	1
LOC_Os04g35480.1	28.5381	23.0371	1.23879	0.308931	1.23879	0.947171
LOC_Os08g43090.1	29.4505	23.8287	1.23592	0.305588	1.23592	0.0119511
LOC_Os05g11060.1	7.91609	6.41334	1.23431	0.30371	1.23431	0.597722
LOC_Os02g30410.2	12.6657	10.2909	1.23077	0.29956	1.23077	1
LOC_Os12g17600.2	12.6657	10.2909	1.23077	0.29956	1.23077	0.0172163
LOC_Os02g01150.4	88.5928	72.13	1.22824	0.29659	1.22824	0.0343309
LOC_Os05g31000.1	89.5725	72.9487	1.22788	0.296173	1.22788	6.30943e-05
LOC_Os03g15890.3	39.151	31.9058	1.22708	0.29523	1.22708	0.0500678
LOC_Os11g24590.1	12.6657	10.3311	1.22598	0.29393	1.22598	0.179097
LOC_Os04g33830.1	30.0811	24.5399	1.22581	0.293731	1.22581	3.81792e-05
LOC_Os11g11050.1	38.99	31.8253	1.22513	0.292931	1.22513	1
LOC_Os03g02020.6	12.706	10.3714	1.2251	0.292898	1.2251	0.772979
LOC_Os04g54790.1	68.9102	56.2847	1.22432	0.291975	1.22432	1
LOC_Os01g02700.1	116.568	95.2344	1.22401	0.291612	1.22401	0.0713916
LOC_Os01g24690.3	181.962	148.675	1.2239	0.291482	1.2239	0.919196
LOC_Os02g08500.1	61.1148	49.9921	1.22249	0.289823	1.22249	0.00145237
LOC_Os01g62650.2	17.4154	14.249	1.22222	0.289507	1.22222	0.467272
LOC_Os02g32570.1	8.70769	7.12448	1.22222	0.289507	1.22222	0.301291
LOC_Os03g11890.1	8.70769	7.12448	1.22222	0.289507	1.22222	1
LOC_Os01g74180.1	17.4556	14.2892	1.2216	0.288768	1.2216	0.442294
LOC_Os05g26990.3	12.6657	10.3714	1.22122	0.288322	1.22122	0.667524
LOC_Os04g54640.2	8.74793	7.16471	1.22097	0.288033	1.22097	1
LOC_Os01g25880.1	13.6585	11.2032	1.21916	0.285888	1.21916	0.404255
LOC_Os11g05556.1	22.165	18.207	1.21739	0.283793	1.21739	0.126587
LOC_Os01g29390.1	8.86865	7.28543	1.21731	0.2837	1.21731	0.505058
LOC_Os01g37590.2	35.6224	29.2895	1.21622	0.2824	1.21622	0.0090091
LOC_Os03g54980.1	35.6224	29.2895	1.21622	0.2824	1.21622	0.437886
LOC_Os02g39630.1	102.56	84.3934	1.21526	0.281268	1.21526	0.924882
LOC_Os08g31219.1	48.4893	39.9023	1.2152	0.281194	1.2152	0.55522
LOC_Os08g44860.3	13.6585	11.2435	1.2148	0.280715	1.2148	0.72886
LOC_Os11g38030.1	172.503	142.06	1.2143	0.280123	1.2143	0.000344542
LOC_Os09g11240.1	36.6152	30.1616	1.21397	0.279729	1.21397	0.00871707
LOC_Os04g05080.1	285.971	235.59	1.21385	0.279592	1.21385	0.128781
LOC_Os12g41715.1	255.488	210.715	1.21248	0.277961	1.21248	0.0422073
LOC_Os09g19890.1	18.3679	15.1613	1.2115	0.276799	1.2115	0.315834
LOC_Os08g39630.1	18.207	15.0406	1.21053	0.275634	1.21053	0.860887
LOC_Os08g09340.2	36.5347	30.2018	1.20968	0.274631	1.20968	0.30563
LOC_Os02g38180.1	54.6612	45.2022	1.20926	0.274126	1.20926	0.000171734
LOC_Os03g53510.2	9.62002	7.95632	1.2091	0.273937	1.2091	0.643999
LOC_Os03g11780.1	55.4528	45.9535	1.20672	0.271085	1.20672	0.00391795
LOC_Os07g49410.2	22.9566	19.0388	1.20578	0.269966	1.20578	0.250961
LOC_Os04g11970.1	64.8848	53.8425	1.20508	0.269135	1.20508	1.63496e-14
LOC_Os10g10244.1	47.0268	39.0302	1.20488	0.268891	1.20488	0.148799
LOC_Os04g53200.2	9.57978	7.95632	1.20405	0.26789	1.20405	1
LOC_Os12g17550.1	9.57978	7.95632	1.20405	0.26789	1.20405	0.982324
LOC_Os01g03060.3	87.8685	73.0292	1.2032	0.266874	1.2032	0.445713
LOC_Os08g02130.2	9.62002	7.99656	1.20302	0.26666	1.20302	0.868336
LOC_Os05g10630.1	47.6977	39.6609	1.20264	0.266202	1.20264	0.922959
LOC_Os03g07370.1	14.249	11.8741	1.2	0.263034	1.2	0.296399
LOC_Os04g38520.1	14.249	11.8741	1.2	0.263034	1.2	0.624902
LOC_Os01g42260.3	9.4993	7.91609	1.2	0.263034	1.2	1
LOC_Os02g42960.1	9.4993	7.91609	1.2	0.263034	1.2	1
LOC_Os11g05930.3	9.4993	7.91609	1.2	0.263034	1.2	0.611798
LOC_Os12g08790.1	9.4993	7.91609	1.2	0.263034	1.2	0.74361
LOC_Os09g20350.1	18.9986	15.8322	1.2	0.263034	1.2	0.825306
LOC_Os02g07910.1	187.142	156.068	1.19911	0.261959	1.19911	0.103388
LOC_Os12g21500.1	163.93	137.042	1.1962	0.258458	1.1962	0.0271269
LOC_Os11g46240.1	224.32	187.665	1.19532	0.257402	1.19532	0.0845547
LOC_Os10g32920.1	24.6203	20.6221	1.19388	0.255662	1.19388	0.189642
LOC_Os11g32270.2	24.6203	20.6221	1.19388	0.255662	1.19388	0.840675
LOC_Os07g10540.2	15.2015	12.7462	1.19263	0.254146	1.19263	1
LOC_Os05g48240.1	10.3714	8.70769	1.19106	0.252246	1.19106	0.378496
LOC_Os06g48350.1	74.3036	62.3893	1.19097	0.252135	1.19097	0.0611482
LOC_Os04g38450.1	24.7008	20.7428	1.19082	0.25195	1.19082	0.310986
LOC_Os02g17330.1	20.8232	17.4959	1.19018	0.251181	1.19018	0.00108233
LOC_Os02g57305.1	20.8635	17.5361	1.18974	0.250652	1.18974	0.475185
LOC_Os11g05850.2	69.6615	58.579	1.18919	0.249978	1.18919	0.387762
LOC_Os03g18510.1	40.5732	34.1599	1.18774	0.248225	1.18774	0.948062
LOC_Os09g36860.1	10.5323	8.86865	1.18759	0.24804	1.18759	0.625704
LOC_Os11g47930.1	15.0406	12.6657	1.1875	0.247928	1.1875	0.702013
LOC_Os03g52340.2	9.57978	8.07704	1.18605	0.246166	1.18605	0.081873
LOC_Os02g37060.1	25.3315	21.3734	1.18519	0.245112	1.18519	8.64144e-07
LOC_Os09g19790.1	15.2015	12.8267	1.18515	0.245066	1.18515	1
LOC_Os01g65220.1	70.4934	59.4914	1.18494	0.244808	1.18494	0.000823198
LOC_Os11g40090.2	19.7902	16.7043	1.18474	0.244572	1.18474	0.831583
LOC_Os12g06610.1	19.7902	16.7043	1.18474	0.244572	1.18474	0.600084
LOC_Os11g43934.2	19.8707	16.7847	1.18386	0.243492	1.18386	1
LOC_Os03g48940.3	25.4924	21.5344	1.1838	0.243427	1.1838	0.110216
LOC_Os11g06420.1	20.6623	17.4556	1.1837	0.243309	1.1837	0.581207
LOC_Os08g06020.1	26.4047	22.326	1.18269	0.242073	1.18269	0.0272043
LOC_Os06g03860.3	15.9126	13.4573	1.18245	0.24178	1.18245	0.145699
LOC_Os06g04690.1	10.2909	8.70769	1.18182	0.241008	1.18182	0.502939
LOC_Os02g06120.1	10.3311	8.74793	1.18098	0.239987	1.18098	0.862728
LOC_Os02g06270.1	10.3714	8.78817	1.18015	0.238974	1.18015	0.419673
LOC_Os08g29660.1	20.5818	17.4556	1.17909	0.237679	1.17909	0.137873
LOC_Os04g07890.1	87.4391	74.1829	1.1787	0.237191	1.1787	0.0019144
LOC_Os07g01320.1	16.7445	14.249	1.17514	0.232831	1.17514	1
LOC_Os03g17570.5	41.9955	35.7431	1.17493	0.23257	1.17493	0.0498232
LOC_Os02g50560.2	16.0334	13.6585	1.17387	0.231274	1.17387	0.338115
LOC_Os11g32480.1	211.896	180.54	1.17368	0.231035	1.17368	0.0268118
LOC_Os01g41240.1	33.4085	28.5784	1.16901	0.225291	1.16901	0.000388003
LOC_Os11g36070.1	26.9147	23.0371	1.16832	0.224433	1.16832	0.0647861
LOC_Os01g18080.1	5.54126	4.74965	1.16667	0.222392	1.16667	0.982631
LOC_Os01g64270.1	16.6238	14.249	1.16667	0.222392	1.16667	0.00906184
LOC_Os02g39730.3	16.6238	14.249	1.16667	0.222392	1.16667	0.833298
LOC_Os04g33110.2	22.2053	19.0388	1.16631	0.221957	1.16631	0.562901
LOC_Os02g33490.1	11.1228	9.53954	1.16596	0.221523	1.16596	0.727914
LOC_Os05g33100.1	33.2476	28.5381	1.16502	0.220357	1.16502	0.00736859
LOC_Os05g02420.1	62.7383	53.9903	1.16203	0.216645	1.16203	0.257543
LOC_Os01g61400.1	11.0825	9.53954	1.16175	0.216294	1.16175	0.312252
LOC_Os09g36190.1	11.0825	9.53954	1.16175	0.216294	1.16175	1
LOC_Os04g36054.1	11.9546	10.2909	1.16167	0.216196	1.16167	0.339563
LOC_Os07g38430.1	40.4525	34.8308	1.1614	0.215867	1.1614	0.165035
LOC_Os02g07980.1	28.4979	24.5399	1.16129	0.215729	1.16129	0.589236
LOC_Os06g07010.1	11.1228	9.57978	1.16107	0.21545	1.16107	0.906931
LOC_Os11g45590.3	28.5784	24.6203	1.16076	0.215074	1.16076	0.841164
LOC_Os05g41550.2	86.218	74.3036	1.16035	0.214556	1.16035	5.78512e-06
LOC_Os04g37580.1	30.403	26.2036	1.16026	0.214452	1.16026	0.510235
LOC_Os06g15779.1	31.3154	26.9952	1.16004	0.214169	1.16004	0.081924
LOC_Os01g35170.3	23.9092	20.6221	1.1594	0.213378	1.1594	1
LOC_Os01g73570.2	76.5577	66.0656	1.15881	0.212648	1.15881	0.559304
LOC_Os03g16800.1	63.3287	54.7015	1.15771	0.21128	1.15771	0.0134021
LOC_Os02g01230.2	6.41334	5.54126	1.15738	0.210863	1.15738	0.71189
LOC_Os06g50679.1	12.8267	11.0825	1.15738	0.210863	1.15738	0.0254523
LOC_Os11g24560.1	98.1997	84.8631	1.15715	0.210582	1.15715	6.1718e-06
LOC_Os03g26229.1	17.4959	15.121	1.15705	0.210457	1.15705	0.157727
LOC_Os02g10440.1	11.0825	9.57978	1.15687	0.210222	1.15687	0.495641
LOC_Os04g36910.1	5.54126	4.78989	1.15687	0.210222	1.15687	1
LOC_Os03g16050.1	41.2441	35.6626	1.15651	0.209776	1.15651	0.0142219
LOC_Os02g32460.1	35.1124	30.3628	1.15643	0.209678	1.15643	0.470202
LOC_Os05g11140.2	17.4556	15.121	1.15439	0.207135	1.15439	0.50939
LOC_Os03g25600.1	11.8741	10.2909	1.15385	0.206451	1.15385	0.887221
LOC_Os08g41010.7	11.8741	10.2909	1.15385	0.206451	1.15385	0.841742
LOC_Os12g19530.2	11.8741	10.2909	1.15385	0.206451	1.15385	0.211229
LOC_Os03g44210.1	42.2369	36.6554	1.15227	0.204478	1.15227	0.0339681
LOC_Os06g16420.2	119.184	103.553	1.15095	0.202821	1.15095	0.839376
LOC_Os05g46340.1	35.6224	30.9532	1.15085	0.202695	1.15085	0.0251895
LOC_Os01g22520.2	113.133	98.3606	1.15018	0.201863	1.15018	1.05641e-06
LOC_Os02g27400.1	110.677	96.2272	1.15017	0.201843	1.15017	0.747448
LOC_Os01g32800.2	6.37311	5.54126	1.15012	0.201783	1.15012	1
LOC_Os12g23180.1	434.726	378.079	1.14983	0.201418	1.14983	8.2847e-20
LOC_Os03g01970.1	12.7865	11.1228	1.14958	0.201101	1.14958	0.662883
LOC_Os07g48960.1	44.7727	38.99	1.14831	0.199515	1.14831	0.329744
LOC_Os01g40670.1	25.5327	22.2455	1.14777	0.19883	1.14777	0.412048
LOC_Os04g35290.1	31.0739	27.0756	1.14767	0.198709	1.14767	0.0645544
LOC_Os03g01900.1	19.1193	16.664	1.14734	0.198295	1.14734	0.254547
LOC_Os02g17470.1	43.7397	38.1582	1.14627	0.19695	1.14627	0.0334081
LOC_Os02g29340.1	12.7865	11.163	1.14543	0.195892	1.14543	0.385502
LOC_Os01g73000.2	114.796	100.266	1.14492	0.195248	1.14492	0.053737
LOC_Os02g57160.1	95.2747	83.2396	1.14458	0.194823	1.14458	0.738594
LOC_Os01g49190.1	6.33287	5.54126	1.14286	0.192645	1.14286	0.844429
LOC_Os03g26220.1	6.33287	5.54126	1.14286	0.192645	1.14286	1
LOC_Os07g01214.1	6.33287	5.54126	1.14286	0.192645	1.14286	1
LOC_Os12g41800.1	6.33287	5.54126	1.14286	0.192645	1.14286	0.578562
LOC_Os02g50240.2	104.103	91.1155	1.14254	0.192245	1.14254	0.0598773
LOC_Os03g01330.1	12.706	11.1228	1.14234	0.191993	1.14234	1
LOC_Os04g38420.1	12.706	11.1228	1.14234	0.191993	1.14234	0.408293
LOC_Os01g65380.1	31.7448	27.827	1.14079	0.190035	1.14079	0.701724
LOC_Os04g03884.1	6.45358	5.66197	1.13981	0.188795	1.13981	0.887808
LOC_Os07g04040.1	13.5781	11.9144	1.13964	0.188575	1.13964	0.256519
LOC_Os03g51520.2	12.6657	11.1228	1.13872	0.187416	1.13872	0.188289
LOC_Os06g16410.1	72.3583	63.5701	1.13824	0.18681	1.13824	0.223492
LOC_Os12g24170.1	12.7462	11.2032	1.13773	0.186153	1.13773	0.948696
LOC_Os05g24010.2	21.6953	19.0791	1.13713	0.185393	1.13713	0.444015
LOC_Os02g01450.1	59.6523	52.5278	1.13563	0.183496	1.13563	0.306362
LOC_Os09g19640.1	232.934	205.188	1.13523	0.182979	1.13523	1.39281e-11
LOC_Os03g15890.1	34.2806	30.2018	1.13505	0.182756	1.13505	0.0368555
LOC_Os02g05500.1	66.5354	58.6193	1.13504	0.182746	1.13504	0.29719
LOC_Os08g27840.1	1198.25	1055.74	1.13499	0.182682	1.13499	2.6282e-07
LOC_Os09g37520.1	19.8305	17.4959	1.13344	0.180704	1.13344	0.65202
LOC_Os07g10610.2	13.4573	11.8741	1.13333	0.180572	1.13333	1
LOC_Os12g41700.1	31.8253	28.1087	1.13222	0.179158	1.13222	1
LOC_Os08g19114.1	21.4941	18.9986	1.13135	0.17805	1.13135	0.516041
LOC_Os02g37834.3	7.20495	6.37311	1.13052	0.176992	1.13052	0.914627
LOC_Os06g03570.2	7.20495	6.37311	1.13052	0.176992	1.13052	1
LOC_Os09g17870.1	7.24519	6.41334	1.12971	0.175947	1.12971	0.91636
LOC_Os10g04590.1	56.4054	49.9518	1.1292	0.175296	1.1292	0.424234
LOC_Os08g39080.2	27.7465	24.5801	1.12882	0.174817	1.12882	1
LOC_Os02g52450.1	21.6551	19.1998	1.12788	0.173616	1.12788	1
LOC_Os02g27592.1	21.4137	18.9986	1.12712	0.172638	1.12712	0.19978
LOC_Os05g27100.1	182.352	161.85	1.12667	0.172063	1.12667	0.77196
LOC_Os09g39230.1	28.4979	25.3315	1.125	0.169925	1.125	0.98975
LOC_Os02g09690.1	7.12448	6.33287	1.125	0.169925	1.125	1
LOC_Os03g17660.1	7.12448	6.33287	1.125	0.169925	1.125	1
LOC_Os06g44230.1	7.12448	6.33287	1.125	0.169925	1.125	0.89175
LOC_Os07g05050.2	7.12448	6.33287	1.125	0.169925	1.125	0.988094
LOC_Os12g19381.1	26906.6	23923.4	1.12469	0.169534	1.12469	0
LOC_Os12g19030.1	20.783	18.4887	1.12409	0.168764	1.12409	0.993899
LOC_Os01g62230.1	123.692	110.275	1.12167	0.165648	1.12167	0.0181865
LOC_Os06g44180.1	28.5381	25.4522	1.12125	0.165102	1.12125	0.152575
LOC_Os05g02990.1	14.2892	12.7462	1.12105	0.164856	1.12105	0.77448
LOC_Os07g38290.1	15.0808	13.4573	1.12064	0.164319	1.12064	9.7223e-05
LOC_Os08g10020.2	118.741	106.076	1.1194	0.16273	1.1194	1.6902e-06
LOC_Os03g53750.2	7.12448	6.37311	1.1179	0.160787	1.1179	0.852891
LOC_Os09g15770.1	29.4102	26.3243	1.11723	0.159924	1.11723	0.297967
LOC_Os05g24010.1	15.9529	14.2892	1.11643	0.158893	1.11643	0.244236
LOC_Os05g34650.1	37.9972	34.0392	1.11628	0.158698	1.11628	0.0687393
LOC_Os12g43560.1	7.99656	7.16471	1.1161	0.15847	1.1161	0.47167
LOC_Os01g65080.4	30.0811	26.9549	1.11598	0.158309	1.11598	0.716747
LOC_Os07g30970.2	390.786	350.454	1.11508	0.157153	1.11508	0.000119038
LOC_Os05g02780.4	93.45	83.9507	1.11315	0.154652	1.11315	0.35135
LOC_Os06g06980.3	198.264	178.313	1.11189	0.153012	1.11189	0.782452
LOC_Os02g48010.1	15.8322	14.249	1.11111	0.152003	1.11111	0.661265
LOC_Os03g01910.1	7.91609	7.12448	1.11111	0.152003	1.11111	0.726866
LOC_Os04g32920.5	7.91609	7.12448	1.11111	0.152003	1.11111	0.162743
LOC_Os07g49400.2	7.91609	7.12448	1.11111	0.152003	1.11111	0.793538
LOC_Os05g41550.3	78.9326	71.0567	1.11084	0.15165	1.11084	0.000431628
LOC_Os01g01970.2	8.78817	7.91609	1.11017	0.150776	1.11017	0.888009
LOC_Os02g11820.1	80.7843	72.8682	1.10864	0.148785	1.10864	0.00716548
LOC_Os07g29820.1	98.6825	89.1028	1.10751	0.147325	1.10751	1.17836e-05
LOC_Os08g39694.1	81.6162	73.7403	1.10681	0.146401	1.10681	0.000107592
LOC_Os08g39090.1	39.7414	35.9443	1.10564	0.144879	1.10564	0.136077
LOC_Os05g10670.1	16.6238	15.0406	1.10526	0.14439	1.10526	0.50206
LOC_Os02g02690.1	8.74793	7.91609	1.10508	0.144155	1.10508	0.630012
LOC_Os03g02020.4	16.664	15.0808	1.10498	0.144023	1.10498	0.183419
LOC_Os04g31190.1	7.91609	7.16471	1.10487	0.143878	1.10487	0.785446
LOC_Os06g43140.1	90.3238	81.8173	1.10397	0.1427	1.10397	0.00399512
LOC_Os02g10070.1	17.5361	15.9126	1.10202	0.140154	1.10202	0.567445
LOC_Os08g07830.2	77.0275	69.9432	1.10129	0.139189	1.10129	0.086201
LOC_Os02g32469.1	8.70769	7.91609	1.1	0.137504	1.1	0.313177
LOC_Os08g06140.2	8.70769	7.91609	1.1	0.137504	1.1	0.0816073
LOC_Os08g06530.1	8.70769	7.91609	1.1	0.137504	1.1	0.850837
LOC_Os12g41800.2	8.70769	7.91609	1.1	0.137504	1.1	1
LOC_Os01g20890.1	8.74793	7.95632	1.09949	0.13684	1.09949	0.560988
LOC_Os05g40180.1	63.4092	57.8277	1.09652	0.132931	1.09652	0.175314
LOC_Os12g19470.1	8162	7449.11	1.0957	0.131853	1.0957	0
LOC_Os01g24950.2	9.53954	8.70769	1.09553	0.131629	1.09553	1
LOC_Os04g35560.2	9.53954	8.70769	1.09553	0.131629	1.09553	0.707685
LOC_Os11g32470.1	118.352	108.061	1.09523	0.131237	1.09523	1
LOC_Os05g02220.3	9.57978	8.74793	1.09509	0.13105	1.09509	0.300315
LOC_Os08g29669.1	18.2472	16.664	1.09501	0.130942	1.09501	0.934469
LOC_Os11g05930.5	8.70769	7.95632	1.09444	0.130189	1.09444	1
LOC_Os01g74010.1	8.78817	8.0368	1.09349	0.128942	1.09349	0.698078
LOC_Os05g41780.1	8.78817	8.0368	1.09349	0.128942	1.09349	0.61551
LOC_Os01g58080.2	52.1386	47.7782	1.09126	0.126	1.09126	0.561061
LOC_Os11g12040.1	17.4959	16.0334	1.09122	0.125937	1.09122	0.0027502
LOC_Os08g41010.1	9.4993	8.70769	1.09091	0.125531	1.09091	0.970416
LOC_Os05g08840.1	67.7293	62.1076	1.09052	0.125011	1.09052	0.0466702
LOC_Os08g16559.1	56.2847	51.6155	1.09046	0.124938	1.09046	0.0887302
LOC_Os12g19470.2	8240.14	7557.48	1.09033	0.124762	1.09033	0
LOC_Os04g54340.1	9.62002	8.82841	1.08967	0.123886	1.08967	1
LOC_Os01g01790.2	18.3277	16.825	1.08932	0.123423	1.08932	1
LOC_Os03g17570.2	56.3249	51.7362	1.08869	0.122599	1.08869	0.107632
LOC_Os08g02630.1	18.9986	17.4556	1.08839	0.122201	1.08839	0.0675804
LOC_Os08g39300.4	10.3311	9.4993	1.08757	0.121107	1.08757	0.179193
LOC_Os10g32930.1	10.3311	9.4993	1.08757	0.121107	1.08757	0.812
LOC_Os02g42570.1	68.8699	63.3287	1.0875	0.121015	1.0875	0.180053
LOC_Os01g19840.1	29.5712	27.1964	1.08732	0.120779	1.08732	0.0338383
LOC_Os08g24390.4	19.7902	18.207	1.08696	0.120294	1.08696	0.0753352
LOC_Os06g09910.2	30.2018	27.7868	1.08691	0.120238	1.08691	0.554046
LOC_Os11g31890.1	39.9828	36.8164	1.08601	0.119032	1.08601	0.0970635
LOC_Os04g35090.1	169.404	156.108	1.08517	0.117927	1.08517	4.55815e-07
LOC_Os01g73540.1	125.235	115.427	1.08497	0.117658	1.08497	4.76803e-07
LOC_Os04g32950.3	20.7428	19.1193	1.08491	0.117578	1.08491	0.0191188
LOC_Os09g33810.1	50.7032	46.7451	1.08467	0.11726	1.08467	0.286862
LOC_Os06g43800.1	10.2909	9.4993	1.08333	0.115477	1.08333	0.0299248
LOC_Os03g02320.1	22.326	20.6221	1.08263	0.114536	1.08263	0.00699873
LOC_Os01g41630.1	10.4921	9.70049	1.0816	0.113174	1.0816	0.591976
LOC_Os08g03390.2	31.6643	29.2895	1.08108	0.112475	1.08108	0.0331056
LOC_Os09g16910.2	9.4993	8.78817	1.08092	0.112259	1.08092	1
LOC_Os02g05960.1	23.1176	21.4137	1.07957	0.11046	1.07957	9.8013e-07
LOC_Os03g52660.1	32.4559	30.0811	1.07895	0.109624	1.07895	0.0653298
LOC_Os11g09280.2	10.2909	9.53954	1.07876	0.109379	1.07876	0.0799866
LOC_Os02g40040.1	43.5385	40.372	1.07843	0.108934	1.07843	1
LOC_Os02g12880.4	11.9948	11.1228	1.07841	0.1089	1.07841	1
LOC_Os10g10870.1	21.4137	19.8707	1.07765	0.10789	1.07765	0.889424
LOC_Os01g22900.1	112.972	104.895	1.077	0.10702	1.077	0.00447856
LOC_Os08g42590.1	11.0825	10.2909	1.07692	0.106915	1.07692	0.091953
LOC_Os12g43370.1	11.0825	10.2909	1.07692	0.106915	1.07692	0.939063
LOC_Os08g42560.1	211.292	196.292	1.07642	0.106239	1.07642	5.79836e-05
LOC_Os05g35740.2	66.4951	61.7857	1.07622	0.105975	1.07622	0.662776
LOC_Os01g10840.1	32.4962	30.2018	1.07597	0.105634	1.07597	0.0176244
LOC_Os07g30250.1	32.7376	30.4835	1.07395	0.10292	1.07395	0.15879
LOC_Os06g04150.1	47.4965	44.3301	1.07143	0.0995357	1.07143	0.0438158
LOC_Os01g64770.3	11.8741	11.0825	1.07143	0.0995357	1.07143	0.617953
LOC_Os05g48630.2	72.0766	67.2867	1.07119	0.0992093	1.07119	2.12666e-06
LOC_Os03g15900.2	50.2737	46.9866	1.06996	0.0975559	1.06996	0.233939
LOC_Os02g07910.2	173.966	162.602	1.06989	0.0974621	1.06989	0.0282489
LOC_Os04g54564.1	23.2383	21.7356	1.06914	0.0964473	1.06914	0.323446
LOC_Os03g45280.1	24.5399	22.9566	1.06897	0.0962153	1.06897	0.0021814
LOC_Os05g35540.1	24.0702	22.5272	1.06849	0.0955789	1.06849	1
LOC_Os07g05050.3	11.1228	10.4116	1.0683	0.0953192	1.0683	1
LOC_Os05g41210.1	14.3697	13.4573	1.06779	0.0946329	1.06779	0.358037
LOC_Os01g65080.2	38.0777	35.6626	1.06772	0.094533	1.06772	0.829893
LOC_Os01g11070.1	11.9546	11.2032	1.06707	0.0936512	1.06707	0.34282
LOC_Os02g39730.2	12.6657	11.8741	1.06667	0.0931094	1.06667	0.284631
LOC_Os03g49520.2	12.6657	11.8741	1.06667	0.0931094	1.06667	0.647169
LOC_Os03g17570.1	61.9467	58.1093	1.06604	0.0922566	1.06604	0.00718166
LOC_Os06g12260.1	26.2438	24.6203	1.06594	0.0921257	1.06594	0.643977
LOC_Os07g29794.1	77.4298	72.7204	1.06476	0.090529	1.06476	0.899664
LOC_Os11g06230.1	58.3508	54.8222	1.06436	0.0899917	1.06436	0.817107
LOC_Os08g07400.1	106.84	100.386	1.06429	0.0898877	1.06429	0.656968
LOC_Os05g26840.1	11.8741	11.163	1.0637	0.0890974	1.0637	0.0124856
LOC_Os03g29910.2	12.6657	11.9144	1.06306	0.0882288	1.06306	0.643287
LOC_Os11g32270.1	26.1231	24.5801	1.06277	0.0878342	1.06277	0.0648452
LOC_Os03g15890.2	29.5712	27.827	1.06268	0.0877059	1.06268	0.12813
LOC_Os01g02180.2	13.4573	12.6657	1.0625	0.0874628	1.0625	0.642658
LOC_Os12g42110.1	13.5378	12.7462	1.06211	0.0869269	1.06211	0.366502
LOC_Os06g43840.1	93.6512	88.1904	1.06192	0.0866756	1.06192	0.365462
LOC_Os02g27960.2	13.5781	12.7865	1.06191	0.0866614	1.06191	0.0183639
LOC_Os03g29960.1	46.4364	43.7397	1.06165	0.0863138	1.06165	0.122467
LOC_Os01g24750.1	42.948	40.533	1.05958	0.0834962	1.05958	0.0183714
LOC_Os08g38300.1	11.9546	11.2837	1.05946	0.0833249	1.05946	0.00379223
LOC_Os10g35520.1	12.706	11.9948	1.05929	0.0830929	1.05929	1
LOC_Os06g02510.4	13.4976	12.7462	1.05895	0.0826325	1.05895	0.753425
LOC_Os08g43060.3	44.6117	42.1967	1.05723	0.080294	1.05723	0.780921
LOC_Os09g33690.2	13.4573	12.7462	1.05579	0.0783252	1.05579	0.908374
LOC_Os03g29540.2	15.0406	14.249	1.05556	0.0780025	1.05556	0.0238273
LOC_Os04g54500.1	15.0406	14.249	1.05556	0.0780025	1.05556	0.17435
LOC_Os07g38360.3	15.0406	14.249	1.05556	0.0780025	1.05556	0.972265
LOC_Os04g38330.1	75.6857	71.7276	1.05518	0.0774913	1.05518	7.79192e-05
LOC_Os11g37970.1	137.337	130.212	1.05471	0.0768523	1.05471	6.80014e-06
LOC_Os08g15500.1	46.195	43.8201	1.05419	0.0761415	1.05419	0.225869
LOC_Os03g40270.1	30.8727	29.2895	1.05405	0.0759489	1.05405	3.82892e-05
LOC_Os03g17570.6	61.155	58.0288	1.05387	0.0757012	1.05387	0.0125741
LOC_Os08g42960.1	33.5292	31.8253	1.05354	0.0752453	1.05354	0.000617561
LOC_Os03g44150.1	68.6417	65.1936	1.05289	0.074355	1.05289	0.000476139
LOC_Os11g42350.1	15.8322	15.0406	1.05263	0.0740006	1.05263	0.64062
LOC_Os12g42150.1	15.8322	15.0406	1.05263	0.0740006	1.05263	0.165443
LOC_Os03g02020.1	14.249	13.5378	1.05253	0.0738604	1.05253	0.531581
LOC_Os01g03650.1	467.169	444.011	1.05216	0.0733486	1.05216	0.454581
LOC_Os02g39840.1	17.7373	16.8652	1.05171	0.0727357	1.05171	0.618466
LOC_Os06g01360.1	16.6238	15.8322	1.05	0.0703893	1.05	1
LOC_Os10g41400.2	16.6238	15.8322	1.05	0.0703893	1.05	0.0656885
LOC_Os12g25690.1	15.0406	14.3294	1.04963	0.0698773	1.04963	0.00073593
LOC_Os08g10020.1	118.741	113.2	1.04895	0.0689474	1.04895	4.22824e-07
LOC_Os02g39630.3	117.681	112.22	1.04866	0.0685487	1.04866	0.349431
LOC_Os04g11390.2	34.0794	32.5767	1.04613	0.0650613	1.04613	0.294281
LOC_Os02g16550.1	34.1599	32.6571	1.04602	0.0649045	1.04602	0.255262
LOC_Os02g42310.1	18.207	17.4154	1.04545	0.0641303	1.04545	0.301257
LOC_Os06g01700.1	18.3277	17.5361	1.04514	0.0636985	1.04514	0.503668
LOC_Os11g02464.1	17.4154	16.664	1.04509	0.0636264	1.04509	0.167665
LOC_Os12g34400.1	17.4154	16.664	1.04509	0.0636264	1.04509	0.705251
LOC_Os05g01470.2	38.1179	36.4945	1.04448	0.0627917	1.04448	0.00171422
LOC_Os05g02780.3	91.8668	87.9893	1.04407	0.0622166	1.04407	0.399264
LOC_Os06g03860.2	18.207	17.4556	1.04304	0.0608009	1.04304	0.00298796
LOC_Os03g25940.4	40.533	38.8693	1.0428	0.0604656	1.0428	0.29725
LOC_Os08g30020.5	94.8452	90.9677	1.04263	0.0602214	1.04263	0.203325
LOC_Os09g38960.4	75.5247	72.4388	1.0426	0.060187	1.0426	0.891034
LOC_Os04g32600.1	19.8707	19.0791	1.04149	0.0586503	1.04149	1
LOC_Os06g16290.1	59.6121	57.2372	1.04149	0.0586503	1.04149	0.846834
LOC_Os07g01310.1	19.0791	18.3277	1.041	0.0579651	1.041	0.742715
LOC_Os01g12870.1	425.737	409.234	1.04033	0.0570367	1.04033	0.0288467
LOC_Os08g09180.1	136.559	131.299	1.04006	0.056664	1.04006	0.159615
LOC_Os07g04990.1	41.1636	39.5804	1.04	0.0565835	1.04	0.307855
LOC_Os08g03640.1	20.5818	19.7902	1.04	0.0565835	1.04	1
LOC_Os05g25770.1	78.7716	75.8064	1.03912	0.0553567	1.03912	0.0570907
LOC_Os08g09910.1	17.4959	16.8652	1.03739	0.0529638	1.03739	0.75369
LOC_Os11g33330.1	336.259	324.317	1.03682	0.0521658	1.03682	9.81752e-05
LOC_Os09g33810.4	45.1619	43.5787	1.03633	0.0514836	1.03633	0.755221
LOC_Os06g44270.1	63.4092	61.1953	1.03618	0.0512707	1.03618	0.169343
LOC_Os12g18900.1	118.433	114.394	1.0353	0.0500539	1.0353	0.0489881
LOC_Os07g10610.1	75.404	72.9085	1.03423	0.0485548	1.03423	0.187584
LOC_Os09g24710.2	24.5399	23.7483	1.03333	0.0473057	1.03333	0.816896
LOC_Os07g30970.1	389.404	376.94	1.03307	0.0469349	1.03307	0.00828443
LOC_Os11g39650.1	20.6623	20.0316	1.03148	0.0447201	1.03148	0.454246
LOC_Os05g41640.3	259.634	251.825	1.03101	0.0440551	1.03101	3.55743e-16
LOC_Os02g13110.1	31.9058	30.9532	1.03077	0.0437284	1.03077	0.0910758
LOC_Os08g30020.6	83.642	81.1464	1.03075	0.0436994	1.03075	0.635991
LOC_Os01g68020.1	77.4832	75.1889	1.03051	0.0433648	1.03051	0.67769
LOC_Os01g05560.1	26.9147	26.1231	1.0303	0.0430687	1.0303	1
LOC_Os04g37619.1	27.0756	26.284	1.03012	0.0428089	1.03012	0.862021
LOC_Os09g34070.1	30.1616	29.2895	1.02977	0.0423286	1.02977	0.612387
LOC_Os06g16420.3	77.98	75.7259	1.02977	0.0423175	1.02977	0.61634
LOC_Os05g11870.1	27.1561	26.4047	1.02846	0.0404799	1.02846	1
LOC_Os04g53230.1	61.7455	60.1622	1.02632	0.0374747	1.02632	7.18812e-11
LOC_Os07g38170.1	33.2476	32.4559	1.02439	0.0347654	1.02439	0.507818
LOC_Os01g12710.1	100.708	98.3336	1.02415	0.034428	1.02415	0.0110484
LOC_Os12g44170.1	34.0794	33.328	1.02254	0.0321639	1.02254	0.452396
LOC_Os12g35640.1	110.006	107.591	1.02245	0.0320255	1.02245	0.226691
LOC_Os02g34460.2	109.282	106.948	1.02183	0.0311542	1.02183	0.0911176
LOC_Os02g51570.1	37.2056	36.414	1.02174	0.0310269	1.02174	0.0340106
LOC_Os11g40140.1	832.743	815.059	1.0217	0.0309667	1.0217	0.000465911
LOC_Os12g18650.3	32.5364	31.8655	1.02105	0.0300591	1.02105	0.592466
LOC_Os02g15550.3	41.2039	40.4123	1.01959	0.0279868	1.01959	0.41282
LOC_Os01g73530.1	87.3988	85.7483	1.01925	0.0275061	1.01925	0.211785
LOC_Os05g33280.1	40.6135	39.8621	1.01885	0.0269406	1.01885	0.000334337
LOC_Os09g33810.3	47.577	46.7049	1.01867	0.0266899	1.01867	0.856352
LOC_Os08g01850.1	14.4904	14.249	1.01694	0.0242396	1.01694	0.381059
LOC_Os11g09280.1	128.281	126.147	1.01691	0.0241948	1.01691	6.26661e-05
LOC_Os01g24090.1	134.251	132.064	1.01656	0.0236933	1.01656	0.00453939
LOC_Os01g59980.1	42.7871	42.1564	1.01496	0.0214227	1.01496	0.223984
LOC_Os06g15990.1	107.9	106.317	1.01489	0.0213255	1.01489	0.655909
LOC_Os01g19740.1	752.832	741.938	1.01468	0.0210303	1.01468	0.981093
LOC_Os01g41820.1	98.4814	97.0993	1.01423	0.0203893	1.01423	0.000317645
LOC_Os11g41410.1	7.24519	7.16471	1.01123	0.0161144	1.01123	0.967119
LOC_Os05g02220.5	8.78817	8.70769	1.00924	0.0132721	1.00924	0.785546
LOC_Os08g01430.1	8.78817	8.70769	1.00924	0.0132721	1.00924	0.422213
LOC_Os08g16010.2	67.0584	66.5083	1.00827	0.0118854	1.00827	0.744558
LOC_Os01g60440.1	5.5815	5.54126	1.00726	0.0104383	1.00726	1
LOC_Os02g57340.1	6.41334	6.37311	1.00631	0.00908014	1.00631	1
LOC_Os12g34990.2	7.16471	7.12448	1.00565	0.00812521	1.00565	1
LOC_Os07g30170.1	52.0179	51.7362	1.00544	0.00783312	1.00544	0.780417
LOC_Os11g45590.1	15.9126	15.8322	1.00508	0.00731475	1.00508	0.728081
LOC_Os02g17320.3	16.7847	16.7043	1.00482	0.00693378	1.00482	1
LOC_Os07g25730.1	8.74793	8.70769	1.00462	0.0066513	1.00462	0.196471
LOC_Os01g03070.1	8.86865	8.82841	1.00456	0.00656056	1.00456	0.716875
LOC_Os08g02640.4	10.3311	10.2909	1.00391	0.00563002	1.00391	0.629259
LOC_Os02g39730.1	11.9144	11.8741	1.00339	0.00488062	1.00339	0.673752
LOC_Os08g41400.1	49.2809	49.1602	1.00246	0.00353823	1.00246	5.36245e-06
LOC_Os07g01060.2	17.4959	17.4556	1.00231	0.00332182	1.00231	0.742223
LOC_Os11g04409.2	19.9914	19.9512	1.00202	0.00290673	1.00202	0.789581
LOC_Os01g22500.1	6.37311	6.37311	1	0	1	1
LOC_Os01g57210.1	9.53954	9.53954	1	0	1	1
LOC_Os01g63270.2	11.0825	11.0825	1	0	1	0.332053
LOC_Os01g72950.1	11.0825	11.0825	1	0	1	0.335331
LOC_Os02g01480.1	6.45358	6.45358	1	0	1	1
LOC_Os02g05630.2	5.5815	5.5815	1	0	1	1
LOC_Os02g14780.1	6.33287	6.33287	1	0	1	0.931852
LOC_Os02g42990.1	9.53954	9.53954	1	0	1	0.0385035
LOC_Os03g03034.4	7.95632	7.95632	1	0	1	0.117343
LOC_Os03g03070.1	7.95632	7.95632	1	0	1	0.121484
LOC_Os03g17660.2	9.4993	9.4993	1	0	1	1
LOC_Os03g51900.1	6.33287	6.33287	1	0	1	1
LOC_Os03g53800.4	8.0368	8.0368	1	0	1	0.662793
LOC_Os04g53620.2	10.2909	10.2909	1	0	1	0.100818
LOC_Os04g56070.1	14.2892	14.2892	1	0	1	0.103875
LOC_Os05g24010.3	15.2015	15.2015	1	0	1	0.136642
LOC_Os05g37690.1	7.12448	7.12448	1	0	1	1
LOC_Os05g48240.4	5.54126	5.54126	1	0	1	1
LOC_Os05g51450.1	7.12448	7.12448	1	0	1	0.575339
LOC_Os05g51620.2	7.91609	7.91609	1	0	1	0.890351
LOC_Os06g01360.2	11.8741	11.8741	1	0	1	1
LOC_Os07g48410.2	6.33287	6.33287	1	0	1	1
LOC_Os08g06140.1	9.53954	9.53954	1	0	1	0.158334
LOC_Os08g07790.1	7.12448	7.12448	1	0	1	0.9249
LOC_Os08g10570.2	13.6988	13.6988	1	0	1	1
LOC_Os08g41010.2	11.0825	11.0825	1	0	1	0.211372
LOC_Os09g15820.2	13.6988	13.6988	1	0	1	0.938971
LOC_Os09g17730.2	5.54126	5.54126	1	0	1	1
LOC_Os10g04600.3	8.70769	8.70769	1	0	1	0.127976
LOC_Os10g10080.3	15.121	15.121	1	0	1	0.746236
LOC_Os10g42020.2	7.28543	7.28543	1	0	1	0.723677
LOC_Os11g04480.1	13.4573	13.4573	1	0	1	1
LOC_Os11g06910.1	7.16471	7.16471	1	0	1	0.49033
LOC_Os11g32360.1	8.70769	8.70769	1	0	1	1
LOC_Os11g48080.1	20.5818	20.5818	1	0	1	0.0208425
LOC_Os12g19549.1	5.5815	5.5815	1	0	1	1
LOC_Os12g42260.2	7.16471	7.16471	1	0	1	0.551063
LOC_Os05g01470.1	35.7029	35.7431	0.998874	-0.00162504	1.00113	0.00309831
LOC_Os03g22690.1	28.6991	28.7393	0.9986	-0.00202134	1.0014	0.380946
LOC_Os10g41650.1	70.6946	70.8153	0.998295	-0.00246136	1.00171	0.0823013
LOC_Os04g32950.2	20.7428	20.783	0.998064	-0.00279591	1.00194	0.378581
LOC_Os04g37619.2	16.7445	16.7847	0.997603	-0.00346272	1.0024	1
LOC_Os06g04970.1	14.4501	14.4904	0.997223	-0.00401176	1.00278	0.565511
LOC_Os02g36264.1	12.7462	12.7865	0.996853	-0.00454721	1.00316	0.585236
LOC_Os01g11054.2	12.6657	12.706	0.996833	-0.00457606	1.00318	0.0557044
LOC_Os11g36070.3	22.9566	23.0371	0.996507	-0.00504862	1.00351	0.5201
LOC_Os05g02990.2	11.0825	11.1228	0.996382	-0.0052286	1.00363	0.98534
LOC_Os02g06500.1	9.4993	9.53954	0.995782	-0.0060982	1.00424	0.389401
LOC_Os08g39300.2	9.4993	9.53954	0.995782	-0.0060982	1.00424	0.00945591
LOC_Os10g33140.1	171.671	172.423	0.995642	-0.0063006	1.00438	1.7013e-50
LOC_Os11g43860.1	7.24519	7.28543	0.994477	-0.00799021	1.00555	0.820694
LOC_Os11g06130.4	7.20495	7.24519	0.994446	-0.00803471	1.00558	0.427337
LOC_Os02g42412.1	6.37311	6.41334	0.993726	-0.00908014	1.00631	0.944032
LOC_Os08g08210.1	6.33287	6.37311	0.993686	-0.00913765	1.00635	0.812496
LOC_Os01g57570.1	11.9144	11.9948	0.993291	-0.00971198	1.00675	1
LOC_Os12g16690.1	11.8741	11.9546	0.993268	-0.00974478	1.00678	0.270563
LOC_Os01g02720.2	5.62174	5.66197	0.992893	-0.0102894	1.00716	1
LOC_Os03g24560.1	13.4976	13.6183	0.991136	-0.0128452	1.00894	1
LOC_Os10g10170.2	8.78817	8.86865	0.990926	-0.0131511	1.00916	0.29067
LOC_Os08g43180.1	109.685	110.906	0.98899	-0.0159722	1.01113	1.30544e-05
LOC_Os08g43060.1	56.5663	57.197	0.988974	-0.0159956	1.01115	0.122864
LOC_Os05g12260.1	374.524	378.71	0.988946	-0.0160366	1.01118	3.32555e-08
LOC_Os04g02820.2	80.1536	81.066	0.988746	-0.0163283	1.01138	0.191754
LOC_Os08g05940.1	61.155	61.8662	0.988505	-0.0166794	1.01163	0.178369
LOC_Os06g16420.1	125.758	127.301	0.987879	-0.0175933	1.01227	0.854449
LOC_Os12g42550.2	61.9869	62.7785	0.98739	-0.0183074	1.01277	0.620969
LOC_Os02g39700.1	54.4732	55.1843	0.987114	-0.0187121	1.01305	0.994608
LOC_Os05g04510.1	101.769	103.11	0.986987	-0.0188972	1.01318	0.110245
LOC_Os08g14660.1	79.9254	81.1062	0.985441	-0.0211588	1.01477	0.00311236
LOC_Os03g01750.1	46.034	46.7854	0.98394	-0.0233577	1.01632	0.0214302
LOC_Os11g37990.1	270.462	275.372	0.982167	-0.0259592	1.01816	4.34911e-08
LOC_Os01g24680.2	211.426	215.304	0.98199	-0.0262194	1.01834	0.0106049
LOC_Os07g04840.1	454.477	463.185	0.9812	-0.0273803	1.01916	1.19052e-77
LOC_Os02g27760.1	41.6465	42.4783	0.980417	-0.0285324	1.01997	0.0922628
LOC_Os03g15870.1	39.5804	40.372	0.980392	-0.0285692	1.02	0.11548
LOC_Os02g12850.1	42.3174	43.1895	0.979808	-0.0294291	1.02061	1
LOC_Os06g03990.1	72.1702	73.7132	0.979068	-0.0305193	1.02138	0.035248
LOC_Os04g22360.1	41.4051	42.3174	0.978441	-0.0314433	1.02203	1
LOC_Os02g58790.1	41.2844	42.1967	0.978379	-0.0315342	1.0221	0.0224048
LOC_Os03g25940.1	31.8253	32.5767	0.976935	-0.0336651	1.02361	0.00684215
LOC_Os06g01650.2	30.9532	31.7448	0.975063	-0.0364321	1.02557	0.435246
LOC_Os08g30060.1	37.2458	38.1984	0.975063	-0.0364329	1.02557	0.0199029
LOC_Os08g08830.1	32.4559	33.2878	0.97501	-0.0365104	1.02563	1
LOC_Os06g01850.1	116.366	119.533	0.97351	-0.0387324	1.02721	1.82246e-08
LOC_Os08g09690.1	61.1148	62.859	0.972253	-0.0405968	1.02854	0.0588928
LOC_Os03g22120.2	26.9549	27.7465	0.97147	-0.0417586	1.02937	0.859072
LOC_Os04g54630.1	50.7032	52.2462	0.970467	-0.0432487	1.03043	0.171711
LOC_Os04g32950.1	26.3243	27.1964	0.967934	-0.0470198	1.03313	0.0739558
LOC_Os11g11950.1	68.4002	70.7348	0.966995	-0.0484193	1.03413	4.26188e-29
LOC_Os10g41534.3	21.5746	22.326	0.966345	-0.049389	1.03483	1
LOC_Os11g26860.1	22.9566	23.7885	0.965032	-0.051352	1.03624	0.996094
LOC_Os01g05490.1	919.766	954.168	0.963945	-0.0529766	1.0374	1
LOC_Os01g37560.3	40.4123	41.9553	0.963223	-0.0540579	1.03818	0.0610041
LOC_Os02g10090.1	22.165	23.0371	0.962144	-0.0556747	1.03935	0.459632
LOC_Os01g04480.1	21.4137	22.2858	0.960868	-0.0575897	1.04073	0.00226147
LOC_Os01g37770.1	20.783	21.6551	0.959728	-0.0593019	1.04196	0.731373
LOC_Os08g03390.1	37.2056	38.7888	0.959184	-0.060121	1.04255	0.142889
LOC_Os05g23990.1	16.7043	17.4154	0.959166	-0.0601469	1.04257	0.180293
LOC_Os03g52840.3	334.487	348.75	0.959105	-0.0602393	1.04264	1.11284e-13
LOC_Os08g30480.1	22.2053	23.1578	0.958867	-0.060598	1.0429	0.602008
LOC_Os08g08820.2	18.4484	19.24	0.958856	-0.0606137	1.04291	0.817561
LOC_Os08g39840.1	35.7029	37.2458	0.958573	-0.0610396	1.04322	3.98509e-28
LOC_Os02g27220.1	37.2458	38.8693	0.958233	-0.0615516	1.04359	0.748538
LOC_Os01g12770.1	72.1973	75.4442	0.956963	-0.0634653	1.04497	0.000165438
LOC_Os05g31230.2	17.4556	18.2472	0.956618	-0.0639857	1.04535	0.564979
LOC_Os04g35760.1	50.6629	53.0378	0.955224	-0.0660892	1.04687	0.0102917
LOC_Os11g36070.4	15.8724	16.6238	0.954801	-0.0667273	1.04734	0.619262
LOC_Os12g20150.2	17.4959	18.3277	0.954613	-0.0670127	1.04755	0.0641387
LOC_Os06g17280.1	18.2875	19.1596	0.954483	-0.0672085	1.04769	0.603732
LOC_Os06g03930.2	20.6221	21.6149	0.954069	-0.0678349	1.04814	0.0215478
LOC_Os02g12650.2	12.8267	13.4573	0.953137	-0.069245	1.04917	0.515803
LOC_Os12g18770.1	14.3294	15.0406	0.952719	-0.0698773	1.04963	1
LOC_Os01g11590.2	33.328	34.9917	0.952455	-0.0702777	1.04992	1
LOC_Os08g44770.2	15.8322	16.6238	0.952381	-0.0703893	1.05	0.702073
LOC_Os01g65080.3	31.6643	33.2476	0.952381	-0.0703893	1.05	0.384035
LOC_Os01g72960.1	63.3689	66.5756	0.951834	-0.0712179	1.0506	0.00405669
LOC_Os08g43230.1	82.6623	86.8618	0.951653	-0.0714918	1.0508	0.186075
LOC_Os12g18650.4	33.328	35.032	0.951361	-0.0719357	1.05113	0.769699
LOC_Os08g10020.3	107.659	113.2	0.951049	-0.0724085	1.05147	2.08426e-12
LOC_Os02g50230.1	15.0406	15.8322	0.95	-0.0740006	1.05263	0.318406
LOC_Os12g18760.2	59.6523	62.859	0.948986	-0.0755409	1.05376	0.868003
LOC_Os12g41490.1	46.3559	48.8515	0.948916	-0.0756481	1.05383	0.478445
LOC_Os08g06010.1	30.8727	32.5364	0.948867	-0.0757226	1.05389	1
LOC_Os12g42550.1	54.9429	57.9081	0.948794	-0.0758332	1.05397	0.485933
LOC_Os02g39840.3	14.4501	15.2418	0.948063	-0.0769449	1.05478	1
LOC_Os08g44860.4	12.9474	13.6585	0.947935	-0.0771401	1.05492	1
LOC_Os08g39860.1	15.0808	15.9126	0.947724	-0.0774608	1.05516	0.280389
LOC_Os04g31924.2	42.7469	45.1217	0.947368	-0.0780025	1.05556	0.762963
LOC_Os01g34330.1	14.249	15.0406	0.947368	-0.0780025	1.05556	0.602803
LOC_Os04g24140.1	14.249	15.0406	0.947368	-0.0780025	1.05556	0.2451
LOC_Os11g21990.1	14.249	15.0406	0.947368	-0.0780025	1.05556	0.445741
LOC_Os12g16220.2	29.5309	31.1946	0.946667	-0.0790706	1.05634	0.87297
LOC_Os02g30630.1	281.343	297.376	0.946084	-0.0799599	1.05699	4.31834e-11
LOC_Os06g18820.1	53.3999	56.5261	0.944695	-0.08208	1.05854	0.00463454
LOC_Os10g21470.1	12.8267	13.5781	0.944663	-0.0821285	1.05858	0.0676465
LOC_Os03g53670.2	13.4976	14.2892	0.944601	-0.0822232	1.05865	0.655377
LOC_Os03g51080.1	13.4573	14.249	0.944444	-0.0824622	1.05882	1
LOC_Os08g42590.3	13.4573	14.249	0.944444	-0.0824622	1.05882	0.173997
LOC_Os09g15835.1	42.3174	44.8532	0.943465	-0.0839592	1.05992	1
LOC_Os02g15550.1	38.7888	41.1636	0.942308	-0.0857299	1.06122	0.447957
LOC_Os01g64790.1	13.5378	14.3697	0.942111	-0.0860311	1.06145	0.00309195
LOC_Os02g41630.2	62.9124	66.8704	0.94081	-0.0880243	1.06291	0.708318
LOC_Os02g30630.2	276.634	294.129	0.940516	-0.0884749	1.06325	1.47445e-12
LOC_Os05g03550.1	60.6451	64.5227	0.939904	-0.089415	1.06394	0.767513
LOC_Os06g12455.1	12.1558	12.9474	0.93886	-0.0910186	1.06512	1
LOC_Os03g17470.1	50.2335	53.5206	0.938582	-0.0914458	1.06544	0.919555
LOC_Os09g17740.1	2207.9	2353.24	0.938241	-0.0919699	1.06582	2.69749e-26
LOC_Os08g24770.1	11.9546	12.7462	0.937895	-0.0925023	1.06622	0.167898
LOC_Os08g04440.1	11.8741	12.6657	0.9375	-0.0931094	1.06667	0.850244
LOC_Os01g05490.2	922.061	983.632	0.937404	-0.093257	1.06678	0.246778
LOC_Os08g10450.1	230.492	246.203	0.936185	-0.0951344	1.06816	0.837592
LOC_Os03g29910.1	22.9969	24.5801	0.935589	-0.0960524	1.06884	1
LOC_Os02g09340.1	21.4941	22.9969	0.934655	-0.0974948	1.06991	0.809502
LOC_Os03g52840.2	345.301	369.533	0.934428	-0.0978451	1.07017	1.92067e-12
LOC_Os02g47010.1	11.0825	11.8741	0.933333	-0.0995357	1.07143	0.171041
LOC_Os02g56310.1	10.4519	11.2032	0.932933	-0.100155	1.07189	0.175906
LOC_Os08g41390.1	10.3714	11.1228	0.932447	-0.100906	1.07245	0.450481
LOC_Os12g17910.1	267.698	287.126	0.932336	-0.101078	1.07257	0.0242813
LOC_Os01g10400.1	242.715	260.372	0.932186	-0.10131	1.07275	1.99893e-06
LOC_Os06g50330.1	22.2455	23.869	0.931985	-0.101622	1.07298	0.500164
LOC_Os08g39820.1	11.8741	12.7462	0.931581	-0.102247	1.07344	0.368371
LOC_Os05g01970.4	9.66025	10.3714	0.931433	-0.102476	1.07361	1
LOC_Os08g30020.3	171.631	184.31	0.931209	-0.102823	1.07387	0.803522
LOC_Os02g15230.2	11.2435	12.0753	0.931112	-0.102974	1.07398	1
LOC_Os01g22900.3	94.8452	101.97	0.930131	-0.104494	1.07512	0.137474
LOC_Os01g61670.2	30.2018	32.4962	0.929396	-0.105634	1.07597	0.554163
LOC_Os11g35870.3	54.1513	58.3105	0.928671	-0.106761	1.07681	0.859322
LOC_Os02g11780.1	20.5818	22.165	0.928571	-0.106915	1.07692	1
LOC_Os05g46210.1	20.5818	22.165	0.928571	-0.106915	1.07692	0.509055
LOC_Os01g22520.1	106.478	114.676	0.928514	-0.107005	1.07699	4.11824e-12
LOC_Os01g40860.1	85.9766	92.6716	0.927756	-0.108183	1.07787	0.114935
LOC_Os03g49170.3	9.57978	10.3311	0.927271	-0.108937	1.07843	0.915587
LOC_Os09g38960.3	89.9346	97.1798	0.925446	-0.11178	1.08056	0.900292
LOC_Os12g24080.1	42.2772	45.685	0.925405	-0.111843	1.08061	0.75768
LOC_Os11g32720.1	36.6554	39.6207	0.925159	-0.112227	1.0809	0.00400131
LOC_Os01g63910.2	19.0388	20.5818	0.925032	-0.112425	1.08104	1
LOC_Os02g40080.1	77.6179	84.0312	0.923679	-0.114536	1.08263	0.303337
LOC_Os01g42260.2	9.53954	10.3311	0.923377	-0.115009	1.08298	0.130015
LOC_Os12g18650.5	28.5381	30.913	0.923177	-0.115321	1.08322	0.335813
LOC_Os05g28980.2	9.4993	10.2909	0.923077	-0.115477	1.08333	0.188875
LOC_Os11g35320.1	9.4993	10.2909	0.923077	-0.115477	1.08333	0.169434
LOC_Os01g72980.2	66.6158	72.1973	0.922691	-0.11608	1.08379	0.44454
LOC_Os04g53496.1	18.2875	19.8305	0.922191	-0.116862	1.08437	0.937201
LOC_Os01g63270.1	8.78817	9.53954	0.921236	-0.118357	1.0855	0.455109
LOC_Os02g39790.2	111.067	120.646	0.920596	-0.11936	1.08625	4.57393e-21
LOC_Os12g35060.4	9.62002	10.4519	0.920412	-0.119649	1.08647	0.754187
LOC_Os02g40840.1	9.4993	10.3311	0.919482	-0.121107	1.08757	0.781384
LOC_Os05g28980.6	9.4993	10.3311	0.919482	-0.121107	1.08757	0.354356
LOC_Os06g03514.2	19.8305	21.5746	0.919156	-0.121618	1.08795	0.691692
LOC_Os12g42300.1	122.109	132.923	0.918645	-0.122421	1.08856	0.578957
LOC_Os08g15650.1	26.3243	28.6589	0.918539	-0.122588	1.08869	0.949022
LOC_Os03g22830.1	7.99656	8.70769	0.918333	-0.122911	1.08893	1
LOC_Os08g44860.6	8.86865	9.66025	0.918055	-0.123347	1.08926	1
LOC_Os11g05552.1	35.4343	38.6008	0.91797	-0.123482	1.08936	0.944325
LOC_Os03g48780.1	28.4979	31.0739	0.9171	-0.124848	1.09039	0.722615
LOC_Os11g26850.3	70.4532	76.8263	0.917045	-0.124935	1.09046	0.0056333
LOC_Os08g44850.1	17.4154	18.9986	0.916667	-0.125531	1.09091	0.604612
LOC_Os02g47620.1	8.70769	9.4993	0.916667	-0.125531	1.09091	0.92716
LOC_Os04g32690.1	8.70769	9.4993	0.916667	-0.125531	1.09091	0.0490713
LOC_Os06g03760.1	26.9549	29.4102	0.916515	-0.125769	1.09109	0.347469
LOC_Os05g25370.1	25.4522	27.7868	0.915982	-0.126609	1.09172	0.24466
LOC_Os08g39694.3	68.1186	74.4112	0.915434	-0.127472	1.09238	1.63411e-05
LOC_Os03g17240.1	24.7813	27.0756	0.915261	-0.127744	1.09258	0.169772
LOC_Os08g15230.1	159.287	174.087	0.91499	-0.128172	1.09291	0.00159728
LOC_Os02g10200.2	83.4408	91.1959	0.914962	-0.128217	1.09294	0.375489
LOC_Os06g12882.1	8.07704	8.82841	0.914892	-0.128327	1.09303	0.720731
LOC_Os03g15560.1	50.9446	55.7345	0.914059	-0.129641	1.09402	0.989907
LOC_Os06g09610.1	41.9955	45.9535	0.913869	-0.129941	1.09425	4.12282e-05
LOC_Os11g26030.1	7.95632	8.70769	0.913712	-0.130189	1.09444	0.81506
LOC_Os01g73250.1	8.74793	9.57978	0.913166	-0.13105	1.09509	1
LOC_Os09g10930.2	25.3315	27.7465	0.91296	-0.131377	1.09534	0.170687
LOC_Os01g65169.1	148.943	163.152	0.912911	-0.131454	1.0954	0.0643432
LOC_Os08g25624.4	32.4559	35.6224	0.911111	-0.134301	1.09756	0.425053
LOC_Os02g10390.2	7.95632	8.74793	0.909509	-0.13684	1.09949	0.0558812
LOC_Os11g43934.1	7.91609	8.70769	0.909091	-0.137504	1.1	0.982258
LOC_Os07g41330.1	15.8322	17.4154	0.909091	-0.137504	1.1	0.824794
LOC_Os06g02960.1	60.283	66.5756	0.905481	-0.143243	1.10438	0.644461
LOC_Os01g02170.1	23.8287	26.3243	0.9052	-0.143691	1.10473	0.665196
LOC_Os02g01520.1	15.8724	17.5361	0.905128	-0.143807	1.10482	0.132113
LOC_Os06g12780.1	7.16471	7.91609	0.905083	-0.143878	1.10487	0.376691
LOC_Os06g12790.3	7.16471	7.91609	0.905083	-0.143878	1.10487	0.441221
LOC_Os06g43190.3	7.16471	7.91609	0.905083	-0.143878	1.10487	0.64372
LOC_Os08g03380.1	7.91609	8.74793	0.904909	-0.144155	1.10508	1
LOC_Os08g14610.1	14.3697	15.9126	0.903034	-0.147147	1.10738	0.492479
LOC_Os02g38980.4	15.0808	16.7043	0.902812	-0.147503	1.10765	0.894916
LOC_Os02g30640.1	15.0406	16.664	0.902577	-0.147878	1.10794	0.927432
LOC_Os12g18650.1	21.4137	23.7483	0.901694	-0.14929	1.10902	0.709695
LOC_Os05g11260.2	12.9876	14.4099	0.901299	-0.149922	1.10951	0.806088
LOC_Os01g01960.1	279.813	310.525	0.901097	-0.150245	1.10976	0.211669
LOC_Os09g30160.1	7.91609	8.78817	0.900766	-0.150776	1.11017	0.359984
LOC_Os03g53670.1	14.3697	15.9529	0.900757	-0.150791	1.11018	1
LOC_Os01g35184.1	14.3294	15.9126	0.900506	-0.151193	1.11049	0.92495
LOC_Os08g17390.1	7.12448	7.91609	0.9	-0.152003	1.11111	0.121514
LOC_Os05g46280.1	41.4453	46.0742	0.899533	-0.152752	1.11169	0.489724
LOC_Os01g05420.1	62.6578	69.7823	0.897904	-0.155367	1.1137	0.0514195
LOC_Os05g02990.3	14.249	15.8724	0.897718	-0.155665	1.11394	0.795984
LOC_Os01g61640.1	55.5735	61.9467	0.897119	-0.156628	1.11468	0.757695
LOC_Os05g41640.2	262.451	292.6	0.896963	-0.156879	1.11487	1.12328e-24
LOC_Os05g02680.1	20.5818	22.9566	0.896552	-0.157541	1.11538	0.505303
LOC_Os11g26850.2	74.6124	83.3201	0.895491	-0.159249	1.11671	0.00681626
LOC_Os02g10390.1	7.12448	7.95632	0.895448	-0.159318	1.11676	0.163628
LOC_Os08g04920.2	7.12448	7.95632	0.895448	-0.159318	1.11676	0.268354
LOC_Os01g36930.1	13.4573	15.0406	0.894737	-0.160465	1.11765	1
LOC_Os05g33550.1	13.4573	15.0406	0.894737	-0.160465	1.11765	0.8234
LOC_Os11g44810.3	33.2476	37.2056	0.893617	-0.162271	1.11905	0.00270199
LOC_Os08g03579.2	40.4927	45.3229	0.893428	-0.162576	1.11928	0.0435966
LOC_Os04g25400.2	95.2476	106.612	0.893406	-0.162612	1.11931	0.687785
LOC_Os11g04409.1	31.9862	35.8236	0.892883	-0.163458	1.11997	0.240639
LOC_Os04g35170.1	159.475	178.715	0.892343	-0.16433	1.12065	0.0363502
LOC_Os08g14990.1	44.652	50.1128	0.89103	-0.166454	1.1223	0.00204588
LOC_Os01g55100.1	7.12448	7.99656	0.890943	-0.166596	1.12241	1
LOC_Os04g53310.1	7.12448	7.99656	0.890943	-0.166596	1.12241	1
LOC_Os01g24690.1	234.718	263.659	0.890235	-0.167742	1.1233	0.787411
LOC_Os12g34874.1	12.8267	14.4099	0.89013	-0.167912	1.12343	0.272346
LOC_Os01g38480.3	129.636	145.736	0.889522	-0.168898	1.1242	0.449514
LOC_Os03g49510.1	19.0791	21.4539	0.889306	-0.169249	1.12447	0.526673
LOC_Os04g55920.2	6.33287	7.12448	0.888889	-0.169925	1.125	1
LOC_Os07g48410.1	6.33287	7.12448	0.888889	-0.169925	1.125	0.879793
LOC_Os11g32360.2	6.33287	7.12448	0.888889	-0.169925	1.125	0.79643
LOC_Os08g27824.1	13.6183	15.3222	0.888794	-0.17008	1.12512	1
LOC_Os01g63890.1	74.8538	84.2324	0.888658	-0.170299	1.12529	1
LOC_Os01g68120.1	25.4119	28.6186	0.887952	-0.171447	1.12619	0.0594896
LOC_Os08g09110.1	31.6643	35.7029	0.886885	-0.173181	1.12754	0.530408
LOC_Os06g43210.1	167.351	188.725	0.886748	-0.173404	1.12772	0.133288
LOC_Os02g52744.1	12.706	14.3294	0.886705	-0.173474	1.12777	1
LOC_Os02g17350.2	31.7046	35.7833	0.886015	-0.174597	1.12865	0.0317781
LOC_Os07g30300.1	282.282	318.803	0.885442	-0.175531	1.12938	0.47003
LOC_Os01g12740.1	18.207	20.5818	0.884615	-0.176878	1.13043	0.476698
LOC_Os02g01150.1	43.3504	49.0124	0.884479	-0.177101	1.13061	0.0382447
LOC_Os10g40830.1	18.9986	21.4941	0.883897	-0.17805	1.13135	0.591869
LOC_Os12g27440.1	10.4921	11.8741	0.88361	-0.178518	1.13172	0.356158
LOC_Os07g38270.1	330.006	373.505	0.88354	-0.178632	1.13181	0.408719
LOC_Os08g25624.2	24.5399	27.7868	0.883149	-0.179271	1.13231	0.470154
LOC_Os05g31230.3	11.9144	13.4976	0.882704	-0.179999	1.13288	0.56067
LOC_Os04g33190.1	35.6626	40.4927	0.880716	-0.183251	1.13544	0.00339403
LOC_Os05g04510.2	94.4831	107.39	0.879811	-0.184735	1.13661	0.612565
LOC_Os03g17570.4	23.1176	26.284	0.87953	-0.185195	1.13697	0.835598
LOC_Os11g44810.2	40.372	45.9133	0.87931	-0.185556	1.13725	0.00682159
LOC_Os07g49460.2	6.33287	7.20495	0.87896	-0.18613	1.13771	1
LOC_Os12g17600.1	310.311	353.057	0.878924	-0.18619	1.13776	2.53516e-103
LOC_Os06g43680.1	12.0753	13.739	0.878907	-0.186217	1.13778	0.659701
LOC_Os06g43930.1	11.163	12.706	0.878563	-0.186783	1.13822	0.561797
LOC_Os11g28300.1	33.4487	38.0777	0.878434	-0.186994	1.13839	0.0746069
LOC_Os06g02550.2	10.4116	11.8741	0.876833	-0.189626	1.14047	1
LOC_Os06g03600.3	34.0392	38.8693	0.875734	-0.191435	1.1419	0.463221
LOC_Os01g40630.3	5.54126	6.33287	0.875	-0.192645	1.14286	1
LOC_Os08g44820.1	5.54126	6.33287	0.875	-0.192645	1.14286	0.86309
LOC_Os09g08390.5	5.54126	6.33287	0.875	-0.192645	1.14286	0.949036
LOC_Os10g34390.1	5.54126	6.33287	0.875	-0.192645	1.14286	1
LOC_Os11g34860.2	5.54126	6.33287	0.875	-0.192645	1.14286	0.64484
LOC_Os12g22030.1	121.089	138.424	0.874769	-0.193025	1.14316	0.29688
LOC_Os06g50300.1	46.2352	52.89	0.874177	-0.194003	1.14393	0.0856796
LOC_Os08g15080.1	208.85	238.917	0.874152	-0.194044	1.14397	0.25614
LOC_Os08g27840.2	803.494	919.78	0.873572	-0.195001	1.14473	5.8527e-09
LOC_Os11g32110.2	15.2418	17.4556	0.873171	-0.195663	1.14525	0.815718
LOC_Os08g39150.1	264.222	302.85	0.872452	-0.196852	1.14619	2.52088e-12
LOC_Os03g29460.1	54.0306	61.9467	0.872211	-0.19725	1.14651	0.525529
LOC_Os11g35870.1	54.9831	63.1406	0.870804	-0.19958	1.14836	0.472769
LOC_Os10g42700.1	10.3714	11.9144	0.870494	-0.200093	1.14877	0.514074
LOC_Os09g11510.1	118.392	136.009	0.870475	-0.200126	1.1488	0.000413904
LOC_Os01g24690.2	182.553	209.789	0.870172	-0.200628	1.1492	0.146972
LOC_Os08g43160.1	58.0288	66.6963	0.870046	-0.200837	1.14936	0.971074
LOC_Os11g09329.1	132.722	152.552	0.870009	-0.200898	1.14941	8.79813e-06
LOC_Os02g16650.1	32.5364	37.4068	0.8698	-0.201244	1.14969	0.0289286
LOC_Os02g15550.2	31.6643	36.4542	0.868605	-0.203227	1.15127	0.71039
LOC_Os05g41640.1	245.693	283.301	0.867251	-0.205478	1.15307	1.4112e-24
LOC_Os03g11460.1	15.9529	18.4082	0.866619	-0.20653	1.15391	0.985436
LOC_Os05g28300.1	97.4886	112.529	0.866341	-0.206994	1.15428	5.55245e-08
LOC_Os01g57210.2	10.3714	11.9948	0.864654	-0.209805	1.15653	0.324236
LOC_Os11g07020.4	9.57978	11.0825	0.864404	-0.210222	1.15687	0.180953
LOC_Os07g49010.1	19.9512	23.1176	0.863029	-0.212519	1.15871	0.0352155
LOC_Os07g30670.1	123.934	143.643	0.862787	-0.212924	1.15903	4.77086e-11
LOC_Os04g23040.1	364.703	424.074	0.859999	-0.217593	1.16279	1.21051e-29
LOC_Os07g01060.1	14.3294	16.664	0.859902	-0.217755	1.16292	0.915668
LOC_Os02g53770.1	19.0388	22.2053	0.857402	-0.221957	1.16631	0.011227
LOC_Os01g11230.2	14.249	16.6238	0.857143	-0.222392	1.16667	0.066106
LOC_Os11g45590.2	14.249	16.6238	0.857143	-0.222392	1.16667	0.618436
LOC_Os06g01770.2	4.74965	5.54126	0.857143	-0.222392	1.16667	1
LOC_Os07g30670.2	126.469	147.682	0.856364	-0.223705	1.16773	1.26456e-10
LOC_Os06g50780.1	27.827	32.5364	0.855257	-0.22557	1.16924	0.38944
LOC_Os12g18650.2	23.0774	26.9952	0.85487	-0.226223	1.16977	0.059872
LOC_Os01g58080.3	58.5519	68.521	0.854512	-0.226828	1.17026	0.850848
LOC_Os01g40710.1	87.1977	102.198	0.853223	-0.229005	1.17203	0.525554
LOC_Os11g34850.1	23.0371	27.0354	0.852109	-0.230889	1.17356	0.380248
LOC_Os09g26004.1	8.82841	10.3714	0.851227	-0.232384	1.17477	0.706085
LOC_Os08g43060.2	40.4927	47.577	0.851099	-0.2326	1.17495	0.880347
LOC_Os06g02510.5	9.4993	11.163	0.850964	-0.232831	1.17514	0.444403
LOC_Os01g63620.1	263.82	310.042	0.850917	-0.23291	1.1752	0.00652068
LOC_Os05g35650.1	18.2472	21.4539	0.850532	-0.233563	1.17573	0.475479
LOC_Os02g10390.3	8.74793	10.2909	0.850064	-0.234357	1.17638	0.00752912
LOC_Os04g56140.2	8.74793	10.2909	0.850064	-0.234357	1.17638	0.78512
LOC_Os02g51470.2	13.4573	15.8322	0.85	-0.234465	1.17647	0.00847886
LOC_Os08g04440.2	13.4573	15.8322	0.85	-0.234465	1.17647	1
LOC_Os08g25624.1	26.9147	31.6643	0.85	-0.234465	1.17647	0.0572029
LOC_Os02g15230.1	22.4869	26.4852	0.849037	-0.2361	1.1778	0.90918
LOC_Os01g40310.1	89.2637	105.176	0.848705	-0.236665	1.17827	0.00558474
LOC_Os04g09530.1	26.3243	31.0337	0.848248	-0.237441	1.1789	0.769449
LOC_Os03g52840.1	330.409	389.953	0.847303	-0.23905	1.18022	4.11546e-16
LOC_Os08g10630.1	8.70769	10.2909	0.846154	-0.241008	1.18182	0.352671
LOC_Os11g05930.1	8.70769	10.2909	0.846154	-0.241008	1.18182	0.813244
LOC_Os06g01390.1	22.165	26.2036	0.845879	-0.241477	1.1822	1
LOC_Os01g57930.1	8.82841	10.4519	0.844673	-0.243535	1.18389	0.613593
LOC_Os06g09610.2	38.8291	46.034	0.843486	-0.245563	1.18556	3.36623e-07
LOC_Os03g18080.2	8.74793	10.3714	0.843468	-0.245595	1.18558	1
LOC_Os07g31450.1	51.5753	61.155	0.843353	-0.245792	1.18574	0.322749
LOC_Os01g42090.1	101.809	120.727	0.843298	-0.245885	1.18582	0.00391142
LOC_Os12g44180.1	46.7854	55.4931	0.843085	-0.24625	1.18612	7.36173e-05
LOC_Os06g16430.1	84.9969	100.829	0.84298	-0.246429	1.18627	0.469843
LOC_Os01g12220.1	12.7865	15.2015	0.84113	-0.249599	1.18888	1
LOC_Os05g42424.1	150.338	178.756	0.841026	-0.249777	1.18902	0.213413
LOC_Os01g73514.1	304.098	361.67	0.840815	-0.250139	1.18932	0.000228366
LOC_Os01g11580.2	29.2895	34.871	0.839939	-0.251644	1.19056	0.355897
LOC_Os02g38210.1	78.6911	93.7317	0.839536	-0.252336	1.19113	0.0389243
LOC_Os05g03480.2	20.5818	24.5399	0.83871	-0.253757	1.19231	0.000426136
LOC_Os01g25386.1	20.783	24.7813	0.838657	-0.253847	1.19238	0.791793
LOC_Os06g09390.1	86.5268	103.191	0.838513	-0.254096	1.19259	0.00842538
LOC_Os11g02550.1	33.489	39.9426	0.838428	-0.25424	1.19271	0.232109
LOC_Os08g10320.3	36.8566	43.9811	0.83801	-0.25496	1.1933	0.0470092
LOC_Os06g43660.3	7.95632	9.4993	0.837569	-0.25572	1.19393	0.289796
LOC_Os09g11450.2	7.95632	9.4993	0.837569	-0.25572	1.19393	0.777156
LOC_Os03g22050.4	79.6839	95.2747	0.83636	-0.257804	1.19566	0.0319077
LOC_Os11g15520.1	19.9914	23.9092	0.836138	-0.258187	1.19597	1.02581e-09
LOC_Os02g16600.2	32.6571	39.0705	0.835852	-0.258681	1.19638	0.598923
LOC_Os12g06510.2	15.8724	18.9986	0.835451	-0.259372	1.19696	0.769961
LOC_Os02g13110.2	35.0722	41.9955	0.835142	-0.259906	1.1974	0.771411
LOC_Os04g01780.2	19.9109	23.869	0.834176	-0.261576	1.19879	0.619215
LOC_Os01g65904.1	43.5787	52.2462	0.834103	-0.261702	1.19889	0.0919377
LOC_Os02g57290.4	15.9126	19.0791	0.834036	-0.261818	1.19899	0.0851717
LOC_Os08g41990.1	287.622	344.952	0.833801	-0.262226	1.19933	0.856152
LOC_Os05g02880.1	7.91609	9.4993	0.833333	-0.263034	1.2	0.679063
LOC_Os06g43800.2	7.91609	9.4993	0.833333	-0.263034	1.2	0.142235
LOC_Os12g34990.3	7.91609	9.4993	0.833333	-0.263034	1.2	1
LOC_Os03g29760.1	11.8741	14.249	0.833333	-0.263034	1.2	1
LOC_Os01g24480.1	51.1458	61.5172	0.831407	-0.266374	1.20278	0.705337
LOC_Os02g05370.2	15.2015	18.2875	0.831253	-0.266641	1.203	0.0058169
LOC_Os11g38260.1	27.7465	33.4085	0.830523	-0.267908	1.20406	0.0047187
LOC_Os01g58440.1	7.91609	9.53954	0.829818	-0.269133	1.20508	0.809577
LOC_Os03g24930.1	7.91609	9.53954	0.829818	-0.269133	1.20508	1
LOC_Os12g22030.2	122.753	148.044	0.829164	-0.270271	1.20603	0.134449
LOC_Os12g06250.1	15.121	18.2472	0.828676	-0.271121	1.20674	1.74698e-05
LOC_Os03g01750.6	48.5698	58.6193	0.828563	-0.271316	1.20691	0.0846654
LOC_Os03g48920.1	114.032	137.74	0.827878	-0.272509	1.20791	1.72988e-06
LOC_Os07g49300.1	42.1162	50.9044	0.827359	-0.273414	1.20866	1
LOC_Os09g12770.2	11.8741	14.3697	0.826333	-0.275205	1.21017	0.822792
LOC_Os09g36090.1	18.3679	22.2455	0.825692	-0.276324	1.21111	0.797802
LOC_Os02g39820.1	37.4068	45.3229	0.82534	-0.276939	1.21162	0.708054
LOC_Os07g30670.3	99.9841	121.197	0.824975	-0.277578	1.21216	7.09313e-11
LOC_Os04g22900.2	38.0374	46.1547	0.824129	-0.279058	1.2134	0.00254796
LOC_Os12g25700.3	11.0825	13.4573	0.823529	-0.280108	1.21429	0.560339
LOC_Os12g24250.1	35.8638	43.5787	0.822966	-0.281095	1.21512	1
LOC_Os12g16520.1	7.16471	8.70769	0.822803	-0.281381	1.21536	0.581291
LOC_Os01g72980.1	61.8662	75.2833	0.821778	-0.283179	1.21687	0.0288972
LOC_Os03g17490.1	58.74	71.4862	0.821697	-0.283322	1.21699	0.795408
LOC_Os03g54970.1	14.3697	17.4959	0.821318	-0.283987	1.21756	0.418516
LOC_Os05g01540.1	25.3717	30.913	0.820746	-0.284991	1.2184	0.781061
LOC_Os06g04070.1	29.2895	35.7029	0.820369	-0.285655	1.21896	0.240186
LOC_Os03g29950.2	28.5784	34.871	0.819546	-0.287104	1.22019	0.0468893
LOC_Os11g05820.1	7.12448	8.70769	0.818182	-0.289507	1.22222	0.3001
LOC_Os08g24390.2	14.249	17.4154	0.818182	-0.289507	1.22222	0.0298333
LOC_Os06g16070.1	42.2772	51.7362	0.817167	-0.291296	1.22374	0.399105
LOC_Os11g28990.1	144.717	177.347	0.81601	-0.293342	1.22548	0.299915
LOC_Os08g02640.3	7.12448	8.74793	0.814418	-0.296158	1.22787	0.915413
LOC_Os08g06170.1	70.6543	86.8889	0.813157	-0.298394	1.22977	4.22691e-05
LOC_Os04g55920.1	10.2909	12.6657	0.8125	-0.29956	1.23077	0.353164
LOC_Os08g03440.1	10.2909	12.6657	0.8125	-0.29956	1.23077	1
LOC_Os10g18220.1	13.4976	16.6238	0.811944	-0.300547	1.23161	0.333149
LOC_Os08g42980.1	76.7992	94.644	0.811453	-0.301421	1.23236	0.249188
LOC_Os09g36800.1	47.9391	59.1424	0.810572	-0.302988	1.2337	0.675164
LOC_Os12g44150.2	10.3311	12.7462	0.810527	-0.303068	1.23377	0.0384723
LOC_Os08g30020.2	180.701	222.978	0.810398	-0.303298	1.23396	0.00649956
LOC_Os04g02850.1	16.7043	20.6221	0.810019	-0.303973	1.23454	0.032282
LOC_Os08g09200.1	370.432	457.589	0.809529	-0.304845	1.23529	0.00233342
LOC_Os03g29540.1	13.4573	16.6238	0.809524	-0.304855	1.23529	0.00685527
LOC_Os05g35650.2	13.4573	16.6238	0.809524	-0.304855	1.23529	0.39147
LOC_Os12g18150.1	38.1582	47.1475	0.809335	-0.30519	1.23558	0.00149508
LOC_Os02g39795.1	124.524	153.974	0.808731	-0.306267	1.2365	9.12989e-23
LOC_Os02g02424.2	7.16471	8.86865	0.80787	-0.307805	1.23782	0.849168
LOC_Os10g40780.1	23.7885	29.4505	0.807746	-0.308027	1.23801	0.823236
LOC_Os07g04990.2	33.2476	41.1636	0.807692	-0.308122	1.2381	0.0276157
LOC_Os04g31270.1	13.4573	16.664	0.807569	-0.308342	1.23828	0.013803
LOC_Os06g03514.1	85.7351	106.277	0.806716	-0.309867	1.23959	0.458142
LOC_Os09g15820.1	12.8669	15.9529	0.806558	-0.31015	1.23984	0.345417
LOC_Os11g41680.1	6.41334	7.95632	0.806069	-0.311025	1.24059	0.91725
LOC_Os04g23820.1	62.5371	77.6179	0.805705	-0.311677	1.24115	0.000313862
LOC_Os09g12770.1	13.4573	16.7043	0.805624	-0.311822	1.24127	0.725015
LOC_Os03g22050.2	97.5017	121.049	0.805475	-0.312089	1.2415	0.00573026
LOC_Os08g10320.2	39.1912	48.6905	0.804904	-0.313111	1.24238	0.515468
LOC_Os01g64262.1	9.62002	11.9546	0.804712	-0.313455	1.24268	1
LOC_Os09g11520.1	39.0705	48.5698	0.80442	-0.31398	1.24313	0.0776476
LOC_Os09g37100.1	29.4505	36.6152	0.804324	-0.314151	1.24328	0.814739
LOC_Os11g47320.2	44.7727	55.7747	0.802741	-0.316993	1.24573	0.856298
LOC_Os10g16974.1	6.41334	7.99656	0.802013	-0.318303	1.24686	0.301463
LOC_Os02g41590.1	25.5729	31.9058	0.801513	-0.319201	1.24764	0.179775
LOC_Os04g38390.1	418.036	521.737	0.801239	-0.319695	1.24807	0.0136693
LOC_Os07g10540.1	12.7462	15.9126	0.801011	-0.320105	1.24842	0.144093
LOC_Os02g36210.1	9.53954	11.9144	0.800675	-0.320711	1.24895	0.909509
LOC_Os02g15660.1	171.443	214.271	0.800125	-0.321703	1.2498	2.04352e-07
LOC_Os06g07560.1	9.4993	11.8741	0.8	-0.321928	1.25	0.618111
LOC_Os06g18900.1	6.33287	7.91609	0.8	-0.321928	1.25	1
LOC_Os09g13575.1	6.33287	7.91609	0.8	-0.321928	1.25	1
LOC_Os03g01750.2	47.6172	59.6523	0.798246	-0.325094	1.25275	0.151083
LOC_Os06g12160.1	19.0791	23.9092	0.79798	-0.325575	1.25316	0.425209
LOC_Os08g16010.1	80.717	101.191	0.797668	-0.32614	1.25365	0.142877
LOC_Os02g49880.1	27.7465	34.8308	0.79661	-0.328055	1.25532	0.380634
LOC_Os11g06580.1	6.33287	7.95632	0.795954	-0.329243	1.25635	0.898965
LOC_Os11g40540.1	46.9463	59.0216	0.795409	-0.330232	1.25722	0.466673
LOC_Os04g56140.1	11.9948	15.0808	0.795372	-0.330299	1.25727	0.909104
LOC_Os02g51470.1	21.3734	26.9147	0.794118	-0.332575	1.25926	0.000551297
LOC_Os08g13060.1	31.1946	39.3119	0.793516	-0.333669	1.26021	0.428662
LOC_Os02g11820.3	21.4137	26.9952	0.793241	-0.334169	1.26065	0.490277
LOC_Os11g11390.1	6.33287	7.99656	0.791949	-0.336521	1.26271	0.727458
LOC_Os01g34330.2	15.0406	18.9986	0.791667	-0.337035	1.26316	0.405021
LOC_Os05g41460.1	143.013	180.862	0.790728	-0.338747	1.26466	0.000455944
LOC_Os05g35530.1	20.9037	26.445	0.790461	-0.339234	1.26508	0.825908
LOC_Os08g15460.1	8.78817	11.1228	0.790107	-0.33988	1.26565	0.501859
LOC_Os06g09390.2	64.5227	81.8173	0.788618	-0.342601	1.26804	0.00367946
LOC_Os08g43320.1	63.1406	80.0863	0.788407	-0.342987	1.26838	8.5049e-06
LOC_Os05g41460.2	123.263	156.51	0.787569	-0.344521	1.26973	0.000820828
LOC_Os08g40420.1	8.78817	11.163	0.787259	-0.34509	1.27023	0.418645
LOC_Os07g40550.2	23.1176	29.37	0.787116	-0.345351	1.27046	1
LOC_Os03g55100.1	14.3294	18.207	0.787029	-0.345512	1.2706	0.0913179
LOC_Os09g26620.4	8.74793	11.1228	0.786489	-0.346501	1.27147	0.466599
LOC_Os07g37630.1	8.70769	11.0825	0.785714	-0.347923	1.27273	0.889235
LOC_Os01g57560.1	38.0374	48.4491	0.785102	-0.349049	1.27372	0.000604947
LOC_Os05g03480.4	22.9566	29.2895	0.783784	-0.351472	1.27586	0.0017821
LOC_Os04g35780.1	14.3294	18.2875	0.783565	-0.351874	1.27622	0.821663
LOC_Os01g09620.1	8.70769	11.1228	0.782872	-0.353152	1.27735	0.806154
LOC_Os01g49830.1	8.70769	11.1228	0.782872	-0.353152	1.27735	0.972732
LOC_Os01g58080.1	48.6503	62.2283	0.781803	-0.355124	1.2791	0.971168
LOC_Os03g22050.1	100.306	128.374	0.781355	-0.35595	1.27983	0.00137055
LOC_Os02g08010.1	16.7847	21.4941	0.780898	-0.356794	1.28058	0.364697
LOC_Os08g43440.1	61.7857	79.2011	0.780112	-0.358247	1.28187	0.0102935
LOC_Os01g57110.2	8.70769	11.163	0.78005	-0.358362	1.28197	0.743689
LOC_Os05g25850.1	50.9446	65.3545	0.779512	-0.359357	1.28285	0.562546
LOC_Os07g42310.1	26.1231	33.5292	0.779114	-0.360094	1.28351	0.161392
LOC_Os11g11790.1	129.126	165.741	0.779082	-0.360153	1.28356	0.489201
LOC_Os03g49170.1	5.5815	7.16471	0.779026	-0.360257	1.28365	0.891238
LOC_Os11g32110.4	11.1228	14.2892	0.778404	-0.36141	1.28468	0.859102
LOC_Os01g11240.1	11.0825	14.249	0.777778	-0.36257	1.28571	0.977541
LOC_Os12g34990.1	11.0825	14.249	0.777778	-0.36257	1.28571	1
LOC_Os01g32660.1	5.54126	7.12448	0.777778	-0.36257	1.28571	1
LOC_Os03g53750.1	5.54126	7.12448	0.777778	-0.36257	1.28571	1
LOC_Os05g37520.2	5.54126	7.12448	0.777778	-0.36257	1.28571	0.427298
LOC_Os07g49460.3	5.54126	7.12448	0.777778	-0.36257	1.28571	0.753864
LOC_Os02g39160.1	16.6238	21.3734	0.777778	-0.36257	1.28571	0.106082
LOC_Os07g04180.1	273.668	351.877	0.777739	-0.362641	1.28578	0.000368623
LOC_Os06g04140.1	11.1228	14.3294	0.776218	-0.365467	1.2883	0.702997
LOC_Os01g02830.1	5.62174	7.24519	0.775927	-0.366008	1.28878	0.331548
LOC_Os06g10690.1	19.1193	24.6606	0.775299	-0.367176	1.28983	0.306661
LOC_Os10g19880.1	5.5815	7.20495	0.774675	-0.368337	1.29086	0.831513
LOC_Os11g35870.2	51.1458	66.1059	0.773695	-0.370163	1.2925	0.922587
LOC_Os09g20590.1	5.54126	7.16471	0.77341	-0.370695	1.29298	0.874565
LOC_Os09g36770.1	7.95632	10.2909	0.773141	-0.371197	1.29343	1
LOC_Os09g34070.2	38.0777	49.3212	0.772036	-0.373261	1.29528	0.985814
LOC_Os01g73550.1	19.1596	24.8215	0.771893	-0.373528	1.29552	0.284716
LOC_Os10g13940.1	11.1228	14.4099	0.771883	-0.373546	1.29553	0.794253
LOC_Os03g01750.7	50.9446	66.0254	0.771591	-0.374092	1.29602	0.376549
LOC_Os06g07010.2	7.95632	10.3311	0.77013	-0.376827	1.29848	0.511359
LOC_Os02g52770.1	59.0216	76.6785	0.769729	-0.377577	1.29916	0.0344919
LOC_Os10g01080.1	7.91609	10.2909	0.769231	-0.378512	1.3	0.0999761
LOC_Os09g15430.2	5.54126	7.20495	0.76909	-0.378775	1.30024	0.362887
LOC_Os10g41980.1	8.0368	10.4519	0.768935	-0.379067	1.3005	1
LOC_Os02g10070.2	10.3714	13.4976	0.768388	-0.380092	1.30143	1
LOC_Os08g30020.1	183.988	239.522	0.768149	-0.380542	1.30183	0.0491651
LOC_Os04g02780.1	47.067	61.2758	0.768118	-0.380599	1.30188	0.00780989
LOC_Os08g06200.1	39.8219	51.8569	0.767918	-0.380977	1.30222	0.201562
LOC_Os08g31630.1	10.3311	13.4573	0.767696	-0.381393	1.3026	0.226211
LOC_Os03g29950.1	36.5347	47.6172	0.767258	-0.382216	1.30334	0.00319014
LOC_Os08g02640.1	7.91609	10.3311	0.766235	-0.384142	1.30508	1
LOC_Os02g06180.1	31.0739	40.5732	0.765873	-0.384824	1.3057	2.17996e-05
LOC_Os05g31056.1	10.2909	13.4573	0.764706	-0.387023	1.30769	0.755136
LOC_Os06g44210.2	29.3298	38.3594	0.764605	-0.387213	1.30786	1
LOC_Os11g39670.2	7.91609	10.3714	0.763262	-0.38975	1.31017	0.293951
LOC_Os02g42220.1	10.2909	13.4976	0.762426	-0.39133	1.3116	0.000321126
LOC_Os07g04180.2	225.3	295.552	0.762302	-0.391565	1.31182	0.0189149
LOC_Os11g16290.2	23.0371	30.2421	0.761757	-0.392597	1.31275	0.55156
LOC_Os01g65330.2	10.3311	13.5781	0.760871	-0.394277	1.31428	0.520924
LOC_Os05g01540.2	27.7868	36.5347	0.760558	-0.394869	1.31482	0.084283
LOC_Os11g19130.1	30.1616	39.6609	0.760487	-0.395005	1.31495	0.755485
LOC_Os02g34810.1	37.2056	49.0797	0.758065	-0.399607	1.31915	0.000499954
LOC_Os06g48060.1	4.78989	6.33287	0.756354	-0.402867	1.32213	0.99763
LOC_Os08g14620.1	72.2376	95.5161	0.756287	-0.402995	1.32225	0.665166
LOC_Os07g49410.1	22.165	29.3298	0.755719	-0.404079	1.32324	0.0785887
LOC_Os11g32110.1	15.0406	19.9109	0.755392	-0.404702	1.32382	0.948275
LOC_Os02g30624.2	12.0753	15.9931	0.755032	-0.40539	1.32445	1
LOC_Os03g01350.1	7.16471	9.4993	0.754236	-0.406912	1.32585	0.385785
LOC_Os02g09720.1	16.7445	22.2455	0.752713	-0.409828	1.32853	0.19175
LOC_Os06g03920.1	12.0351	15.9931	0.752516	-0.410206	1.32888	0.448911
LOC_Os08g09900.1	9.57978	12.7462	0.751578	-0.412004	1.33053	0.442618
LOC_Os02g12650.1	14.3294	19.0791	0.751055	-0.41301	1.33146	0.729187
LOC_Os02g10200.1	65.0728	86.6475	0.751007	-0.413102	1.33155	0.692672
LOC_Os03g25480.1	9.53954	12.706	0.750792	-0.413515	1.33193	0.694935
LOC_Os01g02870.1	40.4927	53.9501	0.750559	-0.413962	1.33234	1.93716e-06
LOC_Os01g04020.2	4.74965	6.33287	0.75	-0.415037	1.33333	0.576778
LOC_Os12g34860.1	20.7428	27.7063	0.748666	-0.417605	1.33571	0.211762
LOC_Os10g42710.3	7.16471	9.57978	0.7479	-0.419083	1.33708	1
LOC_Os01g02090.2	111.067	148.514	0.747855	-0.41917	1.33716	0.242426
LOC_Os12g34870.1	11.9546	15.9931	0.747484	-0.419885	1.33782	0.949436
LOC_Os08g06480.1	37.3263	49.9518	0.747246	-0.420344	1.33825	0.498097
LOC_Os01g26160.1	102.721	137.592	0.746562	-0.421665	1.33947	0.108833
LOC_Os05g45730.1	9.4993	12.7462	0.745265	-0.424175	1.34181	1
LOC_Os01g62420.4	11.9144	15.9931	0.744968	-0.424749	1.34234	1
LOC_Os01g66170.1	7.12448	9.57978	0.7437	-0.427208	1.34463	0.512266
LOC_Os05g31160.2	7.12448	9.57978	0.7437	-0.427208	1.34463	0.0135462
LOC_Os05g45950.1	47.067	63.3016	0.743536	-0.427525	1.34492	0.251025
LOC_Os11g35870.4	57.3982	77.2286	0.743224	-0.428131	1.34549	0.548204
LOC_Os06g02500.1	106.639	143.684	0.742179	-0.430161	1.34738	1.73345e-05
LOC_Os02g39790.1	116.648	157.181	0.742126	-0.430265	1.34748	2.32562e-18
LOC_Os03g22370.1	230.384	310.525	0.741919	-0.430666	1.34786	5.02434e-35
LOC_Os09g08390.1	135.177	182.204	0.7419	-0.430703	1.34789	5.57739e-06
LOC_Os01g02090.1	97.8105	132.011	0.740929	-0.432593	1.34966	0.479364
LOC_Os06g03600.2	36.4542	49.2407	0.740328	-0.433764	1.35075	0.500704
LOC_Os02g48130.1	11.163	15.0808	0.740212	-0.433989	1.35096	0.388822
LOC_Os05g08800.1	11.1228	15.0406	0.739517	-0.435344	1.35223	0.129758
LOC_Os03g38000.2	94.0134	127.221	0.738979	-0.436395	1.35322	0.24215
LOC_Os04g54430.1	33.6499	45.5643	0.738515	-0.4373	1.35407	0.695758
LOC_Os03g25970.2	13.4976	18.2875	0.738078	-0.438155	1.35487	0.219697
LOC_Os07g29770.3	11.1228	15.0808	0.737544	-0.439198	1.35585	1
LOC_Os07g29600.1	13.4573	18.2472	0.737501	-0.439284	1.35593	0.0965423
LOC_Os08g10260.1	11.1228	15.121	0.735582	-0.443043	1.35947	0.0785593
LOC_Os10g40780.3	22.2053	30.2018	0.735229	-0.443734	1.36012	0.401276
LOC_Os02g10090.2	17.4556	23.7483	0.735028	-0.444129	1.36049	0.707311
LOC_Os02g01240.1	6.45358	8.78817	0.734349	-0.445463	1.36175	0.67039
LOC_Os05g35710.2	26.1231	35.6224	0.733333	-0.447459	1.36364	0.941521
LOC_Os02g11820.2	52.3669	71.4862	0.732545	-0.44901	1.3651	0.914117
LOC_Os03g22120.3	6.37311	8.70769	0.731894	-0.450294	1.36632	0.896337
LOC_Os04g31340.1	8.82841	12.0753	0.731112	-0.451836	1.36778	0.338889
LOC_Os01g68040.1	17.5361	23.9897	0.730985	-0.452086	1.36802	0.656501
LOC_Os04g35790.3	8.70769	11.9144	0.730857	-0.45234	1.36826	0.277555
LOC_Os01g12880.1	15.0406	20.5818	0.730769	-0.452512	1.36842	0.64373
LOC_Os03g52340.1	17.4556	23.9092	0.73008	-0.453874	1.36971	0.174
LOC_Os11g33320.1	51.696	70.8555	0.729597	-0.454828	1.37062	0.728717
LOC_Os12g42380.1	6.37311	8.74793	0.728527	-0.456945	1.37263	0.729563
LOC_Os07g47510.1	44.4106	60.9941	0.728112	-0.457767	1.37341	0.593249
LOC_Os03g43930.2	16.7043	22.9566	0.727643	-0.458696	1.3743	0.167472
LOC_Os11g07124.1	12.7865	17.5763	0.727481	-0.459019	1.37461	0.944751
LOC_Os11g32110.3	12.6657	17.4154	0.727273	-0.459432	1.375	0.838164
LOC_Os01g02180.1	12.7462	17.5361	0.726856	-0.460259	1.37579	0.793093
LOC_Os03g54970.2	10.3311	14.249	0.725046	-0.463855	1.37922	0.858539
LOC_Os02g57260.1	22.9969	31.7448	0.72443	-0.465083	1.3804	0.319447
LOC_Os08g15040.1	16.6238	22.9566	0.724138	-0.465664	1.38095	0.862603
LOC_Os11g06720.1	6.33287	8.74793	0.723927	-0.466083	1.38135	0.181279
LOC_Os12g16540.1	6.33287	8.74793	0.723927	-0.466083	1.38135	1
LOC_Os04g35840.1	24.902	34.4013	0.723868	-0.466201	1.38147	0.237266
LOC_Os01g02600.1	26.9549	37.2458	0.723703	-0.46653	1.38178	0.00231985
LOC_Os03g29350.4	10.3311	14.2892	0.723004	-0.467924	1.38312	0.708674
LOC_Os01g24680.1	238.3	330.033	0.722051	-0.469827	1.38494	1
LOC_Os12g35340.1	47.577	65.9047	0.721906	-0.470117	1.38522	1
LOC_Os03g29240.1	10.4519	14.5306	0.719299	-0.475336	1.39024	0.378764
LOC_Os01g62840.1	26.1633	36.414	0.718496	-0.476947	1.3918	0.411997
LOC_Os03g22400.1	10.3714	14.4904	0.715743	-0.482487	1.39715	0.890311
LOC_Os04g33110.1	11.9144	16.664	0.714976	-0.484034	1.39865	0.845418
LOC_Os11g32500.1	144.395	202.102	0.714466	-0.485063	1.39965	5.41116e-06
LOC_Os02g02810.1	7.91609	11.0825	0.714286	-0.485427	1.4	0.385314
LOC_Os08g30020.4	184.78	259.003	0.713427	-0.487161	1.40168	0.0528031
LOC_Os01g10400.2	114.904	161.139	0.713073	-0.487879	1.40238	0.0480458
LOC_Os03g22050.3	74.8538	104.975	0.713062	-0.4879	1.4024	0.00682698
LOC_Os08g10320.1	33.6902	47.2682	0.712745	-0.488543	1.40303	0.349276
LOC_Os03g29810.1	7.95632	11.163	0.712741	-0.48855	1.40303	0.889471
LOC_Os01g02100.3	7.91609	11.1228	0.711702	-0.490655	1.40508	0.838705
LOC_Os04g33660.2	7.91609	11.1228	0.711702	-0.490655	1.40508	0.0246733
LOC_Os03g22120.1	21.3734	30.0811	0.710526	-0.49304	1.40741	0.921156
LOC_Os04g54640.1	7.95632	11.2032	0.710181	-0.493741	1.40809	0.192577
LOC_Os08g08820.1	11.9546	16.8652	0.708832	-0.496484	1.41077	0.472708
LOC_Os08g24390.1	13.4573	18.9986	0.708333	-0.4975	1.41176	0.37692
LOC_Os03g02090.1	69.3528	97.9312	0.708179	-0.497814	1.41207	0.17887
LOC_Os03g01750.5	43.8201	61.9064	0.707845	-0.498495	1.41274	0.0317253
LOC_Os01g20120.2	13.4573	19.0388	0.706836	-0.500552	1.41475	0.158042
LOC_Os03g36550.1	79.2545	112.234	0.706157	-0.501939	1.41612	0.16399
LOC_Os08g31630.2	5.5815	7.91609	0.705083	-0.504135	1.41827	1
LOC_Os09g08390.3	136.411	193.729	0.704134	-0.506077	1.42018	1.92194e-05
LOC_Os11g24450.1	68.172	96.9113	0.703447	-0.507486	1.42157	0.000310115
LOC_Os02g12130.1	9.62002	13.6988	0.702254	-0.509935	1.42399	0.00117161
LOC_Os01g65330.1	9.4993	13.5378	0.701686	-0.511102	1.42514	0.422727
LOC_Os11g05400.1	21.5344	30.7249	0.700876	-0.512768	1.42678	0.0114907
LOC_Os06g01400.1	16.7445	23.9092	0.700337	-0.51388	1.42788	0.252632
LOC_Os04g31210.3	5.54126	7.91609	0.7	-0.514573	1.42857	0.464439
LOC_Os08g44820.4	5.54126	7.91609	0.7	-0.514573	1.42857	0.513867
LOC_Os09g12730.2	11.0825	15.8322	0.7	-0.514573	1.42857	0.479869
LOC_Os09g36190.2	5.54126	7.91609	0.7	-0.514573	1.42857	0.189663
LOC_Os12g06280.1	5.54126	7.91609	0.7	-0.514573	1.42857	0.0993691
LOC_Os08g08080.1	11.163	15.9529	0.699748	-0.515093	1.42909	0.334161
LOC_Os08g42960.2	20.6623	29.5309	0.699683	-0.515227	1.42922	0.0193583
LOC_Os04g52900.2	16.7847	23.9897	0.699665	-0.515265	1.42926	0.644177
LOC_Os03g48190.2	9.4993	13.5781	0.699607	-0.515384	1.42937	0.515725
LOC_Os06g03760.3	27.7465	39.6609	0.699594	-0.51541	1.4294	0.979114
LOC_Os09g34060.1	22.2053	31.7448	0.699493	-0.515619	1.42961	0.260004
LOC_Os12g21700.1	40.4123	57.7874	0.699326	-0.515962	1.42995	1.25259e-05
LOC_Os12g35060.1	7.24519	10.3714	0.698575	-0.517513	1.43149	0.725979
LOC_Os09g14410.1	11.1228	15.9529	0.697225	-0.520303	1.43426	0.0468548
LOC_Os03g15920.3	43.4309	62.3088	0.697027	-0.520714	1.43466	0.876083
LOC_Os01g64770.5	5.54126	7.95632	0.69646	-0.521888	1.43583	0.562646
LOC_Os04g33630.1	5.54126	7.95632	0.69646	-0.521888	1.43583	0.675001
LOC_Os02g16640.1	137.23	197.043	0.696446	-0.521917	1.43586	0.0814318
LOC_Os04g32560.2	12.6657	18.207	0.695652	-0.523562	1.4375	0.656174
LOC_Os04g37660.1	12.6657	18.207	0.695652	-0.523562	1.4375	0.226182
LOC_Os02g17292.1	19.9914	28.7393	0.695611	-0.523647	1.43758	0.604814
LOC_Os04g56740.1	43.6592	62.8187	0.695003	-0.52491	1.43884	0.753789
LOC_Os01g24090.2	73.0826	105.19	0.69477	-0.525392	1.43932	0.00247984
LOC_Os01g66140.1	19.9109	28.6589	0.694756	-0.525421	1.43935	0.384134
LOC_Os07g47510.2	12.6657	18.2472	0.694118	-0.526747	1.44068	0.32149
LOC_Os04g53470.1	58.0288	83.6017	0.69411	-0.526763	1.44069	0.0407157
LOC_Os08g14580.1	210.152	303.454	0.692532	-0.530047	1.44398	0.0391653
LOC_Os11g07470.1	7.12448	10.2909	0.692308	-0.530515	1.44444	0.427227
LOC_Os05g42250.1	7.20495	10.4116	0.69201	-0.531134	1.44506	0.815925
LOC_Os02g30730.2	5.5815	8.07704	0.691033	-0.533174	1.44711	0.302247
LOC_Os02g13170.1	7.16471	10.3714	0.690815	-0.533628	1.44756	0.378864
LOC_Os09g14670.1	71.0567	102.882	0.690662	-0.533948	1.44789	0.732921
LOC_Os09g19890.2	15.9529	23.1176	0.690075	-0.535174	1.44912	0.0428981
LOC_Os08g14440.1	8.78817	12.7462	0.689473	-0.536434	1.45038	0.482863
LOC_Os01g26160.2	91.0884	132.131	0.689378	-0.536633	1.45058	0.0259291
LOC_Os09g24530.1	8.74793	12.706	0.68849	-0.538493	1.45245	0.536845
LOC_Os05g35710.1	26.1231	37.9972	0.6875	-0.540568	1.45455	0.767837
LOC_Os01g65900.1	8.70769	12.6657	0.6875	-0.540568	1.45455	0.189636
LOC_Os11g07020.1	8.70769	12.6657	0.6875	-0.540568	1.45455	0.312184
LOC_Os11g07020.5	8.70769	12.6657	0.6875	-0.540568	1.45455	0.360821
LOC_Os11g46970.1	8.78817	12.7865	0.687303	-0.540981	1.45496	0.209291
LOC_Os02g57290.3	24.6203	35.8236	0.687266	-0.541059	1.45504	0.0149711
LOC_Os08g12680.1	19.0388	27.7465	0.68617	-0.543362	1.45736	0.201315
LOC_Os09g24670.1	15.8724	23.1578	0.685401	-0.544979	1.459	0.3067
LOC_Os01g64540.1	8.70769	12.706	0.685323	-0.545144	1.45917	0.549866
LOC_Os03g25970.1	8.70769	12.706	0.685323	-0.545144	1.45917	0.646872
LOC_Os01g23590.1	10.3311	15.0808	0.685053	-0.545712	1.45974	0.887682
LOC_Os06g12400.1	10.3311	15.0808	0.685053	-0.545712	1.45974	0.499545
LOC_Os08g42850.3	14.249	20.8232	0.684281	-0.547339	1.46139	0.0228799
LOC_Os01g49600.1	10.2909	15.0406	0.684211	-0.547488	1.46154	1
LOC_Os11g11980.1	20.6623	30.2018	0.68414	-0.547636	1.46169	0.298222
LOC_Os08g39350.1	287.622	420.504	0.683992	-0.547948	1.46201	1.60991e-06
LOC_Os11g24570.1	134.989	197.579	0.683214	-0.549591	1.46367	0.381664
LOC_Os01g19760.1	18.4887	27.0756	0.682852	-0.550355	1.46445	0.353548
LOC_Os12g35040.1	11.9948	17.5763	0.682443	-0.551221	1.46532	0.393764
LOC_Os08g31228.1	70.9763	104.023	0.682316	-0.551489	1.4656	0.856982
LOC_Os11g25780.1	34.0794	49.9518	0.682246	-0.551637	1.46575	0.0864894
LOC_Os01g09570.1	13.6585	20.0316	0.681848	-0.552478	1.4666	0.0515753
LOC_Os10g36480.1	13.6183	19.9914	0.681208	-0.553833	1.46798	0.191034
LOC_Os08g04390.2	15.0808	22.165	0.680387	-0.555573	1.46975	0.402716
LOC_Os01g64280.1	13.4573	19.7902	0.68	-0.556393	1.47059	0.00298817
LOC_Os02g49800.1	13.4573	19.7902	0.68	-0.556393	1.47059	1
LOC_Os01g22510.1	23.7483	34.9515	0.679463	-0.557532	1.47175	0.697086
LOC_Os09g24660.1	16.7043	24.6203	0.678474	-0.559635	1.4739	0.15623
LOC_Os02g39920.1	16.7847	24.7813	0.677315	-0.562102	1.47642	0.420203
LOC_Os06g16280.1	56.7675	83.9237	0.676419	-0.564011	1.47837	0.118105
LOC_Os06g44210.1	26.2438	38.8291	0.67588	-0.56516	1.47955	0.654225
LOC_Os02g12890.1	57.7874	85.6144	0.674973	-0.567099	1.48154	0.167034
LOC_Os01g59860.1	27.7868	41.2039	0.674373	-0.568382	1.48286	0.255638
LOC_Os02g42600.1	56.5663	84.0041	0.673376	-0.570516	1.48505	0.204828
LOC_Os11g06760.1	4.78989	7.12448	0.672315	-0.572792	1.4874	0.347551
LOC_Os03g29980.2	6.41334	9.53954	0.672291	-0.572843	1.48745	0.993751
LOC_Os06g50630.1	30.3226	45.1619	0.671419	-0.574716	1.48938	0.0378738
LOC_Os12g27994.1	32.7376	48.771	0.671252	-0.575074	1.48975	1
LOC_Os02g06300.1	19.9512	29.7321	0.67103	-0.57555	1.49025	0.268068
LOC_Os07g04160.2	29.6114	44.142	0.670821	-0.576	1.49071	0.934671
LOC_Os02g27594.1	16.7043	24.902	0.6708	-0.576046	1.49076	0.487135
LOC_Os09g17610.1	4.83013	7.20495	0.67039	-0.576928	1.49167	1
LOC_Os05g07650.1	187.074	279.572	0.669146	-0.579608	1.49444	4.30711e-15
LOC_Os02g06370.1	9.62002	14.4099	0.667597	-0.58295	1.49791	0.476713
LOC_Os02g09650.1	7.91609	11.8741	0.666667	-0.584963	1.5	1
LOC_Os03g40100.1	7.91609	11.8741	0.666667	-0.584963	1.5	1
LOC_Os11g38170.1	7.91609	11.8741	0.666667	-0.584963	1.5	1
LOC_Os01g32090.1	4.74965	7.12448	0.666667	-0.584963	1.5	0.467182
LOC_Os10g36470.2	4.74965	7.12448	0.666667	-0.584963	1.5	0.541377
LOC_Os06g04920.1	12.8267	19.24	0.666667	-0.584963	1.5	0.00321915
LOC_Os07g29770.2	12.706	19.1193	0.664562	-0.589524	1.50475	0.102481
LOC_Os05g32570.1	7.91609	11.9144	0.664415	-0.589843	1.50508	0.897749
LOC_Os01g63230.1	9.4993	14.3294	0.662923	-0.593088	1.50847	0.118966
LOC_Os08g13390.2	4.74965	7.16471	0.662923	-0.593088	1.50847	0.606572
LOC_Os07g11000.1	11.1228	16.7847	0.662671	-0.593635	1.50904	0.211309
LOC_Os01g64560.2	7.95632	12.0351	0.661094	-0.597072	1.51264	0.493364
LOC_Os10g36680.1	6.37311	9.66025	0.659724	-0.600064	1.51578	0.380071
LOC_Os02g42890.1	16.7445	25.4119	0.658922	-0.60182	1.51763	0.84369
LOC_Os08g39160.1	36.9371	56.0966	0.658454	-0.602844	1.51871	0.00876418
LOC_Os06g03860.1	23.1176	35.1124	0.658388	-0.602991	1.51886	0.264829
LOC_Os07g49150.1	96.6165	146.81	0.658107	-0.603606	1.51951	0.831323
LOC_Os08g38160.1	19.9109	30.2823	0.65751	-0.604915	1.52089	0.667421
LOC_Os08g14940.1	338.016	517.482	0.653194	-0.614417	1.53094	1.08428e-09
LOC_Os02g01560.1	25.3315	38.7888	0.653061	-0.61471	1.53125	0.0101464
LOC_Os02g07740.1	19.1596	29.37	0.652351	-0.616279	1.53292	0.190767
LOC_Os01g01870.1	110.476	169.498	0.651785	-0.617531	1.53425	0.00849259
LOC_Os03g15880.2	8.74793	13.4573	0.650049	-0.62138	1.53835	0.00630678
LOC_Os06g15820.1	10.3311	15.9126	0.649241	-0.623173	1.54026	0.0598998
LOC_Os02g39300.1	8.78817	13.5378	0.649157	-0.623361	1.54046	0.507411
LOC_Os09g38960.2	70.7751	109.175	0.648274	-0.625325	1.54256	0.425272
LOC_Os01g37790.1	8.74793	13.4976	0.648111	-0.625687	1.54295	0.585657
LOC_Os10g35920.1	8.70769	13.4573	0.647059	-0.628031	1.54545	0.971556
LOC_Os07g49410.3	18.9986	29.37	0.646871	-0.628449	1.5459	0.0581461
LOC_Os04g03796.1	10.3714	16.0334	0.646863	-0.628468	1.54592	4.03158e-07
LOC_Os05g48590.1	33.2476	51.535	0.645145	-0.632305	1.55004	0.0614586
LOC_Os11g47320.1	30.2823	46.9463	0.645041	-0.632537	1.55029	1
LOC_Os08g03310.4	14.2892	22.165	0.644673	-0.633362	1.55118	0.518802
LOC_Os11g09310.1	77.8593	120.848	0.644277	-0.634247	1.55213	0.348076
LOC_Os11g48070.1	7.12448	11.0825	0.642857	-0.63743	1.55556	0.385245
LOC_Os03g38000.1	99.7558	155.209	0.642721	-0.637736	1.55589	0.161025
LOC_Os08g39080.1	24.6203	38.3191	0.642508	-0.638213	1.5564	0.0182113
LOC_Os07g49330.1	66.5756	103.781	0.6415	-0.64048	1.55885	0.153234
LOC_Os06g03600.1	30.913	48.3284	0.639645	-0.644658	1.56337	0.528631
LOC_Os03g44200.1	19.7902	30.9532	0.639359	-0.645302	1.56407	0.376609
LOC_Os02g33500.1	144.274	225.769	0.639032	-0.646039	1.56487	0.000234499
LOC_Os01g05470.1	23.7885	37.2458	0.638689	-0.646815	1.56571	0.0222765
LOC_Os12g20150.1	67.8501	106.37	0.637866	-0.648674	1.56773	0.0497355
LOC_Os01g03040.1	5.54126	8.70769	0.636364	-0.652077	1.57143	0.740414
LOC_Os01g47770.1	5.54126	8.70769	0.636364	-0.652077	1.57143	1
LOC_Os08g25460.1	5.54126	8.70769	0.636364	-0.652077	1.57143	0.405667
LOC_Os08g41010.6	5.54126	8.70769	0.636364	-0.652077	1.57143	0.788876
LOC_Os01g38970.1	77.6581	122.069	0.636184	-0.652484	1.57187	0.00230048
LOC_Os09g08160.1	22.2053	34.9113	0.636049	-0.65279	1.57221	0.292841
LOC_Os02g13140.1	82.1795	129.206	0.636033	-0.652826	1.57225	1
LOC_Os07g40550.3	20.7025	32.5767	0.635502	-0.654031	1.57356	0.298826
LOC_Os09g08072.1	22.2455	35.032	0.635006	-0.655157	1.57479	0.00835337
LOC_Os01g04860.1	66.9377	105.619	0.633766	-0.657978	1.57787	0.707053
LOC_Os01g74020.1	146.528	231.512	0.632918	-0.659909	1.57998	1.69668e-25
LOC_Os01g02960.1	39.5804	62.5773	0.632504	-0.660853	1.58102	0.104068
LOC_Os11g07020.6	9.4993	15.0406	0.631579	-0.662965	1.58333	0.0732226
LOC_Os09g35560.1	19.0388	30.1616	0.631228	-0.663767	1.58421	0.168359
LOC_Os08g14450.1	364.166	577.363	0.63074	-0.664883	1.58544	1.33203e-16
LOC_Os06g02440.1	20.5818	32.6571	0.63024	-0.666028	1.5867	0.143642
LOC_Os08g14760.1	28.7393	45.685	0.629076	-0.668694	1.58963	0.255762
LOC_Os08g09870.1	7.95632	12.6657	0.628177	-0.670757	1.59191	0.769069
LOC_Os02g47140.1	5.54126	8.82841	0.627662	-0.671939	1.59321	0.779963
LOC_Os12g35360.1	5.54126	8.82841	0.627662	-0.671939	1.59321	1
LOC_Os02g17390.1	160.71	256.158	0.627384	-0.67258	1.59392	0.873642
LOC_Os01g66000.1	21.3734	34.0794	0.627166	-0.673082	1.59448	0.000349261
LOC_Os04g52900.1	13.4976	21.5344	0.626792	-0.673941	1.59543	0.00848318
LOC_Os12g39630.1	30.403	48.61	0.625448	-0.677039	1.59885	0.16711
LOC_Os05g37950.1	3.95804	6.33287	0.625	-0.678072	1.6	0.610409
LOC_Os03g06620.1	15.8322	25.3315	0.625	-0.678072	1.6	0.416567
LOC_Os01g73620.2	14.4099	23.0774	0.624417	-0.679417	1.60149	0.0990443
LOC_Os04g56530.1	7.95632	12.7462	0.624211	-0.679895	1.60202	1
LOC_Os10g04600.1	10.4116	16.7043	0.623292	-0.68202	1.60439	0.914852
LOC_Os04g56070.2	7.91609	12.706	0.623021	-0.682648	1.60508	0.0850179
LOC_Os05g07640.1	80.1266	128.616	0.622991	-0.682716	1.60516	0.901619
LOC_Os03g52040.2	3.95804	6.37311	0.621054	-0.68721	1.61017	0.524663
LOC_Os05g46290.1	11.8741	19.1193	0.621054	-0.68721	1.61017	0.658603
LOC_Os05g26954.2	6.45358	10.4116	0.619844	-0.690023	1.61331	0.451854
LOC_Os11g38020.1	6.45358	10.4116	0.619844	-0.690023	1.61331	0.113693
LOC_Os09g17810.1	10.3311	16.7043	0.618474	-0.693215	1.61688	1
LOC_Os12g35060.2	6.41334	10.3714	0.618369	-0.69346	1.61716	1
LOC_Os02g16600.1	57.3982	92.9803	0.617315	-0.69592	1.61992	0.398001
LOC_Os08g29710.1	16.664	26.9952	0.617296	-0.695965	1.61997	0.501389
LOC_Os06g43930.2	6.37311	10.3311	0.616883	-0.696932	1.62105	0.72661
LOC_Os02g52260.1	110.865	179.735	0.616826	-0.697065	1.6212	6.16772e-08
LOC_Os02g51670.1	46.7583	75.8598	0.616378	-0.698113	1.62238	0.35756
LOC_Os03g22350.1	19.0388	30.913	0.615885	-0.699267	1.62368	0.600323
LOC_Os01g32660.2	6.33287	10.2909	0.615385	-0.70044	1.625	0.201748
LOC_Os09g13570.1	6.33287	10.2909	0.615385	-0.70044	1.625	0.344833
LOC_Os05g32630.1	12.706	20.6623	0.614935	-0.701494	1.62619	0.226785
LOC_Os04g36910.2	6.41334	10.4519	0.613608	-0.704611	1.62971	0.845154
LOC_Os04g34976.2	23.9494	39.1107	0.61235	-0.707572	1.63305	0.10382
LOC_Os03g29350.1	8.74793	14.2892	0.612206	-0.70791	1.63344	0.456658
LOC_Os03g51520.1	11.1228	18.207	0.610906	-0.710978	1.63691	1
LOC_Os01g62650.1	19.0791	31.2349	0.610826	-0.711166	1.63713	0.351749
LOC_Os11g38040.1	20.8232	34.1599	0.609582	-0.714108	1.64047	0.0329363
LOC_Os06g09910.1	22.2455	36.4945	0.609559	-0.714163	1.64053	0.41283
LOC_Os08g32100.1	18.4082	30.2018	0.609505	-0.714289	1.64067	0.107117
LOC_Os04g35790.2	7.20495	11.8741	0.606777	-0.720761	1.64805	1
LOC_Os09g08390.2	118.124	194.722	0.606629	-0.721115	1.64846	0.00248938
LOC_Os02g57290.2	18.207	30.1214	0.604455	-0.726294	1.65438	0.00240278
LOC_Os01g05650.1	7.16471	11.8741	0.603389	-0.72884	1.65731	0.931483
LOC_Os11g42790.1	902.485	1496.98	0.60287	-0.730082	1.65873	5.16962e-11
LOC_Os08g07850.1	4.78989	7.95632	0.602023	-0.73211	1.66107	0.316324
LOC_Os05g01310.1	14.2892	23.7483	0.601694	-0.732897	1.66197	0.170935
LOC_Os08g14390.1	9.53954	15.8724	0.601014	-0.734529	1.66385	0.893446
LOC_Os01g04020.1	4.74965	7.91609	0.6	-0.736966	1.66667	0.867198
LOC_Os12g42130.1	4.74965	7.91609	0.6	-0.736966	1.66667	0.882468
LOC_Os02g51470.3	11.8741	19.7902	0.6	-0.736966	1.66667	8.68343e-05
LOC_Os05g35710.3	18.9986	31.7046	0.599239	-0.738798	1.66878	0.202128
LOC_Os07g01060.3	11.8741	19.8305	0.598783	-0.739896	1.67006	0.195967
LOC_Os02g30410.1	9.4993	15.8724	0.598479	-0.740628	1.6709	0.0378952
LOC_Os08g02640.2	7.12448	11.9144	0.597974	-0.741846	1.67231	0.384531
LOC_Os04g38920.1	9.4993	15.9126	0.596966	-0.74428	1.67514	0.105986
LOC_Os05g02510.1	4.74965	7.95632	0.596966	-0.74428	1.67514	0.572795
LOC_Os05g08910.1	4.74965	7.95632	0.596966	-0.74428	1.67514	0.998912
LOC_Os05g39140.2	4.74965	7.95632	0.596966	-0.74428	1.67514	0.761189
LOC_Os11g05550.1	4.74965	7.95632	0.596966	-0.74428	1.67514	0.723229
LOC_Os06g16260.1	25.6534	43.109	0.595082	-0.74884	1.68044	0.648687
LOC_Os02g27960.1	9.53954	16.0334	0.594981	-0.749085	1.68073	0.497003
LOC_Os08g30930.1	17.4154	29.3298	0.593779	-0.752002	1.68413	0.0339952
LOC_Os03g29760.2	10.3311	17.4154	0.59322	-0.753362	1.68572	1
LOC_Os01g37590.1	22.9969	38.7888	0.592874	-0.754202	1.6867	8.26232e-05
LOC_Os01g20110.1	205.67	347.1	0.59254	-0.755016	1.68765	0.214189
LOC_Os02g12890.2	42.8676	72.3985	0.592106	-0.756073	1.68889	0.127956
LOC_Os08g40250.1	7.95632	13.4573	0.591225	-0.75822	1.6914	0.604687
LOC_Os07g38160.1	23.8287	40.4123	0.589641	-0.762091	1.69595	0.32775
LOC_Os05g31160.1	5.62174	9.53954	0.589309	-0.762904	1.6969	0.0534598
LOC_Os11g39670.1	7.91609	13.4573	0.588235	-0.765535	1.7	0.304887
LOC_Os03g22560.1	13.4976	22.9969	0.586931	-0.768737	1.70378	0.531407
LOC_Os08g03310.5	16.7043	28.4979	0.586157	-0.77064	1.70603	0.295429
LOC_Os02g05930.1	90.3772	154.538	0.584823	-0.773928	1.70992	0.120706
LOC_Os04g55930.1	68.4002	117.05	0.584365	-0.775058	1.71126	0.360128
LOC_Os01g61670.3	11.1228	19.0388	0.584214	-0.775431	1.7117	1
LOC_Os06g01320.1	19.9512	34.2404	0.58268	-0.779225	1.71621	0.144979
LOC_Os11g16290.1	19.9109	34.2001	0.582189	-0.780441	1.71766	0.358592
LOC_Os03g27120.1	84.7021	145.696	0.581361	-0.782493	1.7201	8.83865e-12
LOC_Os07g38280.1	8.78817	15.121	0.581188	-0.782923	1.72061	0.573433
LOC_Os12g06510.3	8.70769	15.0406	0.578947	-0.788496	1.72727	0.159915
LOC_Os11g37050.1	6.41334	11.0825	0.57869	-0.789137	1.72804	0.113437
LOC_Os08g02050.1	28.5381	49.3212	0.578619	-0.789315	1.72825	0.421209
LOC_Os11g16480.1	9.70049	16.825	0.576553	-0.794474	1.73444	0.723615
LOC_Os08g06040.1	106.116	184.565	0.574949	-0.798494	1.73928	0.778877
LOC_Os01g12840.1	34.4013	59.8937	0.574372	-0.799942	1.74103	0.245842
LOC_Os02g02860.1	42.948	74.8136	0.574068	-0.800708	1.74196	0.0010283
LOC_Os02g42620.1	20.6623	36.0248	0.573558	-0.801988	1.7435	0.0197198
LOC_Os01g73550.2	21.6149	37.6885	0.573514	-0.802099	1.74364	0.508498
LOC_Os11g28300.3	28.7796	50.1932	0.573375	-0.802448	1.74406	0.0880418
LOC_Os02g52390.1	60.3634	105.337	0.573049	-0.80327	1.74505	7.92151e-05
LOC_Os07g01020.1	292.976	512.412	0.571758	-0.806524	1.74899	2.11469e-05
LOC_Os03g17120.1	6.33287	11.0825	0.571429	-0.807355	1.75	1
LOC_Os02g38900.1	53.1716	93.1947	0.570544	-0.809591	1.75271	0.627721
LOC_Os08g15050.1	41.2039	72.2376	0.570394	-0.809969	1.75317	1
LOC_Os08g42850.4	6.33287	11.1228	0.569361	-0.812584	1.75635	0.0242935
LOC_Os02g39740.1	26.1231	45.9133	0.568966	-0.813587	1.75758	8.82469e-05
LOC_Os06g12790.1	6.37311	11.2032	0.568863	-0.813847	1.75789	0.112075
LOC_Os12g16250.1	22.9566	40.4123	0.568061	-0.815882	1.76037	0.849172
LOC_Os06g09370.3	16.7445	29.5309	0.567015	-0.818541	1.76362	0.404536
LOC_Os03g06520.1	30.1616	53.2792	0.566105	-0.820859	1.76646	0.71681
LOC_Os02g02390.1	13.5781	23.9897	0.565996	-0.821137	1.7668	0.0965816
LOC_Os09g27030.2	821.099	1451.3	0.565768	-0.821717	1.76751	3.74263e-07
LOC_Os06g50880.1	20.6221	36.4945	0.565074	-0.823489	1.76968	0.234588
LOC_Os05g03590.1	11.2435	19.9109	0.564688	-0.824473	1.77089	0.901939
LOC_Os05g02220.2	6.33287	11.2435	0.563248	-0.828157	1.77542	1
LOC_Os03g04130.1	7.12448	12.6657	0.5625	-0.830075	1.77778	0.0245586
LOC_Os01g12830.1	18.4082	32.7376	0.562295	-0.830602	1.77843	0.61085
LOC_Os01g05500.1	15.121	26.9952	0.560139	-0.836144	1.78527	0.00510516
LOC_Os08g08110.1	11.0825	19.8305	0.558864	-0.839432	1.78935	2.50376e-05
LOC_Os12g18650.7	19.0388	34.1196	0.558002	-0.841657	1.79211	0.0184948
LOC_Os01g02920.1	11.163	20.0316	0.557268	-0.843556	1.79447	1
LOC_Os05g04620.1	7.12448	12.7865	0.55719	-0.84376	1.79472	0.122109
LOC_Os01g37130.1	54.7819	98.6021	0.555586	-0.847918	1.7999	0.803386
LOC_Os01g32660.5	3.95804	7.12448	0.555556	-0.847997	1.8	0.293539
LOC_Os03g51930.2	15.8322	28.4979	0.555556	-0.847997	1.8	0.416956
LOC_Os05g03150.1	3.99828	7.20495	0.554935	-0.849609	1.80201	0.536795
LOC_Os04g11390.1	28.6186	51.8569	0.551876	-0.857583	1.812	0.00174327
LOC_Os08g06250.1	39.2314	71.1372	0.55149	-0.858594	1.81327	0.0563031
LOC_Os02g11830.2	26.3645	47.8184	0.551346	-0.858969	1.81374	0.208408
LOC_Os09g12730.1	8.74793	15.8724	0.551141	-0.859507	1.81442	0.143415
LOC_Os08g10570.1	8.78817	15.9529	0.550883	-0.860183	1.81527	0.818354
[truncated: 338 more rows]
