# Supplementary material for: Analysis of Allelic Imbalance in Rice Hybrids Under Water Stress and Association of Asymmetrically Expressed Genes with Drought-Response QTLs
Source: Rice (N Y). 2016 Sep 26;9:50. doi: 10.1186/s12284-016-0123-4 (PMC5037104; doi:10.1186/s12284-016-0123-4)
Supplement: Additional file 2: Table S2. — List of genes in the hybrids with SNPs between the two parent-specific alleles under water-stress conditions. (XLSX 220 kb) [file 12284_2016_123_MOESM2_ESM.xlsx]

## Sheet: stress
Genes	Apo-specific transcripts	IR64-specific transcripts	Apo/IR64	Log2FC	FC	chi_pval
LOC_Os01g24710.3	63.6069	0	#DIV/0!	#DIV/0!	#DIV/0!	0.00045317	monoallelically expressed
LOC_Os01g24710.4	74.0069	0	#DIV/0!	#DIV/0!	#DIV/0!	0.000145989	monoallelically expressed
LOC_Os10g24004.1	407.606	6.4573	63.1232	5.9801	63.1232	6.8741e-11
LOC_Os01g24710.1	73.5522	1.42075	51.77	5.69404	51.77	0.000769446
LOC_Os01g24710.2	71.3571	1.42075	50.225	5.65033	50.225	0.000800764
LOC_Os01g28450.1	268.714	5.683	47.2837	5.56327	47.2837	0.0067194
LOC_Os09g19160.1	238.309	7.29554	32.6651	5.02968	32.6651	1.91645e-05
LOC_Os05g01950.1	72.8418	2.8415	25.635	4.68004	25.635	4.9533e-09
LOC_Os11g11890.1	119.982	5.16441	23.2325	4.53807	23.2325	0.341497
LOC_Os12g14440.1	158.392	7.10375	22.297	4.47878	22.297	0.146748
LOC_Os11g46900.1	213.951	10.6556	20.0787	4.32759	20.0787	0.272233
LOC_Os11g34920.1	29.7647	2.13113	13.9666	3.80391	13.9666	0.0882803
LOC_Os01g35789.2	105.178	9.36273	11.2337	3.48976	11.2337	0.493759
LOC_Os01g35789.1	96.9874	8.65236	11.2094	3.48663	11.2094	0.73263
LOC_Os09g11480.2	374.787	35.4477	10.573	3.40231	10.573	0.475442
LOC_Os06g43660.1	246.607	25.0549	9.84264	3.29905	9.84264	4.63675e-37
LOC_Os09g11480.1	637.114	65.0277	9.79758	3.29242	9.79758	0.447256
LOC_Os05g41290.1	20.0184	2.13113	9.39333	3.23164	9.39333	0.00156238
LOC_Os02g15520.1	33.1248	3.6158	9.1611	3.19552	9.1611	2.68801e-05
LOC_Os01g70720.2	45.0022	4.97263	9.04998	3.17792	9.04998	0.510356
LOC_Os08g15149.1	81.622	9.2988	8.77769	3.13384	8.77769	0.189442
LOC_Os05g06920.1	222.759	25.9571	8.58183	3.10128	8.58183	0.0743659
LOC_Os08g42700.1	395.188	50.2305	7.8675	2.9759	7.8675	0.193914
LOC_Os04g29424.1	55.8496	7.16768	7.79187	2.96197	7.79187	0.549897
LOC_Os04g53214.1	10.3288	1.48468	6.95694	2.79845	6.95694	0.00162542
LOC_Os08g07390.1	59.5293	8.58843	6.93134	2.79313	6.93134	0.156072
LOC_Os02g35310.1	9.61845	1.48468	6.47847	2.69565	6.47847	0.0104043
LOC_Os04g56070.2	22.9238	3.55188	6.454	2.69019	6.454	0.000273483
LOC_Os11g40130.1	67.7413	10.6556	6.35733	2.66842	6.35733	0.368382
LOC_Os08g10290.1	51.0759	8.58843	5.94706	2.57218	5.94706	0.000392883
LOC_Os08g31830.1	29.5729	5.03655	5.87165	2.55377	5.87165	0.349152
LOC_Os07g29620.1	96.8028	16.5943	5.83348	2.54436	5.83348	0.181925
LOC_Os06g09450.4	36.357	6.39338	5.68667	2.50758	5.68667	0.0255031
LOC_Os06g02580.1	222.603	39.9089	5.57779	2.47969	5.57779	0.00346941
LOC_Os11g41710.1	585.306	105.704	5.53723	2.46917	5.53723	6.86161e-09
LOC_Os02g58730.1	81.6931	14.9179	5.47619	2.45317	5.47619	0.251093
LOC_Os01g24490.1	45.7836	8.65236	5.29146	2.40367	5.29146	0.460419
LOC_Os05g42140.1	14.9818	2.8415	5.2725	2.39849	5.2725	0.161083
LOC_Os05g30530.1	14.9179	2.8415	5.25	2.39232	5.25	0.000387989
LOC_Os02g13510.1	857.87	165.368	5.18764	2.37508	5.18764	0.336627
LOC_Os05g04000.1	179.526	34.8723	5.14809	2.36404	5.14809	0.060726
LOC_Os01g41710.1	302.62	61.0923	4.95349	2.30844	4.95349	0.0158063
LOC_Os01g73500.1	31.5122	6.4573	4.88009	2.28691	4.88009	0.4699
LOC_Os02g13060.1	2105.09	433.698	4.85383	2.27912	4.85383	0.892614
LOC_Os05g03540.1	10.0092	2.13113	4.69666	2.23164	4.69666	0.018112
LOC_Os11g36030.1	20.2741	4.32618	4.68637	2.22847	4.68637	0.0866337
LOC_Os06g17900.1	27.186	5.87479	4.62758	2.21026	4.62758	1
LOC_Os01g65680.1	26.3478	5.74693	4.58468	2.19682	4.58468	0.835098
LOC_Os08g19420.1	42.0328	9.42666	4.45893	2.1567	4.45893	0.0118427
LOC_Os03g01580.1	31.3844	7.10375	4.418	2.14339	4.418	0.325109
LOC_Os08g27720.1	50.1738	11.366	4.41437	2.14221	4.41437	0.281223
LOC_Os01g02400.3	65.6741	14.9179	4.40238	2.13828	4.40238	0.429923
LOC_Os02g39630.2	36.2291	8.5245	4.25	2.08746	4.25	0.326931
LOC_Os11g42200.1	14.9818	3.55188	4.218	2.07656	4.218	0.0348169
LOC_Os05g49060.1	83.4975	19.8905	4.19786	2.06965	4.19786	4.73085e-07
LOC_Os01g56220.1	26.4757	6.39338	4.14111	2.05002	4.14111	0.00032318
LOC_Os08g27720.2	50.1738	12.1403	4.13283	2.04713	4.13283	0.214455
LOC_Os09g39220.1	32.869	8.00591	4.1056	2.03759	4.1056	0.538091
LOC_Os02g40514.2	11.5578	2.90543	3.978	1.99204	3.978	0.0726473
LOC_Os01g02400.1	71.9397	18.5337	3.88156	1.95664	3.88156	0.0785684
LOC_Os01g36294.1	85.3089	22.0216	3.87387	1.95378	3.87387	0.0392619
LOC_Os09g16280.1	55.4732	14.3354	3.86968	1.95221	3.86968	0.645818
LOC_Os01g02800.1	50.2945	13.2343	3.80032	1.92612	3.80032	0.57292
LOC_Os12g44030.1	20.6009	5.683	3.625	1.85798	3.625	0.315718
LOC_Os07g30020.1	46.1744	12.8507	3.59315	1.84525	3.59315	0.130389
LOC_Os06g43660.3	17.9512	5.03655	3.56418	1.83357	3.56418	0.652693
LOC_Os10g29240.1	10.0731	2.8415	3.545	1.82578	3.545	0.00236366
LOC_Os11g45090.1	222.212	62.7048	3.54378	1.82529	3.54378	2.72395e-12
LOC_Os08g10470.2	14.9818	4.26225	3.515	1.81352	3.515	0.485039
LOC_Os08g31940.1	18.1429	5.16441	3.51307	1.81273	3.51307	1
LOC_Os01g57480.1	15.3654	4.39011	3.5	1.80735	3.5	0.795924
LOC_Os11g44430.1	77.2959	22.0856	3.49984	1.80729	3.49984	0.209979
LOC_Os06g09450.5	34.8723	10.0092	3.48403	1.80076	3.48403	0.0378464
LOC_Os12g34874.1	27.1789	7.87805	3.44995	1.78657	3.44995	0.00333273
LOC_Os01g41145.1	15.0457	4.39011	3.42719	1.77703	3.42719	0.23035
LOC_Os06g15760.1	263.059	79.5477	3.30693	1.72549	3.30693	0.297692
LOC_Os05g31480.1	47.1405	14.2714	3.30314	1.72384	3.30314	0.768852
LOC_Os11g43410.1	68.1249	20.6648	3.29666	1.72101	3.29666	1
LOC_Os03g51260.1	58.5704	17.8233	3.28617	1.71641	3.28617	0.126791
LOC_Os06g32580.1	16.3386	4.97263	3.28571	1.71621	3.28571	0.670539
LOC_Os05g02260.3	184.349	56.3114	3.27375	1.71094	3.27375	0.583681
LOC_Os05g02310.1	69.2828	21.1762	3.27172	1.71005	3.27172	0.00408956
LOC_Os02g17304.1	147.623	45.2011	3.26591	1.70749	3.26591	0.00573836
LOC_Os07g29610.1	11.5578	3.55188	3.254	1.70221	3.254	0.179067
LOC_Os04g25550.1	11.4939	3.55188	3.236	1.69421	3.236	0.174623
LOC_Os06g09450.3	31.9669	9.94525	3.21429	1.6845	3.21429	0.0553923
LOC_Os01g57550.1	25.1828	7.87805	3.19657	1.67653	3.19657	0.646371
LOC_Os06g07130.1	11.4939	3.6158	3.17878	1.66847	3.17878	0.0860716
LOC_Os01g22490.1	38.6727	12.2042	3.1688	1.66394	3.1688	0.00196497
LOC_Os03g01580.2	35.8384	11.4299	3.13549	1.64869	3.13549	0.538253
LOC_Os06g03560.1	122.632	39.2624	3.12339	1.64311	3.12339	0.0958953
LOC_Os09g08370.3	37.8417	12.1403	3.11703	1.64017	3.11703	0.000673263
LOC_Os07g30160.1	20.2741	6.52123	3.10893	1.63642	3.10893	0.0749946
LOC_Os04g06590.1	24.2167	7.81413	3.09909	1.63184	3.09909	2.06822e-05
LOC_Os12g29220.1	222.425	71.9964	3.08939	1.62732	3.08939	0.242976
LOC_Os06g09450.7	28.415	9.23488	3.07692	1.62149	3.07692	0.0839297
LOC_Os04g35560.1	32.6773	10.6556	3.06667	1.61667	3.06667	1
LOC_Os12g22810.2	110.669	36.222	3.05531	1.61132	3.05531	0.00268679
LOC_Os01g02400.2	47.6591	15.6283	3.04955	1.60859	3.04955	0.603224
LOC_Os09g08370.2	23.6981	7.81413	3.03272	1.60061	3.03272	0.0036203
LOC_Os04g10214.1	57.86	19.1801	3.01667	1.59295	3.01667	0.302284
LOC_Os05g27010.1	12.8507	4.26225	3.015	1.59216	3.015	0.0702926
LOC_Os01g02750.1	17.2408	5.74693	3	1.58496	3	0.0104396
LOC_Os03g44230.1	59.9911	20.0184	2.99681	1.58343	2.99681	0.00710562
LOC_Os08g31814.2	47.3323	15.884	2.97988	1.57525	2.97988	0.0893997
LOC_Os04g53190.1	32.0947	10.8474	2.95875	1.56499	2.95875	0.441549
LOC_Os12g33150.1	27.8893	9.49059	2.93862	1.55514	2.93862	0.862517
LOC_Os09g36920.1	22.9238	7.81413	2.93363	1.55269	2.93363	0.235302
LOC_Os06g09450.2	33.4516	11.4299	2.92666	1.54926	2.92666	0.107411
LOC_Os10g04510.1	16.5304	5.74693	2.87639	1.52426	2.87639	0.869161
LOC_Os11g06220.2	14.2714	4.97263	2.87	1.52105	2.87	1
LOC_Os01g19400.1	10.0731	3.55188	2.836	1.50386	2.836	0.0474113
LOC_Os02g05370.1	14.2714	5.03655	2.83357	1.50262	2.83357	0.021845
LOC_Os01g35990.1	32.1587	11.366	2.82937	1.50048	2.82937	0.199534
LOC_Os01g65520.1	7.94198	2.8415	2.795	1.48285	2.795	0.106232
LOC_Os08g30060.2	49.982	17.8872	2.79428	1.48248	2.79428	6.1356e-07
LOC_Os03g44210.2	41.841	15.0457	2.78092	1.47556	2.78092	0.118889
LOC_Os10g11110.1	15.7561	5.683	2.7725	1.47119	2.7725	0.326765
LOC_Os12g06250.2	43.7164	15.9479	2.74121	1.45481	2.74121	0.000241573
LOC_Os02g57150.1	50.4934	18.4698	2.73384	1.45093	2.73384	0.0231754
LOC_Os07g09800.1	91.1766	33.7712	2.69983	1.43287	2.69983	6.82787e-08
LOC_Os07g01250.1	24.8631	9.23488	2.69231	1.42884	2.69231	0.00273828
LOC_Os04g02880.1	49.918	18.6615	2.67492	1.41949	2.67492	0.0222805
LOC_Os02g16630.2	44.2279	16.6583	2.65501	1.40872	2.65501	1
LOC_Os01g73500.2	9.42666	3.55188	2.654	1.40817	2.654	0.287644
LOC_Os02g16630.1	51.1398	19.3719	2.6399	1.40048	2.6399	1
LOC_Os10g42020.3	9.36273	3.55188	2.636	1.39835	2.636	0.0647332
LOC_Os08g27850.1	356.729	136.712	2.60935	1.38369	2.60935	0.132837
LOC_Os01g62420.1	9.23488	3.55188	2.6	1.37851	2.6	0.158174
LOC_Os05g07690.1	12.9146	4.97263	2.59714	1.37692	2.59714	0.0639475
LOC_Os06g04230.1	22.0856	8.5245	2.59083	1.37342	2.59083	0.562907
LOC_Os12g34890.1	26.1489	10.137	2.57954	1.36711	2.57954	0.285055
LOC_Os11g02424.2	49.3355	19.2441	2.56368	1.35821	2.56368	0.000964807
LOC_Os08g29110.1	76.9123	30.0915	2.55595	1.35386	2.55595	0.0754403
LOC_Os06g43560.1	16.6583	6.52123	2.55447	1.35302	2.55447	0.151197
LOC_Os11g04409.2	31.1215	12.2042	2.55006	1.35053	2.55006	0.0141808
LOC_Os08g27850.2	242.813	95.382	2.54569	1.34806	2.54569	0.970308
LOC_Os10g04170.1	41.5214	16.4665	2.52157	1.33432	2.52157	0.0915214
LOC_Os01g57550.2	17.8872	7.10375	2.518	1.33228	2.518	1
LOC_Os02g15520.2	27.3139	10.9113	2.50326	1.32381	2.50326	0.0156193
LOC_Os06g40415.1	86.7082	34.6662	2.50123	1.32264	2.50123	0.00610517
LOC_Os02g40860.1	14.3993	5.81086	2.478	1.30917	2.478	0.683309
LOC_Os04g08310.1	88.4701	35.7105	2.47742	1.30884	2.47742	0.329688
LOC_Os06g09450.1	33.3876	13.4971	2.47368	1.30666	2.47368	0.287572
LOC_Os03g11780.1	63.2234	25.5735	2.47222	1.30581	2.47222	1
LOC_Os01g55100.1	10.6556	4.32618	2.46306	1.30045	2.46306	0.20838
LOC_Os08g10740.1	22.7959	9.2988	2.45149	1.29366	2.45149	0.034086
LOC_Os06g09450.8	34.8723	14.2714	2.4435	1.28895	2.4435	0.384407
LOC_Os06g02600.1	135.923	56.1125	2.42233	1.2764	2.42233	0.41318
LOC_Os03g25970.2	17.3047	7.16768	2.41427	1.27159	2.41427	0.181105
LOC_Os04g29920.1	56.4889	23.4352	2.41043	1.26929	2.41043	0.626329
LOC_Os04g56070.1	24.1528	10.0731	2.39775	1.26168	2.39775	0.00247183
LOC_Os11g45590.1	12.0764	5.03655	2.39775	1.26168	2.39775	0.357488
LOC_Os02g47990.1	13.8168	5.81086	2.37775	1.2496	2.37775	0.317113
LOC_Os06g43660.2	57.9239	24.4085	2.37311	1.24678	2.37311	0.236707
LOC_Os06g15810.1	34.1548	14.3993	2.37198	1.24609	2.37198	0.785383
LOC_Os08g09100.1	124.11	52.6245	2.3584	1.23781	2.3584	0.524077
LOC_Os01g49110.1	10.137	4.32618	2.34318	1.22847	2.34318	0.628885
LOC_Os02g30210.1	23.5063	10.0731	2.33357	1.22254	2.33357	1
LOC_Os04g01290.2	16.7222	7.16768	2.333	1.22219	2.333	0.377786
LOC_Os08g30480.1	41.5853	17.8872	2.32486	1.21714	2.32486	0.155159
LOC_Os02g05530.1	93.2438	40.4914	2.30281	1.20339	2.30281	7.91508e-06
LOC_Os01g34390.1	22.7959	10.0092	2.2775	1.18745	2.2775	0.28837
LOC_Os05g11060.1	12.9785	5.74693	2.25834	1.17526	2.25834	0.825584
LOC_Os08g05510.1	19.2441	8.5245	2.2575	1.17473	2.2575	0.000225828
LOC_Os01g73970.1	50.0459	22.2134	2.25296	1.17182	2.25296	0.18574
LOC_Os05g02420.2	59.3447	26.3478	2.25236	1.17144	2.25236	0.0297987
LOC_Os02g11110.1	50.1738	22.3413	2.24579	1.16722	2.24579	0.222387
LOC_Os07g05050.2	14.3354	6.39338	2.24222	1.16493	2.24222	0.934975
LOC_Os09g19500.1	148.525	66.3206	2.2395	1.16318	2.2395	5.27067e-12
LOC_Os05g02240.1	14.2075	6.39338	2.22222	1.152	2.22222	0.0875462
LOC_Os10g20600.1	17.5604	7.94198	2.21109	1.14476	2.21109	0.409369
LOC_Os03g52660.1	39.1346	17.7594	2.2036	1.13986	2.2036	0.0182494
LOC_Os12g06510.2	15.6283	7.10375	2.2	1.1375	2.2	0.985597
LOC_Os01g23710.1	22.1495	10.0731	2.19887	1.13676	2.19887	0.697283
LOC_Os01g36640.1	60.1758	27.3778	2.19798	1.13618	2.19798	0.0214167
LOC_Os03g52340.2	9.36273	4.26225	2.19666	1.13531	2.19666	0.809388
LOC_Os10g12480.1	20.4019	9.2988	2.19404	1.13359	2.19404	0.0388318
LOC_Os11g38650.1	54.1092	24.6642	2.19384	1.13346	2.19384	0.152001
LOC_Os03g22340.1	26.4117	12.1403	2.17554	1.12137	2.17554	0.00281101
LOC_Os02g42700.1	54.0524	24.8631	2.174	1.12035	2.174	2.09583e-05
LOC_Os01g64810.2	13.8807	6.39338	2.17111	1.11843	2.17111	0.36783
LOC_Os08g44850.1	10.7835	4.97263	2.16857	1.11674	2.16857	0.80366
LOC_Os02g07420.1	18.5976	8.58843	2.16543	1.11465	2.16543	0.120659
LOC_Os03g07739.2	18.5976	8.58843	2.16543	1.11465	2.16543	0.865707
LOC_Os11g06420.1	21.503	9.94525	2.16214	1.11246	2.16214	0.868211
LOC_Os06g50450.1	32.2226	14.9179	2.16	1.11103	2.16	0.0975085
LOC_Os06g01950.1	23.1156	10.7196	2.15639	1.10862	2.15639	0.347373
LOC_Os01g65330.1	10.7196	4.97263	2.15571	1.10817	2.15571	0.215744
LOC_Os11g06930.1	20.1462	9.36273	2.15175	1.10551	2.15175	1
LOC_Os08g13930.2	10.9113	5.10048	2.13928	1.09712	2.13928	0.164807
LOC_Os04g38420.1	12.1403	5.683	2.13625	1.09508	2.13625	0.185857
LOC_Os01g65130.1	37.7777	17.8233	2.11957	1.08377	2.11957	0.319666
LOC_Os07g49400.2	14.9179	7.10375	2.1	1.07039	2.1	0.300503
LOC_Os07g32430.1	16.4026	7.81413	2.09909	1.06976	2.09909	1
LOC_Os02g12650.1	17.8872	8.5245	2.09833	1.06924	2.09833	0.513807
LOC_Os03g26229.1	17.8872	8.5245	2.09833	1.06924	2.09833	0.607851
LOC_Os02g57270.1	13.8168	6.58516	2.09817	1.06913	2.09817	1
LOC_Os08g44860.2	19.8833	9.49059	2.09506	1.06699	2.09506	0.0750787
LOC_Os01g74180.1	16.3386	7.81413	2.09091	1.06413	2.09091	0.413847
LOC_Os02g39730.3	16.3386	7.81413	2.09091	1.06413	2.09091	0.0127738
LOC_Os12g18650.6	26.7314	12.7868	2.09055	1.06388	2.09055	0.0352704
LOC_Os10g28050.1	23.8259	11.4299	2.08452	1.05972	2.08452	0.154225
LOC_Os08g42760.1	30.2193	14.5271	2.0802	1.05672	2.0802	0.173812
LOC_Os02g50240.1	70.9025	34.098	2.07937	1.05615	2.07937	2.76575e-05
LOC_Os08g09690.2	35.7105	17.1769	2.07899	1.05588	2.07899	0.542743
LOC_Os10g42700.1	24.991	12.0764	2.06941	1.04922	2.06941	0.395712
LOC_Os08g31970.2	58.4354	28.5429	2.04729	1.03371	2.04729	0.323744
LOC_Os02g42290.1	68.6931	33.5723	2.04613	1.0329	2.04613	0.599372
LOC_Os05g02260.2	156.396	76.5216	2.04382	1.03127	2.04382	0.0174793
LOC_Os11g24630.1	58.6343	28.7346	2.04054	1.02895	2.04054	0.133153
LOC_Os12g13320.1	82.1406	40.3564	2.03538	1.0253	2.03538	1.43209e-05
LOC_Os02g30730.2	8.78022	4.32618	2.02955	1.02116	2.02955	0.778006
LOC_Os05g10690.1	10.201	5.03655	2.02539	1.0182	2.02539	0.0993512
LOC_Os02g17400.1	22.9238	11.366	2.01687	1.01212	2.01687	0.23127
LOC_Os10g04780.1	8.58843	4.26225	2.015	1.01078	2.015	0.532689
LOC_Os02g39840.3	26.5324	13.1703	2.01456	1.01047	2.01456	0.718089
LOC_Os03g26210.1	10.0092	4.97263	2.01286	1.00924	2.01286	0.0143171
LOC_Os09g30160.1	20.0184	9.94525	2.01286	1.00924	2.01286	0.12801
LOC_Os03g15950.1	13.1064	6.52123	2.0098	1.00705	2.0098	0.47639
LOC_Os11g34910.1	14.7829	7.35947	2.00869	1.00625	2.00869	0.964949
LOC_Os01g34330.1	21.3752	10.6556	2.006	1.00432	2.006	0.0529718
LOC_Os03g52670.1	17.049	8.5245	2	1	2	0.0603429
LOC_Os10g41520.2	8.5245	4.26225	2	1	2	0.11914
LOC_Os01g29390.1	14.7189	7.35947	2	1	2	0.00138076
LOC_Os02g05630.4	8.65236	4.32618	2	1	2	0.439099
LOC_Os05g28840.1	8.65236	4.32618	2	1	2	0.639285
LOC_Os02g48210.1	15.6922	7.87805	1.99189	0.994135	1.99189	0.360973
LOC_Os07g30120.1	8.71629	4.39011	1.98544	0.989457	1.98544	0.659776
LOC_Os04g30420.1	111.529	56.1836	1.98508	0.989197	1.98508	0.0196183
LOC_Os03g18200.1	129.672	65.3473	1.98435	0.988665	1.98435	7.74439e-08
LOC_Os08g07760.1	11.366	5.74693	1.97775	0.983862	1.97775	0.614589
LOC_Os11g38170.1	11.366	5.74693	1.97775	0.983862	1.97775	1
LOC_Os04g12390.1	53.3421	26.9943	1.97605	0.982621	1.97605	0.110186
LOC_Os02g38840.1	12.8507	6.52123	1.97059	0.978628	1.97059	0.00148343
LOC_Os04g53190.2	36.7406	18.6615	1.96879	0.977306	1.96879	0.533334
LOC_Os12g18650.3	26.5396	13.5611	1.95704	0.968677	1.95704	0.0509697
LOC_Os11g44800.1	20.7927	10.7196	1.93969	0.95583	1.93969	0.200611
LOC_Os02g15640.1	16.5304	8.5245	1.93916	0.955435	1.93916	0.00297537
LOC_Os08g06140.2	16.5304	8.5245	1.93916	0.955435	1.93916	0.0704523
LOC_Os10g18220.1	17.8872	9.23488	1.93692	0.953766	1.93692	0.230459
LOC_Os05g02260.4	158.847	82.0767	1.93535	0.952592	1.93535	0.00818185
LOC_Os08g30490.1	32.3433	16.7222	1.93415	0.951702	1.93415	0.164776
LOC_Os08g15650.1	34.6734	17.9512	1.93154	0.94975	1.93154	0.705741
LOC_Os07g32350.2	7.10375	3.67973	1.93051	0.94898	1.93051	0.479814
LOC_Os02g40840.1	17.8233	9.23488	1.93	0.9486	1.93	0.376807
LOC_Os08g32130.2	51.3316	26.6035	1.92951	0.948231	1.92951	0.751636
LOC_Os02g11665.1	15.0457	7.81413	1.92545	0.945198	1.92545	0.155272
LOC_Os09g18020.1	144.519	75.2926	1.91943	0.940675	1.91943	7.01967e-07
LOC_Os03g02020.6	14.9818	7.81413	1.91727	0.939055	1.91727	0.317444
LOC_Os11g03050.1	50.6284	26.4117	1.91689	0.938768	1.91689	0.241464
LOC_Os04g37660.1	16.3386	8.5245	1.91667	0.938599	1.91667	0.130715
LOC_Os12g06280.1	14.9179	7.81413	1.90909	0.932886	1.90909	0.776805
LOC_Os07g10250.1	13.5611	7.10375	1.909	0.932817	1.909	0.564996
LOC_Os07g31420.2	13.5611	7.10375	1.909	0.932817	1.909	0.13256
LOC_Os08g24770.1	12.2042	6.39338	1.90889	0.932732	1.90889	0.0442005
LOC_Os04g53170.1	486.891	255.898	1.90267	0.928028	1.90267	4.69545e-12
LOC_Os03g17570.4	23.0516	12.1403	1.89877	0.925065	1.89877	0.90868
LOC_Os06g02510.2	27.0582	14.2714	1.89597	0.922935	1.89597	0.28271
LOC_Os02g40810.1	16.4026	8.65236	1.89573	0.922755	1.89573	1
LOC_Os06g44030.1	48.6891	25.7014	1.89442	0.921753	1.89442	0.567616
LOC_Os05g02410.1	8.06984	4.26225	1.89333	0.920925	1.89333	0.140515
LOC_Os04g11970.1	47.2612	24.9838	1.89167	0.919661	1.89167	9.75353e-07
LOC_Os05g31490.1	379.745	200.823	1.89094	0.919107	1.89094	0.000535844
LOC_Os06g03930.2	25.6374	13.5611	1.89052	0.918782	1.89052	0.0803262
LOC_Os08g14195.1	314.461	166.405	1.88973	0.918182	1.88973	0.173854
LOC_Os05g02260.1	242.273	128.308	1.88822	0.917025	1.88822	0.376587
LOC_Os01g38480.2	180.421	95.7017	1.88524	0.914751	1.88524	0.0513149
LOC_Os06g03860.2	18.6615	9.94525	1.87643	0.907988	1.87643	0.0362768
LOC_Os07g29600.1	18.6615	9.94525	1.87643	0.907988	1.87643	0.0581459
LOC_Os09g33690.4	10.6556	5.683	1.875	0.906891	1.875	0.0250972
LOC_Os01g20120.1	30.7379	16.4026	1.87397	0.906099	1.87397	0.179112
LOC_Os05g08790.1	12.3321	6.58516	1.87271	0.905127	1.87271	0.638398
LOC_Os05g02990.2	21.6309	11.5578	1.87154	0.904228	1.87154	0.254277
LOC_Os04g01290.1	9.2988	4.97263	1.87	0.903037	1.87	1
LOC_Os04g32950.1	36.4209	19.4998	1.86776	0.90131	1.86776	0.162201
LOC_Os12g34330.1	17.5604	9.42666	1.86285	0.897509	1.86285	0.0764148
LOC_Os08g05880.1	18.8533	10.137	1.85985	0.895183	1.85985	0.0124287
LOC_Os01g36950.2	9.23488	4.97263	1.85714	0.893085	1.85714	0.639212
LOC_Os01g57310.2	7.87805	4.26225	1.84833	0.886224	1.84833	0.151231
LOC_Os01g59990.2	7.87805	4.26225	1.84833	0.886224	1.84833	0.699859
LOC_Os06g07010.2	7.87805	4.26225	1.84833	0.886224	1.84833	0.714395
LOC_Os01g65080.1	41.9761	22.732	1.84656	0.884842	1.84656	0.887618
LOC_Os11g43600.1	9.2988	5.03655	1.84626	0.884608	1.84626	0.907699
LOC_Os01g02570.1	85.4368	46.3022	1.8452	0.883776	1.8452	2.18275e-06
LOC_Os02g27220.1	24.8631	13.4971	1.84211	0.881356	1.84211	1
LOC_Os01g41800.1	260.395	141.783	1.83657	0.87701	1.83657	0.013781
LOC_Os08g06140.1	14.3354	7.81413	1.83454	0.875422	1.83454	0.0410407
LOC_Os06g44150.1	9.23488	5.03655	1.83357	0.874656	1.83357	1
LOC_Os01g02100.1	17.049	9.2988	1.83346	0.87457	1.83346	0.400662
LOC_Os04g32600.1	28.7986	15.7561	1.82777	0.870086	1.82777	0.0717296
LOC_Os01g24060.1	46.9415	25.7014	1.82642	0.86902	1.82642	0.0880444
LOC_Os02g35500.1	55.8568	30.6101	1.82478	0.867726	1.82478	0.42085
LOC_Os02g10120.1	78.9795	43.3329	1.82262	0.866016	1.82262	0.159036
LOC_Os06g43350.1	28.415	15.6283	1.81818	0.862496	1.81818	1.05746e-07
LOC_Os05g10670.1	14.2075	7.81413	1.81818	0.862496	1.81818	0.585892
LOC_Os03g22400.1	14.655	8.06984	1.81602	0.860781	1.81602	1
LOC_Os01g65140.1	12.8507	7.10375	1.809	0.855192	1.809	0.070429
LOC_Os08g08110.1	12.8507	7.10375	1.809	0.855192	1.809	0.527811
LOC_Os06g43640.2	37.1313	20.6009	1.80241	0.84993	1.80241	0.874204
LOC_Os12g18650.7	17.8872	9.94525	1.79857	0.846851	1.79857	0.362085
LOC_Os04g54640.1	12.9785	7.23161	1.7947	0.843739	1.7947	0.253666
LOC_Os02g42406.1	17.8233	9.94525	1.79214	0.841685	1.79214	0.0451102
LOC_Os11g06420.2	16.6583	9.2988	1.79144	0.841121	1.79144	0.599023
LOC_Os02g11110.2	90.9137	50.7491	1.79143	0.841115	1.79143	0.0131279
LOC_Os04g58620.1	85.8771	47.9715	1.79017	0.840095	1.79017	0.200698
LOC_Os06g07540.1	35.7105	19.9544	1.7896	0.839641	1.7896	0.0787048
LOC_Os06g03486.1	328.428	183.788	1.78699	0.837531	1.78699	0.0498883
LOC_Os02g13100.1	106.038	59.5365	1.78105	0.832731	1.78105	5.83871e-06
LOC_Os02g11130.1	16.4026	9.23488	1.77615	0.828756	1.77615	0.631325
LOC_Os10g10080.3	15.1097	8.5245	1.7725	0.825784	1.7725	0.142037
LOC_Os01g73000.1	151.736	85.6214	1.77217	0.825519	1.77217	0.114856
LOC_Os09g19910.1	163.642	92.3488	1.772	0.825378	1.772	0.0307869
LOC_Os03g17170.1	11.4299	6.4573	1.77008	0.823813	1.77008	1
LOC_Os06g03770.1	31.3844	17.7594	1.7672	0.821465	1.7672	0.626831
LOC_Os06g02510.1	24.991	14.2075	1.759	0.814755	1.759	0.042096
LOC_Os10g36250.1	207.713	118.292	1.75594	0.812247	1.75594	0.0384516
LOC_Os06g44080.1	19.9544	11.366	1.75562	0.811984	1.75562	0.589957
LOC_Os01g58380.1	10.201	5.81086	1.7555	0.811883	1.7555	0.0027936
LOC_Os11g31900.3	20.4019	11.6217	1.7555	0.811883	1.7555	0.367592
LOC_Os12g35620.1	61.9162	35.3126	1.75337	0.810131	1.75337	0.208683
LOC_Os11g45790.1	45.0093	25.7014	1.75124	0.80838	1.75124	0.26484
LOC_Os06g43640.1	29.9636	17.1129	1.75093	0.808125	1.75093	0.322449
LOC_Os01g49330.1	10.2649	5.87479	1.74728	0.80511	1.74728	0.683048
LOC_Os03g51000.1	10.0092	5.74693	1.74166	0.800461	1.74166	0.106199
LOC_Os09g10930.1	33.3876	19.1801	1.74074	0.799701	1.74074	0.11723
LOC_Os08g39630.1	18.4698	10.6556	1.73333	0.793549	1.73333	0.557449
LOC_Os09g24700.1	13.625	7.87805	1.72949	0.790343	1.72949	0.205576
LOC_Os08g11480.1	22.6609	13.1064	1.729	0.789935	1.729	0.620177
LOC_Os09g13740.1	41.0667	23.8259	1.72361	0.785437	1.72361	0.368264
LOC_Os06g04070.1	39.1346	22.732	1.72156	0.783718	1.72156	0.355068
LOC_Os01g04630.1	25.6374	14.9179	1.71857	0.78121	1.71857	0.307879
LOC_Os04g56110.1	8.65236	5.03655	1.71791	0.780656	1.71791	0.998962
LOC_Os02g02690.1	12.2682	7.16768	1.71159	0.775341	1.71159	0.250798
LOC_Os06g18830.1	20.8566	12.2042	1.70896	0.773122	1.70896	0.234345
LOC_Os02g27592.2	20.6009	12.0764	1.70588	0.770518	1.70588	0.0765454
LOC_Os11g43404.2	8.58843	5.03655	1.70522	0.769957	1.70522	0.47979
LOC_Os05g26990.3	12.0764	7.10375	1.7	0.765535	1.7	1
LOC_Os05g37690.1	12.0764	7.10375	1.7	0.765535	1.7	1
LOC_Os11g27530.1	14.4632	8.5245	1.69666	0.762701	1.69666	0.860419
LOC_Os08g29124.1	129.402	76.5144	1.69121	0.758054	1.69121	0.292568
LOC_Os08g32930.1	57.5404	34.098	1.6875	0.754888	1.6875	0.491533
LOC_Os01g32790.1	54.2442	32.1587	1.68677	0.754262	1.68677	0.840298
LOC_Os01g18840.1	10.7835	6.39338	1.68667	0.754174	1.68667	0.672176
LOC_Os01g65030.1	10.7835	6.39338	1.68667	0.754174	1.68667	0.463959
LOC_Os10g12050.2	36.8045	21.8227	1.68652	0.754053	1.68652	5.98115e-06
LOC_Os06g44140.1	7.29554	4.32618	1.68637	0.753921	1.68637	0.259476
LOC_Os01g10890.1	19.2441	11.4299	1.68365	0.751596	1.68365	0.00895273
LOC_Os06g09450.6	29.8358	17.7594	1.68	0.748461	1.68	0.657844
LOC_Os09g18360.1	28.9904	17.3047	1.67529	0.744408	1.67529	0.00034669
LOC_Os02g01150.4	72.7707	43.5814	1.66976	0.739645	1.66976	0.0113873
LOC_Os08g10260.1	10.6556	6.39338	1.66667	0.736966	1.66667	0.710013
LOC_Os12g35630.1	1230.19	738.775	1.66518	0.735675	1.66518	3.16549e-32
LOC_Os02g16600.2	24.8631	14.9818	1.65955	0.730796	1.65955	0.0827144
LOC_Os02g17320.3	16.4665	9.94525	1.65571	0.727453	1.65571	0.394574
LOC_Os03g22120.1	34.1619	20.6648	1.65315	0.725214	1.65315	0.000205564
LOC_Os02g38980.3	20.0184	12.1403	1.64892	0.721519	1.64892	0.599316
LOC_Os10g11870.1	19.3719	11.7496	1.64873	0.721358	1.64873	0.108394
LOC_Os02g47140.1	9.36273	5.683	1.6475	0.720277	1.6475	0.259348
LOC_Os01g49830.1	16.4665	10.0092	1.64514	0.718209	1.64514	0.0139298
LOC_Os03g17100.1	35.2559	21.503	1.63958	0.713323	1.63958	0.00625323
LOC_Os03g02330.1	16.4026	10.0092	1.63875	0.712597	1.63875	0.214585
LOC_Os08g13060.1	25.7653	15.7561	1.63526	0.709517	1.63526	0.432122
LOC_Os07g10540.2	15.1736	9.2988	1.63178	0.706445	1.63178	0.417604
LOC_Os04g35760.1	44.0433	26.9943	1.63158	0.706269	1.63158	0.0475639
LOC_Os03g24560.1	16.4026	10.0731	1.62835	0.703412	1.62835	0.412216
LOC_Os05g35740.3	93.9613	57.7961	1.62574	0.701095	1.62574	0.065569
LOC_Os06g43130.1	9.23488	5.683	1.625	0.70044	1.625	1
LOC_Os08g07790.1	9.23488	5.683	1.625	0.70044	1.625	1
LOC_Os02g05920.1	73.3533	45.2651	1.62053	0.696463	1.62053	0.877518
LOC_Os08g43190.1	15.0457	9.2988	1.61803	0.694237	1.61803	0.247157
LOC_Os05g35740.1	85.4368	52.8235	1.6174	0.693678	1.6174	0.238893
LOC_Os12g35630.3	512.407	316.877	1.61706	0.693369	1.61706	1.18995e-37
LOC_Os01g64770.3	11.4299	7.10375	1.609	0.686164	1.609	1
LOC_Os07g49110.1	235.134	146.23	1.60797	0.685238	1.60797	0.146668
LOC_Os02g16650.1	41.5214	25.8292	1.60754	0.684851	1.60754	0.0699092
LOC_Os05g28290.1	42.1678	26.3478	1.60043	0.67846	1.60043	0.146679
LOC_Os12g19030.1	20.8566	13.0425	1.59913	0.677287	1.59913	0.838996
LOC_Os09g12770.1	19.308	12.0764	1.59882	0.67701	1.59882	0.488335
LOC_Os02g12870.1	13.4971	8.5245	1.58333	0.662965	1.58333	0.767976
LOC_Os01g12710.1	178.467	112.864	1.58126	0.661071	1.58126	0.108087
LOC_Os11g11960.1	46.494	29.445	1.57901	0.659022	1.57901	0.439732
LOC_Os02g13130.1	225.863	143.282	1.57635	0.656589	1.57635	0.0010128
LOC_Os06g02510.4	11.366	7.23161	1.57171	0.652336	1.57171	0.661501
LOC_Os03g17570.5	53.271	33.8991	1.57146	0.652104	1.57146	0.338728
LOC_Os02g01150.3	78.3187	49.847	1.57118	0.651852	1.57118	0.0113746
LOC_Os02g40130.1	33.6433	21.4391	1.56925	0.650076	1.56925	0.206898
LOC_Os05g41210.1	25.8292	16.4665	1.56859	0.649471	1.56859	0.126004
LOC_Os03g25750.1	20.338	12.9785	1.56705	0.64805	1.56705	0.0453101
LOC_Os08g44860.1	18.3987	11.7496	1.5659	0.646993	1.5659	0.66903
LOC_Os11g38800.1	10.0092	6.39338	1.56555	0.646674	1.56555	0.48946
LOC_Os10g10170.4	7.87805	5.03655	1.56418	0.645402	1.56418	0.526743
LOC_Os02g57180.1	158.264	101.243	1.56322	0.644521	1.56322	0.0116282
LOC_Os12g06250.1	12.2042	7.81413	1.56182	0.643225	1.56182	0.243796
LOC_Os08g03390.1	27.7046	17.7594	1.56	0.641546	1.56	0.646581
LOC_Os01g01830.1	13.4971	8.65236	1.55994	0.641487	1.55994	0.72751
LOC_Os12g44170.1	29.8997	19.1801	1.55889	0.640518	1.55889	0.174001
LOC_Os02g13130.2	264.416	169.63	1.55878	0.640413	1.55878	0.00139427
LOC_Os03g02020.5	17.7594	11.4299	1.55376	0.635764	1.55376	0.388422
LOC_Os11g13420.2	17.7594	11.4299	1.55376	0.635764	1.55376	0.715329
LOC_Os06g43860.1	397.113	255.834	1.55223	0.634342	1.55223	1.18123e-14
LOC_Os03g54920.1	36.4848	23.5063	1.55213	0.634249	1.55213	0.900388
LOC_Os02g52770.1	67.7342	43.7804	1.54714	0.6296	1.54714	0.755983
LOC_Os04g54630.1	31.9669	20.6648	1.54692	0.629402	1.54692	0.0612214
LOC_Os05g35740.2	86.7936	56.1196	1.54658	0.629083	1.54658	0.0540791
LOC_Os05g11260.2	19.0451	12.3321	1.54435	0.627003	1.54435	1
LOC_Os12g26290.6	6.52123	4.26225	1.53	0.613529	1.53	0.847103
LOC_Os08g32930.2	63.2234	41.3296	1.52974	0.613282	1.52974	0.0265175
LOC_Os08g02130.1	25.2467	16.5304	1.52729	0.610972	1.52729	0.838138
LOC_Os05g01110.1	193.606	126.83	1.52649	0.610221	1.52649	7.94874e-05
LOC_Os01g03980.1	19.8905	13.0425	1.52506	0.608863	1.52506	0.159449
LOC_Os04g38525.1	8.65236	5.683	1.5225	0.606441	1.5225	1
LOC_Os05g45840.1	12.9785	8.5245	1.5225	0.606441	1.5225	0.00500667
LOC_Os12g34400.1	18.4698	12.1403	1.52136	0.60536	1.52136	0.746538
LOC_Os08g32130.1	51.1398	33.6433	1.52006	0.604127	1.52006	0.238761
LOC_Os08g31810.3	8.71629	5.74693	1.51669	0.600922	1.51669	1
LOC_Os02g27400.1	124.237	81.9417	1.51617	0.60043	1.51617	0.0239889
LOC_Os10g21470.1	15.1736	10.0092	1.51597	0.600239	1.51597	0.647837
LOC_Os03g01530.1	11.0392	7.29554	1.51314	0.597549	1.51314	0.674113
LOC_Os01g05560.1	31.2565	20.6648	1.51255	0.596981	1.51255	0.0794507
LOC_Os01g03549.1	121.147	80.7199	1.50084	0.585767	1.50084	0.00814711
LOC_Os01g12710.2	190.991	127.32	1.50008	0.585044	1.50008	0.0510831
LOC_Os02g40510.1	17.049	11.366	1.5	0.584963	1.5	0.00219263
LOC_Os12g16350.5	17.049	11.366	1.5	0.584963	1.5	0.327221
LOC_Os11g06370.1	11.0392	7.35947	1.5	0.584963	1.5	0.0852938
LOC_Os01g25484.1	10.6556	7.10375	1.5	0.584963	1.5	1
LOC_Os05g07860.1	10.6556	7.10375	1.5	0.584963	1.5	0.914668
LOC_Os02g10090.1	19.1801	12.7868	1.5	0.584963	1.5	0.0650777
LOC_Os05g31056.1	14.9179	9.94525	1.5	0.584963	1.5	0.959907
LOC_Os12g16350.15	14.9179	9.94525	1.5	0.584963	1.5	0.517667
LOC_Os02g39920.1	24.0817	16.0758	1.49801	0.583049	1.49801	0.0596098
LOC_Os09g20010.1	19.2441	12.8507	1.49751	0.582568	1.49751	0.995551
LOC_Os03g44150.1	79.7466	53.271	1.497	0.582074	1.497	6.04522e-06
LOC_Os04g53195.1	30.1554	20.1462	1.49683	0.581907	1.49683	0.261659
LOC_Os12g41700.1	23.9538	16.0118	1.49601	0.581117	1.49601	0.165694
LOC_Os06g12260.2	23.762	15.884	1.49598	0.581086	1.49598	0.402064
LOC_Os08g07690.1	8.58843	5.74693	1.49444	0.579603	1.49444	0.945062
LOC_Os01g02700.1	86.339	57.7961	1.49385	0.57904	1.49385	0.122633
LOC_Os01g65380.1	20.0823	13.4971	1.48789	0.573271	1.48789	0.321636
LOC_Os12g42550.2	55.1464	37.0674	1.48773	0.573117	1.48773	0.0960222
LOC_Os08g31970.1	41.841	28.1521	1.48625	0.571675	1.48625	0.720734
LOC_Os07g29810.1	8.5245	5.74693	1.48331	0.568824	1.48331	1
LOC_Os09g39230.1	28.5429	19.2441	1.4832	0.568717	1.4832	0.486878
LOC_Os01g09570.1	24.6642	16.6583	1.4806	0.566179	1.4806	7.87049e-06
LOC_Os04g11820.1	108.488	73.3604	1.47884	0.564468	1.47884	6.1939e-06
LOC_Os06g43840.1	102.67	69.6096	1.47495	0.560662	1.47495	0.0226391
LOC_Os01g40670.2	34.0908	23.1156	1.4748	0.560519	1.4748	0.355668
LOC_Os09g10930.2	26.2839	17.8233	1.47469	0.560413	1.47469	0.0725042
LOC_Os08g31810.1	9.42666	6.39338	1.47444	0.560169	1.47444	0.665278
LOC_Os09g26004.1	9.42666	6.39338	1.47444	0.560169	1.47444	1
LOC_Os10g42710.1	9.42666	6.39338	1.47444	0.560169	1.47444	0.402954
LOC_Os11g46870.1	68.3239	46.3662	1.47357	0.559317	1.47357	0.851279
LOC_Os08g01380.2	842.063	573.116	1.46927	0.555103	1.46927	9.29749e-50
LOC_Os01g63910.1	13.5611	9.23488	1.46846	0.554305	1.46846	0.250846
LOC_Os02g29340.1	11.5578	7.87805	1.46709	0.552954	1.46709	0.876928
LOC_Os03g43930.2	15.6283	10.6556	1.46667	0.552541	1.46667	0.508977
LOC_Os04g23700.1	9.36273	6.39338	1.46444	0.550352	1.46444	0.566393
LOC_Os11g34870.1	9.36273	6.39338	1.46444	0.550352	1.46444	0.0928807
LOC_Os11g05530.1	56.1196	38.3603	1.46296	0.548893	1.46296	0.0475223
LOC_Os05g25770.1	84.9182	58.0518	1.4628	0.548733	1.4628	0.0432349
LOC_Os06g43980.1	11.4299	7.81413	1.46273	0.54866	1.46273	1
LOC_Os02g39630.3	158.399	108.346	1.46197	0.547917	1.46197	1.27454e-16
LOC_Os07g29794.1	61.5326	42.0968	1.46169	0.547642	1.46169	0.581472
LOC_Os01g32660.1	13.4971	9.23488	1.46154	0.547488	1.46154	1
LOC_Os12g43600.1	142.842	97.8328	1.46006	0.546031	1.46006	0.559496
LOC_Os07g49400.3	11.4939	7.87805	1.45897	0.544952	1.45897	0.457862
LOC_Os06g18820.1	59.5365	40.811	1.45883	0.544815	1.45883	0.000765744
LOC_Os09g13610.1	24.2806	16.6583	1.45757	0.543566	1.45757	0.116002
LOC_Os03g15880.4	11.366	7.81413	1.45455	0.540568	1.45455	0.837607
LOC_Os08g04440.2	11.366	7.81413	1.45455	0.540568	1.45455	0.17434
LOC_Os11g45410.1	11.366	7.81413	1.45455	0.540568	1.45455	1
LOC_Os09g33810.3	52.7595	36.2931	1.45371	0.539738	1.45371	0.000467196
LOC_Os04g02820.2	80.656	55.5371	1.45229	0.538329	1.45229	0.740467
LOC_Os01g63230.1	18.6615	12.8507	1.45218	0.538223	1.45218	0.895572
LOC_Os03g22350.1	27.8964	19.2441	1.44961	0.535667	1.44961	0.364537
LOC_Os06g15779.1	23.8259	16.4665	1.44694	0.533001	1.44694	0.815047
LOC_Os12g18650.5	23.8259	16.4665	1.44694	0.533001	1.44694	0.129498
LOC_Os11g02464.1	18.4698	12.7868	1.44444	0.530515	1.44444	0.419592
LOC_Os03g50870.1	27.7046	19.1801	1.44444	0.530515	1.44444	0.135301
LOC_Os10g35840.1	29.8358	20.6648	1.4438	0.529866	1.4438	2.8056e-06
LOC_Os05g02990.1	16.5943	11.4939	1.44376	0.529828	1.44376	0.287749
LOC_Os02g30050.1	48.3694	33.5155	1.4432	0.529268	1.4432	0.623478
LOC_Os07g30210.2	11.366	7.87805	1.44274	0.528813	1.44274	0.168694
LOC_Os07g30250.1	38.2892	26.5396	1.44272	0.52879	1.44272	0.383733
LOC_Os11g06580.1	7.16768	4.97263	1.44143	0.527498	1.44143	0.776103
LOC_Os08g01850.1	9.2988	6.4573	1.44004	0.526113	1.44004	1
LOC_Os03g15230.1	13.5611	9.42666	1.43859	0.524651	1.43859	0.665244
LOC_Os12g18900.1	134.446	93.5066	1.43782	0.523881	1.43782	2.03847e-05
LOC_Os01g62910.1	14.2714	9.94525	1.435	0.52105	1.435	0.543573
LOC_Os08g03390.2	23.4424	16.3386	1.43478	0.520832	1.43478	0.727715
LOC_Os08g05650.2	19.4358	13.5611	1.43321	0.51925	1.43321	0.0310897
LOC_Os08g43230.1	107.821	75.2783	1.43229	0.518326	1.43229	0.671203
LOC_Os11g31900.1	58.6983	41.0028	1.43157	0.517595	1.43157	6.49978e-06
LOC_Os10g41400.1	304.097	212.53	1.43084	0.516866	1.43084	3.4996e-13
LOC_Os06g03682.2	19.308	13.4971	1.43053	0.516545	1.43053	0.827567
LOC_Os11g36070.1	16.3386	11.4299	1.42946	0.51547	1.42946	0.829774
LOC_Os06g43860.2	335.19	234.651	1.42846	0.514464	1.42846	1.43234e-13
LOC_Os06g01460.1	10.137	7.10375	1.427	0.512983	1.427	1
LOC_Os10g33170.1	62.8966	44.1072	1.42599	0.511968	1.42599	0.25895
LOC_Os01g12880.1	19.2441	13.4971	1.42579	0.511761	1.42579	0.00066692
LOC_Os02g40040.1	45.6558	32.0308	1.42537	0.511338	1.42537	0.201051
LOC_Os11g37970.1	173.516	121.922	1.42318	0.509116	1.42318	7.64663e-53
LOC_Os02g57180.2	151.75	106.67	1.42262	0.508547	1.42262	0.00572738
LOC_Os06g43860.4	295.217	207.536	1.42249	0.508417	1.42249	6.40885e-09
LOC_Os03g49510.1	21.3113	14.9818	1.42248	0.508404	1.42248	0.0122354
LOC_Os12g26290.3	8.06984	5.683	1.42	0.505887	1.42	0.253362
LOC_Os01g62650.2	19.2441	13.5611	1.41907	0.504943	1.41907	0.120316
LOC_Os10g40780.3	38.552	27.186	1.41808	0.503941	1.41808	0.652654
LOC_Os01g41550.1	7.23161	5.10048	1.41783	0.503683	1.41783	0.378282
LOC_Os02g02390.1	12.0764	8.5245	1.41667	0.5025	1.41667	0.329638
LOC_Os12g24080.1	47.6519	33.6433	1.41638	0.502213	1.41638	1
LOC_Os08g01380.1	819.204	579.253	1.41424	0.500028	1.41424	2.00429e-52
LOC_Os06g12455.1	10.3928	7.35947	1.41216	0.497905	1.41216	0.672914
LOC_Os08g04440.1	17.049	12.0764	1.41176	0.4975	1.41176	0.384269
LOC_Os03g15870.1	34.098	24.1528	1.41176	0.4975	1.41176	4.10045e-06
LOC_Os12g18650.1	20.1462	14.2714	1.41165	0.497379	1.41165	0.875677
LOC_Os11g12330.1	61.2201	43.3968	1.41071	0.496417	1.41071	0.000119426
LOC_Os11g04480.1	10.0092	7.10375	1.409	0.494671	1.409	0.831445
LOC_Os02g17360.2	91.1126	64.7009	1.40821	0.493865	1.40821	7.75044e-06
LOC_Os01g65080.4	51.2749	36.4209	1.40784	0.493485	1.40784	0.922387
LOC_Os08g44810.1	36.9395	26.2839	1.40541	0.490986	1.40541	1.82326e-07
LOC_Os09g19274.1	10.0731	7.16768	1.40535	0.490931	1.40535	1
LOC_Os09g36080.1	36.357	25.8931	1.40412	0.489662	1.40412	0.000205417
LOC_Os02g50230.1	22.0216	15.6922	1.40335	0.488875	1.40335	0.930198
LOC_Os02g42350.1	102.678	73.1686	1.4033	0.488824	1.4033	0.0605698
LOC_Os03g45280.1	27.0582	19.308	1.4014	0.486867	1.4014	0.817518
LOC_Os05g31480.2	27.0582	19.308	1.4014	0.486867	1.4014	0.128162
LOC_Os05g35530.1	18.2708	13.0425	1.40087	0.486324	1.40087	1
LOC_Os01g68700.1	14.9179	10.6556	1.4	0.485427	1.4	0.598515
LOC_Os01g03060.3	96.611	69.0342	1.39947	0.484876	1.39947	0.543181
LOC_Os07g38420.1	67.7413	48.4973	1.39681	0.482133	1.39681	0.359917
LOC_Os09g08650.1	22.0856	15.82	1.39605	0.48135	1.39605	0.319568
LOC_Os01g04409.1	201.789	144.774	1.39382	0.479041	1.39382	0.370421
LOC_Os12g19549.2	13.0425	9.36273	1.39302	0.478215	1.39302	1
LOC_Os04g35780.1	17.8872	12.8507	1.39193	0.477086	1.39193	0.566453
LOC_Os03g25620.1	59.6715	42.8782	1.39165	0.476797	1.39165	0.0177095
LOC_Os03g48190.1	12.8507	9.23488	1.39154	0.47668	1.39154	0.634593
LOC_Os02g37060.1	22.732	16.3386	1.3913	0.476438	1.3913	9.26125e-06
LOC_Os01g57460.1	9.23488	6.64909	1.38889	0.473936	1.38889	1
LOC_Os04g10460.1	70.9664	51.1398	1.38769	0.472689	1.38769	0.00105353
LOC_Os08g42950.1	15.82	11.4299	1.38409	0.468936	1.38409	0.85818
LOC_Os10g41940.1	176.287	127.406	1.38366	0.468493	1.38366	0.0297672
LOC_Os04g52970.1	12.8507	9.2988	1.38197	0.466728	1.38197	0.505956
LOC_Os05g01310.1	20.6009	14.9179	1.38095	0.465664	1.38095	0.757615
LOC_Os06g06980.1	172.813	125.154	1.3808	0.465508	1.3808	0.754966
LOC_Os06g09880.1	20.7287	15.0457	1.37772	0.462278	1.37772	0.249744
LOC_Os02g51570.1	23.4424	17.049	1.375	0.459432	1.375	1.10429e-08
LOC_Os05g03934.1	66.6331	48.5541	1.37235	0.456647	1.37235	0.0043932
LOC_Os06g03682.1	36.2291	26.4117	1.37171	0.455971	1.37171	0.638404
LOC_Os06g09610.2	40.0367	29.1893	1.37162	0.455884	1.37162	5.64978e-06
LOC_Os01g73000.2	117.517	85.6853	1.3715	0.455752	1.3715	0.709437
LOC_Os03g02020.4	18.5976	13.5611	1.3714	0.455648	1.3714	0.319296
LOC_Os03g22120.3	7.87805	5.74693	1.37083	0.455048	1.37083	0.226519
LOC_Os03g17570.1	56.7589	41.5214	1.36698	0.450992	1.36698	0.987007
LOC_Os02g10070.1	7.94198	5.81086	1.36675	0.450748	1.36675	0.632046
LOC_Os02g17360.1	89.6919	65.667	1.36586	0.449809	1.36586	1.07421e-08
LOC_Os11g34950.2	42.04	30.8018	1.36485	0.448746	1.36485	0.750606
LOC_Os05g49030.1	10.6556	7.81413	1.36364	0.447459	1.36364	0.681056
LOC_Os08g41830.1	33.8919	24.856	1.36353	0.447348	1.36353	0.0396729
LOC_Os05g02400.1	54.0453	39.7099	1.361	0.444669	1.361	0.113751
LOC_Os02g11820.3	21.4391	15.7561	1.36069	0.444334	1.36069	0.763649
LOC_Os02g13130.3	294.372	216.643	1.35879	0.442321	1.35879	0.0367994
LOC_Os11g21990.1	13.4971	9.94525	1.35714	0.440573	1.35714	0.264488
LOC_Os08g16559.1	57.0218	42.04	1.35637	0.439751	1.35637	0.686261
LOC_Os09g24710.1	26.9943	19.9544	1.35279	0.435943	1.35279	0.00456955
LOC_Os01g42260.3	10.6556	7.87805	1.35257	0.435704	1.35257	0.189001
LOC_Os10g41030.1	10.6556	7.87805	1.35257	0.435704	1.35257	0.17369
LOC_Os09g33810.4	47.7869	35.5188	1.3454	0.428035	1.3454	0.000238292
LOC_Os02g52450.2	14.5911	10.8474	1.34512	0.427735	1.34512	0.00981529
LOC_Os05g11140.2	14.3993	10.7196	1.34327	0.425752	1.34327	0.668127
LOC_Os02g57200.1	27.8964	20.7927	1.34165	0.424005	1.34165	0.605634
LOC_Os03g22370.1	248.61	185.777	1.33822	0.42031	1.33822	1.19037e-07
LOC_Os11g06320.1	48.8809	36.6127	1.33508	0.416926	1.33508	0.845006
LOC_Os03g11560.1	15.1736	11.366	1.335	0.416838	1.335	0.18963
LOC_Os06g16430.1	78.7734	59.0179	1.33474	0.416556	1.33474	0.552486
LOC_Os07g01320.1	20.8566	15.6283	1.33454	0.416347	1.33454	0.849841
LOC_Os04g38480.1	91.1126	68.3167	1.33368	0.415413	1.33368	0.000209908
LOC_Os03g22400.2	20.6576	15.4932	1.33333	0.415037	1.33333	1
LOC_Os04g35560.2	8.5245	6.39338	1.33333	0.415037	1.33333	1
LOC_Os11g45590.2	8.5245	6.39338	1.33333	0.415037	1.33333	1
LOC_Os01g24440.1	14.2075	10.6556	1.33333	0.415037	1.33333	0.745793
LOC_Os01g26120.1	25.5735	19.2441	1.3289	0.410237	1.3289	0.282504
LOC_Os11g36150.1	41.3224	31.1215	1.32778	0.409015	1.32778	0.403001
LOC_Os05g27320.2	9.42666	7.10375	1.327	0.408166	1.327	1
LOC_Os04g38450.1	14.2714	10.7835	1.32345	0.404307	1.32345	0.472327
LOC_Os07g10490.1	98.735	74.6461	1.32271	0.403493	1.32271	2.19529e-08
LOC_Os04g35030.1	8.5245	6.4573	1.32013	0.400683	1.32013	0.550963
LOC_Os05g41310.1	33.8991	25.7653	1.31569	0.395816	1.31569	0.286795
LOC_Os01g42090.1	134.566	102.287	1.31558	0.395696	1.31558	0.154253
LOC_Os06g01360.1	14.9179	11.366	1.3125	0.392317	1.3125	0.85323
LOC_Os02g37834.6	12.2042	9.2988	1.31245	0.392265	1.31245	0.0970247
LOC_Os01g42080.1	63.4719	48.3623	1.31243	0.392237	1.31243	0.309259
LOC_Os04g03884.1	19.0451	14.5271	1.311	0.390669	1.311	1
LOC_Os06g16270.1	218.518	166.924	1.30909	0.388564	1.30909	0.0469881
LOC_Os08g17400.1	12.0764	9.23488	1.30769	0.387023	1.30769	0.0629867
LOC_Os01g73580.1	287.332	220.244	1.30461	0.383614	1.30461	6.13243e-05
LOC_Os08g43160.1	72.714	55.7928	1.30329	0.382153	1.30329	0.76378
LOC_Os06g09910.2	34.4176	26.4117	1.30312	0.381969	1.30312	0.000452227
LOC_Os01g57910.1	55.601	42.6864	1.30255	0.381334	1.30255	0.707796
LOC_Os03g16050.1	37.0034	28.415	1.30225	0.381006	1.30225	5.22126e-11
LOC_Os01g73540.1	143.425	110.293	1.3004	0.378955	1.3004	0.00262251
LOC_Os12g19590.2	9.23488	7.10375	1.3	0.378512	1.3	1
LOC_Os01g62900.1	12.0764	9.2988	1.2987	0.37707	1.2987	0.473214
LOC_Os01g74180.2	12.9146	9.94525	1.29857	0.376924	1.29857	1
LOC_Os03g51000.2	6.4573	4.97263	1.29857	0.376924	1.29857	0.694415
LOC_Os12g41962.3	6.4573	4.97263	1.29857	0.376924	1.29857	1
LOC_Os01g40870.1	9.2988	7.16768	1.29732	0.375539	1.29732	0.712819
LOC_Os01g49250.1	39.9017	30.8018	1.29543	0.373434	1.29543	1.91544e-06
LOC_Os04g32950.4	22.2134	17.1769	1.29322	0.370965	1.29322	0.401197
LOC_Os10g40830.1	16.5304	12.7868	1.29278	0.370473	1.29278	0.0341014
LOC_Os08g09180.1	162.47	125.729	1.29222	0.369851	1.29222	0.00981746
LOC_Os04g54830.1	57.9879	45.0093	1.28835	0.365527	1.28835	2.19884e-10
LOC_Os01g63900.1	22.5331	17.4965	1.28786	0.364976	1.28786	0.474681
LOC_Os03g15890.1	56.3682	43.7804	1.28752	0.364597	1.28752	0.0431028
LOC_Os02g10070.2	10.137	7.87805	1.28674	0.363725	1.28674	0.157682
LOC_Os09g34847.1	10.137	7.87805	1.28674	0.363725	1.28674	0.595373
LOC_Os05g08820.1	26.0849	20.2741	1.28662	0.363581	1.28662	0.289939
LOC_Os02g39160.1	19.1801	14.9179	1.28571	0.36257	1.28571	0.0163601
LOC_Os01g20120.3	12.7868	9.94525	1.28571	0.36257	1.28571	0.508238
LOC_Os03g29350.4	6.39338	4.97263	1.28571	0.36257	1.28571	1
LOC_Os06g43690.1	12.7868	9.94525	1.28571	0.36257	1.28571	0.172584
LOC_Os12g25690.1	6.39338	4.97263	1.28571	0.36257	1.28571	0.986475
LOC_Os06g44210.2	36.8684	28.7346	1.28306	0.359594	1.28306	0.425192
LOC_Os11g05400.1	21.7588	16.9779	1.28159	0.357937	1.28159	0.0108861
LOC_Os11g43934.2	15.884	12.396	1.28138	0.357694	1.28138	0.903034
LOC_Os08g43170.1	262.483	205.156	1.27943	0.355503	1.27943	1
LOC_Os06g03600.1	31.9669	24.991	1.27914	0.35517	1.27914	0.0668019
LOC_Os03g44210.1	28.7346	22.4691	1.27885	0.354847	1.27885	0.0692799
LOC_Os11g35870.2	60.6944	47.4601	1.27885	0.354847	1.27885	0.024788
LOC_Os08g13460.1	16.3386	12.7868	1.27778	0.353637	1.27778	0.0229035
LOC_Os02g58790.4	37.387	29.3172	1.27526	0.350791	1.27526	0.00199214
LOC_Os02g15360.1	19.9544	15.6922	1.27162	0.346663	1.27162	0.848388
LOC_Os12g21890.1	27.25	21.503	1.26726	0.341714	1.26726	0.186803
LOC_Os11g40090.2	13.4971	10.6556	1.26667	0.341037	1.26667	0.238449
LOC_Os03g22050.1	96.9235	76.5216	1.26662	0.34098	1.26662	0.737497
LOC_Os03g15900.2	49.7191	39.2553	1.26656	0.340914	1.26656	0.0010883
LOC_Os08g42850.4	10.7835	8.5245	1.265	0.339136	1.265	0.553733
LOC_Os11g46240.1	190.359	150.777	1.26252	0.336307	1.26252	0.847498
LOC_Os05g02510.1	9.94525	7.87805	1.2624	0.336168	1.2624	0.0954924
LOC_Os06g10690.2	17.1129	13.5611	1.26192	0.335617	1.26192	0.507163
LOC_Os04g54330.3	7.16768	5.683	1.26125	0.334853	1.26125	0.928653
LOC_Os05g38810.1	7.16768	5.683	1.26125	0.334853	1.26125	1
LOC_Os08g03650.1	7.16768	5.683	1.26125	0.334853	1.26125	0.432651
LOC_Os11g42800.1	23.6981	18.7894	1.26125	0.334852	1.26125	0.000172643
LOC_Os02g48116.1	18.079	14.3354	1.26115	0.334738	1.26115	0.752945
LOC_Os02g50240.2	47.1405	37.387	1.26088	0.334429	1.26088	0.275692
LOC_Os04g02820.3	48.4334	38.4242	1.26049	0.333987	1.26049	0.481823
LOC_Os09g35940.1	24.1528	19.1801	1.25926	0.332575	1.25926	0.000153887
LOC_Os10g34180.1	17.8872	14.2075	1.259	0.332277	1.259	1
LOC_Os01g42110.1	28.9264	22.9877	1.25834	0.331525	1.25834	0.0855217
LOC_Os08g14770.1	43.8443	34.8651	1.25754	0.330604	1.25754	0.714267
LOC_Os01g11054.2	10.7196	8.5245	1.2575	0.330558	1.2575	0.306084
LOC_Os04g24140.1	10.7196	8.5245	1.2575	0.330558	1.2575	0.128929
LOC_Os04g31030.1	14.2714	11.366	1.25562	0.328405	1.25562	0.0279949
LOC_Os02g47620.1	10.7835	8.58843	1.25558	0.328357	1.25558	0.992383
LOC_Os07g48960.1	35.9023	28.6068	1.25503	0.32772	1.25503	0.0677231
LOC_Os01g12100.1	62.6337	49.9109	1.25491	0.327585	1.25491	0.00440826
LOC_Os09g08370.1	17.1769	13.6889	1.2548	0.327458	1.2548	0.124706
LOC_Os03g11520.1	6.39338	5.10048	1.25348	0.325944	1.25348	1
LOC_Os11g05650.1	14.2075	11.366	1.25	0.321928	1.25	1
LOC_Os02g17470.1	41.3224	33.0608	1.24989	0.321803	1.24989	0.223703
LOC_Os03g40270.1	24.991	20.0184	1.2484	0.320084	1.2484	0.210515
LOC_Os03g44300.1	7.16768	5.74693	1.24722	0.318715	1.24722	0.89667
LOC_Os04g52900.1	22.597	18.1429	1.2455	0.316721	1.2455	0.908343
LOC_Os12g41715.1	270.617	217.339	1.24514	0.316306	1.24514	7.21952e-08
LOC_Os03g29350.1	11.5578	9.2988	1.24293	0.313748	1.24293	1
LOC_Os08g40450.1	23.1795	18.6615	1.2421	0.312782	1.2421	0.755354
LOC_Os06g12876.1	100.866	81.2385	1.24161	0.312206	1.24161	0.0383369
LOC_Os11g03990.1	32.6773	26.3478	1.24023	0.310604	1.24023	0.388331
LOC_Os05g35540.1	20.6576	16.6583	1.24008	0.310437	1.24008	0.322802
LOC_Os01g38480.1	194.103	156.595	1.23952	0.309782	1.23952	0.015153
LOC_Os04g02680.1	29.8997	24.1528	1.23794	0.307943	1.23794	0.746318
LOC_Os03g29760.2	11.4299	9.23488	1.23769	0.307652	1.23769	1
LOC_Os08g41010.7	11.4299	9.23488	1.23769	0.307652	1.23769	0.654209
LOC_Os02g09720.1	22.2773	18.0151	1.23659	0.306371	1.23659	0.721048
LOC_Os02g05500.1	63.2234	51.147	1.23611	0.305808	1.23611	0.000154766
LOC_Os02g16550.1	30.0915	24.3445	1.23607	0.305756	1.23607	1
LOC_Os03g54970.2	15.884	12.8507	1.23604	0.305727	1.23604	0.62354
LOC_Os12g16350.13	19.308	15.6283	1.23545	0.305041	1.23545	0.894064
LOC_Os04g31700.1	141.286	114.484	1.23412	0.303477	1.23412	0.338914
LOC_Os08g02060.1	14.9818	12.1403	1.23406	0.303407	1.23406	0.0671179
LOC_Os06g16290.1	76.6423	62.1223	1.23373	0.303029	1.23373	0.131609
LOC_Os07g01030.1	82.2685	66.832	1.23097	0.2998	1.23097	1.24945e-06
LOC_Os08g02130.2	7.23161	5.87479	1.23096	0.29978	1.23096	1
LOC_Os01g36930.1	11.366	9.23488	1.23077	0.29956	1.23077	0.363125
LOC_Os04g35090.1	137.23	111.529	1.23045	0.299181	1.23045	0.0717126
LOC_Os11g40540.2	56.0485	45.5919	1.22935	0.297901	1.22935	0.484844
LOC_Os01g11590.2	41.5853	33.8351	1.22906	0.297553	1.22906	0.146142
LOC_Os01g12830.1	19.4358	15.82	1.22856	0.296967	1.22856	0.238576
LOC_Os05g03480.4	19.1801	15.6283	1.22727	0.295456	1.22727	0.880621
LOC_Os11g16290.1	26.1489	21.3113	1.227	0.295133	1.227	0.00129689
LOC_Os04g02820.1	72.7779	59.3447	1.22636	0.294381	1.22636	0.430165
LOC_Os02g57290.3	19.2441	15.6922	1.22635	0.294367	1.22635	0.000563424
LOC_Os04g22900.2	42.4236	34.6094	1.22578	0.2937	1.22578	0.182484
LOC_Os11g15570.1	26.3478	21.503	1.22531	0.293142	1.22531	0.0938031
LOC_Os03g17570.6	56.0485	45.8476	1.2225	0.289831	1.2225	0.711058
LOC_Os01g64960.2	22.732	18.5976	1.22231	0.289608	1.22231	6.23999e-11
LOC_Os05g04510.2	98.5432	80.656	1.22177	0.288975	1.22177	0.0690752
LOC_Os08g06170.1	116.43	95.311	1.22158	0.288754	1.22158	0.195998
LOC_Os04g32650.1	40.0935	32.8619	1.22006	0.286953	1.22006	0.0285678
LOC_Os11g38030.1	145.62	119.4	1.2196	0.286406	1.2196	4.88367e-05
LOC_Os04g54640.2	11.4939	9.42666	1.21929	0.286044	1.21929	0.496734
LOC_Os10g35960.1	24.2806	19.9544	1.2168	0.283096	1.2168	0.846589
LOC_Os01g05470.1	20.7287	17.049	1.21583	0.281945	1.21583	0.161358
LOC_Os01g24060.2	31.4483	25.8931	1.21454	0.280411	1.21454	0.0396189
LOC_Os03g25720.1	28.6068	23.5702	1.21368	0.279391	1.21368	0.32334
LOC_Os10g04520.1	8.06984	6.64909	1.21368	0.279383	1.21368	0.305815
LOC_Os05g34630.1	60.6376	49.982	1.21319	0.278805	1.21319	0.56034
LOC_Os03g03910.1	73.1686	60.3819	1.21176	0.27711	1.21176	7.37872e-12
LOC_Os04g37619.2	16.6583	13.7528	1.21126	0.276509	1.21126	0.0648021
LOC_Os05g33100.1	24.1528	19.9544	1.2104	0.275478	1.2104	0.966957
LOC_Os06g02510.3	15.6283	12.9146	1.21012	0.275152	1.21012	0.5685
LOC_Os05g39090.1	8.58843	7.10375	1.209	0.273813	1.209	0.394622
LOC_Os12g44150.1	80.0095	66.2567	1.20757	0.272106	1.20757	4.02318e-07
LOC_Os08g41400.1	34.3537	28.4789	1.20629	0.270571	1.20629	0.000193883
LOC_Os11g43860.1	7.94198	6.58516	1.20604	0.27028	1.20604	1
LOC_Os02g13110.1	34.4176	28.6068	1.20313	0.266791	1.20313	0.356212
LOC_Os11g32270.1	21.567	17.9512	1.20142	0.264746	1.20142	0.686705
LOC_Os03g29760.3	8.5245	7.10375	1.2	0.263034	1.2	0.569486
LOC_Os02g47510.1	463.484	386.572	1.19896	0.261783	1.19896	4.00589e-31
LOC_Os08g08080.2	7.81413	6.52123	1.19826	0.26094	1.19826	0.749745
LOC_Os06g46600.1	8.58843	7.16768	1.19822	0.260888	1.19822	0.476537
LOC_Os07g49010.1	13.7528	11.4939	1.19654	0.258866	1.19654	1
LOC_Os04g35480.1	33.4516	27.9603	1.19639	0.258691	1.19639	0.15588
LOC_Os10g21910.2	13.0425	10.9113	1.19531	0.257388	1.19531	0.123445
LOC_Os01g68120.1	24.991	20.9205	1.19457	0.256489	1.19457	0.460054
LOC_Os11g32110.2	17.8872	14.9818	1.19393	0.255719	1.19393	0.715924
LOC_Os05g28980.1	26.2839	22.0216	1.19355	0.255257	1.19355	0.0641452
LOC_Os02g01150.1	50.6213	42.4164	1.19344	0.255121	1.19344	0.00139027
LOC_Os09g12710.1	35.128	29.445	1.193	0.254599	1.193	0.37604
LOC_Os02g39630.1	142.707	119.648	1.19272	0.254257	1.19272	3.14288e-08
LOC_Os04g54790.1	61.9944	52.0492	1.19107	0.252263	1.19107	0.581219
LOC_Os04g33660.2	14.5911	12.2682	1.18934	0.250167	1.18934	0.100116
LOC_Os12g17550.1	8.5245	7.16768	1.1893	0.250109	1.1893	0.990379
LOC_Os06g07540.3	31.3844	26.4117	1.18827	0.248867	1.18827	0.812665
LOC_Os11g36070.2	13.5611	11.4299	1.18645	0.246653	1.18645	0.992665
LOC_Os01g68020.1	80.1798	67.6559	1.18511	0.245023	1.18511	0.324609
LOC_Os01g24690.3	163.571	138.125	1.18422	0.243939	1.18422	0.367194
LOC_Os06g02440.1	35.7105	30.1554	1.18422	0.243934	1.18422	0.639974
LOC_Os09g15835.1	43.7164	36.9323	1.18369	0.243291	1.18369	0.852596
LOC_Os11g39670.1	9.23488	7.81413	1.18182	0.241008	1.18182	0.658202
LOC_Os02g33710.1	18.4698	15.6283	1.18182	0.241008	1.18182	0.000332064
LOC_Os09g24710.3	27.7046	23.4424	1.18182	0.241008	1.18182	0.0208721
LOC_Os01g01790.2	10.0731	8.5245	1.18167	0.240822	1.18167	0.296362
LOC_Os03g53670.1	9.2988	7.87805	1.18034	0.239206	1.18034	0.18531
LOC_Os02g11820.1	61.284	51.9213	1.18033	0.239185	1.18033	1
LOC_Os03g29950.2	43.5247	36.9395	1.17827	0.236669	1.17827	0.000284084
LOC_Os06g06980.3	158.733	134.836	1.17723	0.235396	1.17723	0.716121
LOC_Os08g39840.1	32.6773	27.7686	1.17677	0.234835	1.17677	0.000162609
LOC_Os07g04840.1	413.729	351.877	1.17578	0.233616	1.17578	8.08187e-32
LOC_Os01g65650.1	13.4971	11.4939	1.17429	0.231789	1.17429	0.00676377
LOC_Os03g06620.1	19.1801	16.3386	1.17391	0.231326	1.17391	0.000757462
LOC_Os01g12750.1	23.5702	20.0823	1.17368	0.231042	1.17368	0.0468095
LOC_Os01g24690.1	259.472	221.175	1.17315	0.230387	1.17315	0.000991409
LOC_Os10g41980.1	10.0731	8.58843	1.17287	0.230043	1.17287	0.21121
LOC_Os07g42310.1	33.7712	28.7986	1.17267	0.229796	1.17267	0.0431662
LOC_Os03g51520.2	9.23488	7.87805	1.17223	0.229253	1.17223	0.696473
LOC_Os05g31160.2	10.137	8.65236	1.17159	0.228471	1.17159	0.0521166
LOC_Os12g24170.1	10.137	8.65236	1.17159	0.228471	1.17159	0.211808
LOC_Os06g03990.1	75.0936	64.1184	1.17117	0.227953	1.17117	1.82784e-05
LOC_Os11g47930.1	19.9544	17.049	1.17042	0.227022	1.17042	0.954668
LOC_Os05g46280.1	50.0459	42.8143	1.16891	0.225159	1.16891	3.25297e-13
LOC_Os08g10570.2	15.3014	13.1064	1.16748	0.223397	1.16748	0.273413
LOC_Os04g23550.1	24.8631	21.3113	1.16667	0.222392	1.16667	0.394665
LOC_Os05g48630.1	64.6441	55.4093	1.16667	0.222392	1.16667	2.44008e-08
LOC_Os12g26290.2	5.87479	5.03655	1.16643	0.222099	1.16643	1
LOC_Os06g44450.1	10.0092	8.58843	1.16543	0.220857	1.16543	0.196448
LOC_Os11g05100.1	10.0092	8.58843	1.16543	0.220857	1.16543	1
LOC_Os11g16540.1	10.0092	8.58843	1.16543	0.220857	1.16543	0.656216
LOC_Os04g53230.1	40.4914	34.8084	1.16327	0.21818	1.16327	4.88132e-15
LOC_Os02g46980.1	71.8118	61.8026	1.16195	0.216553	1.16195	1.19623e-13
LOC_Os02g01560.1	45.464	39.1346	1.16174	0.216282	1.16174	0.113849
LOC_Os11g33330.1	309.766	266.817	1.16097	0.21533	1.16097	0.376662
LOC_Os11g11390.1	14.9818	12.9146	1.16007	0.214208	1.16007	1
LOC_Os03g24520.1	15.0457	12.9785	1.15928	0.213227	1.15928	0.828497
LOC_Os05g31230.3	16.4665	14.2075	1.159	0.21288	1.159	0.206419
LOC_Os08g10300.1	131.078	113.191	1.15803	0.211669	1.15803	8.9054e-43
LOC_Os02g47120.1	53.0792	45.9115	1.15612	0.20929	1.15612	5.04465e-05
LOC_Os06g50300.1	50.9481	44.1	1.15528	0.208248	1.15528	0.136529
LOC_Os02g47620.3	11.5578	10.0092	1.15472	0.207541	1.15472	0.626557
LOC_Os02g27960.1	17.4326	15.1097	1.15374	0.206314	1.15374	0.000992003
LOC_Os01g65580.3	5.81086	5.03655	1.15374	0.206314	1.15374	0.933568
LOC_Os04g09530.2	27.25	23.6342	1.15299	0.205381	1.15299	0.368551
LOC_Os11g32270.2	21.4391	18.5976	1.15279	0.205128	1.15279	0.927234
LOC_Os02g39840.1	17.5604	15.2375	1.15245	0.2047	1.15245	0.978632
LOC_Os02g17470.2	50.8841	44.1639	1.15216	0.204347	1.15216	0.232099
LOC_Os01g36920.2	113.582	98.6071	1.15186	0.203968	1.15186	0.00186596
LOC_Os02g06592.1	11.7496	10.201	1.15181	0.203903	1.15181	0.959157
LOC_Os01g61670.2	38.552	33.5155	1.15028	0.201979	1.15028	0.00471407
LOC_Os04g23820.1	77.5587	67.5496	1.14818	0.199343	1.14818	0.0109516
LOC_Os07g30170.1	58.4993	51.012	1.14678	0.197583	1.14678	0.20309
LOC_Os05g24010.1	21.503	18.7894	1.14442	0.194622	1.14442	0.578798
LOC_Os02g01520.1	17.9512	15.6922	1.14396	0.194031	1.14396	0.114385
LOC_Os09g11170.1	5.683	4.97263	1.14286	0.192645	1.14286	1
LOC_Os04g35290.1	22.732	19.8905	1.14286	0.192645	1.14286	0.785413
LOC_Os11g47130.1	11.366	9.94525	1.14286	0.192645	1.14286	0.924839
LOC_Os03g17570.2	47.2683	41.3935	1.14193	0.191468	1.14193	0.915102
LOC_Os12g35640.1	117.972	103.317	1.14185	0.191367	1.14185	0.776329
LOC_Os01g35040.1	5.74693	5.03655	1.14104	0.190354	1.14104	1
LOC_Os11g32480.1	176.414	154.712	1.14027	0.189379	1.14027	2.11584e-09
LOC_Os02g17500.3	11.5578	10.137	1.14015	0.189229	1.14015	0.013079
LOC_Os01g65080.2	40.5553	35.5827	1.13975	0.188715	1.13975	0.141769
LOC_Os08g42720.1	147.665	129.586	1.13951	0.188418	1.13951	5.38493e-12
LOC_Os06g04910.1	43.6525	38.4881	1.13418	0.181652	1.13418	0.730942
LOC_Os01g59980.1	52.8235	46.6219	1.13302	0.180172	1.13302	4.81833e-06
LOC_Os12g42550.1	49.2716	43.5247	1.13204	0.178923	1.13204	0.00777111
LOC_Os11g34950.1	35.7105	31.5761	1.13093	0.177515	1.13093	0.660755
LOC_Os03g15720.2	12.8507	11.366	1.13062	0.17712	1.13062	0.0148482
LOC_Os03g24520.2	12.9146	11.4299	1.12989	0.176187	1.12989	0.890313
LOC_Os08g10020.1	129.999	115.081	1.12963	0.17585	1.12963	8.86345e-35
LOC_Os05g02420.1	65.9299	58.3715	1.12949	0.175669	1.12949	0.0188287
LOC_Os10g14011.1	35.7105	31.6401	1.12865	0.174597	1.12865	0.26362
LOC_Os02g39530.1	5.683	5.03655	1.12835	0.174216	1.12835	1
LOC_Os09g33810.2	42.6225	37.7777	1.12824	0.174079	1.12824	0.0139609
LOC_Os09g36770.2	13.6889	12.1403	1.12756	0.173203	1.12756	0.00622291
LOC_Os02g07980.1	20.0184	17.7594	1.1272	0.172743	1.1272	0.00153336
LOC_Os01g03340.1	6.39338	5.683	1.125	0.169925	1.125	1
LOC_Os02g42310.4	6.39338	5.683	1.125	0.169925	1.125	1
LOC_Os07g49410.2	19.1801	17.049	1.125	0.169925	1.125	0.0073276
LOC_Os08g42560.1	163.052	145.037	1.12421	0.168912	1.12421	0.0145824
LOC_Os09g11005.1	7.16768	6.39338	1.12111	0.164928	1.12111	1
LOC_Os06g11990.1	14.3993	12.8507	1.12051	0.164153	1.12051	0.229086
LOC_Os06g50330.1	31.5122	28.1521	1.11935	0.162667	1.11935	0.234475
LOC_Os01g59440.1	12.7868	11.4299	1.11871	0.161833	1.11871	0.616391
LOC_Os04g07890.1	95.5667	85.4296	1.11866	0.161771	1.11866	1
LOC_Os05g09550.1	13.4971	12.0764	1.11765	0.160465	1.11765	0.0466692
LOC_Os01g19740.1	1059.37	948.748	1.1166	0.159106	1.1166	1.78446e-66
LOC_Os02g15230.2	12.396	11.1031	1.11644	0.158911	1.11644	0.259181
LOC_Os03g53710.1	94.6077	84.7903	1.11578	0.158058	1.11578	2.57322e-07
LOC_Os09g33980.1	21.3752	19.1801	1.11444	0.156324	1.11444	0.556899
LOC_Os04g09530.1	21.4391	19.2441	1.11406	0.155832	1.11406	0.311442
LOC_Os02g50130.1	41.2657	37.0674	1.11326	0.154793	1.11326	0.142095
LOC_Os07g49410.3	13.4971	12.1403	1.11176	0.152848	1.11176	0.0471372
LOC_Os08g10020.2	120.764	108.687	1.11111	0.152003	1.11111	6.56125e-37
LOC_Os04g38480.2	36.4209	32.8051	1.11022	0.150847	1.11022	0.296739
LOC_Os03g50980.1	15.7561	14.2075	1.109	0.149258	1.109	0.593078
LOC_Os05g41550.5	84.911	76.5783	1.10881	0.149016	1.10881	7.29125e-07
LOC_Os11g40540.1	46.7497	42.1678	1.10866	0.148815	1.10866	0.199028
LOC_Os09g08160.1	22.0216	19.8905	1.10714	0.146841	1.10714	0.987649
LOC_Os12g18150.1	29.5089	26.6674	1.10655	0.146073	1.10655	0.798292
LOC_Os05g02990.3	22.9238	20.7287	1.10589	0.145213	1.10589	0.832232
LOC_Os01g62420.4	9.42666	8.5245	1.10583	0.145132	1.10583	1
LOC_Os06g02540.1	9.42666	8.5245	1.10583	0.145132	1.10583	0.873619
LOC_Os10g32970.1	9.42666	8.5245	1.10583	0.145132	1.10583	0.719824
LOC_Os05g34670.1	14.2075	12.8507	1.10558	0.144808	1.10558	0.88322
LOC_Os01g38480.3	146.33	132.449	1.1048	0.143785	1.1048	0.091151
LOC_Os06g03910.1	39.5181	35.7745	1.10465	0.143584	1.10465	0.729575
LOC_Os10g10170.6	14.3354	12.9785	1.10454	0.14345	1.10454	0.217799
LOC_Os11g44810.2	37.6499	34.098	1.10417	0.142958	1.10417	0.796042
LOC_Os02g39570.6	14.5911	13.2343	1.10252	0.140809	1.10252	0.137162
LOC_Os08g41010.2	7.81413	7.10375	1.1	0.137504	1.1	0.731873
LOC_Os06g43210.1	166.221	151.111	1.09999	0.137491	1.09999	1.81663e-06
LOC_Os06g44270.1	47.8508	43.5247	1.0994	0.136711	1.0994	0.333572
LOC_Os03g25940.4	24.2806	22.0856	1.09939	0.136702	1.09939	0.0375969
LOC_Os03g15880.2	7.87805	7.16768	1.09911	0.136333	1.09911	1
LOC_Os04g53470.1	48.753	44.3629	1.09896	0.136138	1.09896	0.709126
LOC_Os07g38430.1	31.2565	28.4789	1.09753	0.134261	1.09753	0.105918
LOC_Os08g44860.3	8.71629	7.94198	1.0975	0.134214	1.0975	0.816571
LOC_Os11g47920.1	25.0549	22.8599	1.09602	0.132277	1.09602	0.0190449
LOC_Os03g17570.3	51.012	46.5579	1.09567	0.131809	1.09567	0.256482
LOC_Os04g05080.1	264.344	241.477	1.0947	0.130531	1.0947	3.99811e-13
LOC_Os07g38170.1	66.0649	60.3819	1.09412	0.129768	1.09412	2.87011e-07
LOC_Os06g15990.1	90.2744	82.5881	1.09307	0.128382	1.09307	0.742959
LOC_Os02g39820.1	40.6832	37.2591	1.0919	0.126837	1.0919	0.000955266
LOC_Os07g04990.2	51.147	46.8848	1.09091	0.125531	1.09091	3.17469e-06
LOC_Os06g04690.1	8.5245	7.81413	1.09091	0.125531	1.09091	0.654665
LOC_Os10g35920.1	8.5245	7.81413	1.09091	0.125531	1.09091	0.28542
LOC_Os03g25940.1	26.3478	24.1528	1.09088	0.125495	1.09088	0.00205755
LOC_Os01g40310.1	123.399	113.198	1.09012	0.124482	1.09012	1.1469e-12
LOC_Os04g01780.1	18.9173	17.3686	1.08916	0.123217	1.08916	0.659134
LOC_Os12g42100.1	64.1184	58.89	1.08878	0.122714	1.08878	0.0242835
LOC_Os01g25010.1	27.25	25.0549	1.08761	0.121161	1.08761	0.00987929
LOC_Os11g05556.1	17.7594	16.3386	1.08696	0.120294	1.08696	0.00610169
LOC_Os02g30630.2	238.551	220.081	1.08392	0.116262	1.08392	0.00135053
LOC_Os04g38520.1	10.0092	9.23488	1.08385	0.116159	1.08385	0.339356
LOC_Os05g10630.1	47.7869	44.1072	1.08343	0.115602	1.08343	0.000345715
LOC_Os06g07010.1	9.23488	8.5245	1.08333	0.115477	1.08333	0.705325
LOC_Os12g23180.1	367.15	339.012	1.083	0.115032	1.083	2.77897e-70
LOC_Os05g46340.1	46.3662	42.8143	1.08296	0.11498	1.08296	1
LOC_Os07g10610.1	62.7048	58.0518	1.08015	0.111235	1.08015	0.195024
LOC_Os02g01500.1	35.1919	32.6062	1.0793	0.110101	1.0793	0.0318321
LOC_Os05g02780.3	70.5828	65.4184	1.07894	0.10962	1.07894	0.733481
LOC_Os08g31219.1	44.4908	41.2657	1.07815	0.108563	1.07815	0.0938811
LOC_Os07g49400.1	10.7196	9.94525	1.07786	0.108165	1.07786	0.873934
LOC_Os03g17660.2	9.94525	9.23488	1.07692	0.106915	1.07692	0.0601331
LOC_Os08g10450.1	186.416	173.253	1.07598	0.105646	1.07598	0.373805
LOC_Os11g42000.1	40.3564	37.5149	1.07574	0.105334	1.07574	1
LOC_Os01g73530.2	73.0975	67.9899	1.07512	0.104502	1.07512	0.975779
LOC_Os06g07540.2	31.4483	29.2532	1.07504	0.104385	1.07504	0.621294
LOC_Os01g03070.2	10.201	9.49059	1.07485	0.104136	1.07485	0.115016
LOC_Os11g39670.2	12.9785	12.0764	1.0747	0.10394	1.0747	1
LOC_Os11g04860.1	8.5245	7.94198	1.07335	0.102116	1.07335	0.94721
LOC_Os02g08500.1	31.3204	29.1893	1.07301	0.101664	1.07301	0.315436
LOC_Os05g48630.2	53.3421	49.7263	1.07271	0.101266	1.07271	1.38176e-08
LOC_Os01g11230.2	20.0184	18.6615	1.07271	0.101256	1.07271	0.00221217
LOC_Os01g28540.1	10.7196	10.0092	1.07097	0.0989212	1.07097	0.573675
LOC_Os06g12882.1	10.9113	10.201	1.06964	0.0971227	1.06964	0.44489
LOC_Os08g10020.3	109.398	102.294	1.06944	0.0968615	1.06944	6.11005e-36
LOC_Os09g11510.1	116.43	109.007	1.0681	0.0950469	1.0681	5.98007e-05
LOC_Os01g72960.1	54.8267	51.3388	1.06794	0.0948303	1.06794	0.899819
LOC_Os05g41190.2	32.6773	30.6029	1.06778	0.0946185	1.06778	0.0843752
LOC_Os08g14990.1	45.8476	42.9421	1.06766	0.0944511	1.06766	0.0361112
LOC_Os01g62650.1	21.503	20.1462	1.06735	0.0940316	1.06735	0.856701
LOC_Os12g18650.4	22.8599	21.4391	1.06627	0.0925716	1.06627	0.840127
LOC_Os05g41810.1	11.4939	10.7835	1.06588	0.0920399	1.06588	0.962005
LOC_Os02g49920.1	10.6556	10.0092	1.06459	0.0902916	1.06459	1
LOC_Os01g74020.1	129.544	121.73	1.06419	0.0897589	1.06419	3.84692e-09
LOC_Os11g32110.3	12.8507	12.0764	1.06412	0.0896571	1.06412	0.666239
LOC_Os02g38980.1	12.9146	12.1403	1.06378	0.0891993	1.06378	0.287579
LOC_Os01g22900.1	119.648	112.488	1.06366	0.0890316	1.06366	0.949056
LOC_Os12g35040.1	12.9785	12.2042	1.06345	0.0887461	1.06345	0.0339923
LOC_Os08g09200.1	393.05	369.636	1.06334	0.0886065	1.06334	0.0728211
LOC_Os12g16220.2	23.0516	21.6948	1.06254	0.0875189	1.06254	0.0566708
LOC_Os06g03930.1	22.0856	20.7927	1.06218	0.0870286	1.06218	0.597135
LOC_Os02g12650.2	12.2042	11.4939	1.0618	0.0865185	1.0618	0.147354
LOC_Os05g35710.1	24.8631	23.4424	1.06061	0.0848889	1.06061	0.0147897
LOC_Os08g30060.1	35.0641	33.0608	1.06059	0.0848717	1.06059	0.221915
LOC_Os01g24950.1	11.4299	10.7835	1.05995	0.0839932	1.05995	0.0412173
LOC_Os08g43180.1	107.515	101.449	1.0598	0.0837913	1.0598	0.44267
LOC_Os07g25730.1	11.4939	10.8474	1.05959	0.0835123	1.05959	0.51921
LOC_Os12g19381.1	21516.2	20326.8	1.05851	0.0820383	1.05851	0
LOC_Os03g01910.2	14.2714	13.4971	1.05737	0.0804776	1.05737	0.0935306
LOC_Os09g24660.1	18.079	17.1129	1.05645	0.0792297	1.05645	0.186852
LOC_Os05g02250.1	51.0048	48.2983	1.05604	0.0786601	1.05604	0.481014
LOC_Os10g30520.1	41.3935	39.1985	1.056	0.0786077	1.056	0.273589
LOC_Os05g03480.2	13.4971	12.7868	1.05556	0.0780025	1.05556	0.25639
LOC_Os03g48190.2	13.625	12.9146	1.05501	0.0772506	1.05501	0.646502
LOC_Os03g22120.2	27.7686	26.3478	1.05392	0.0757693	1.05392	0.00164836
LOC_Os11g19130.1	29.2532	27.7686	1.05347	0.075144	1.05347	0.45255
LOC_Os02g41630.2	61.1347	58.0375	1.05337	0.0750065	1.05337	9.97546e-06
LOC_Os11g02550.1	27.1221	25.7653	1.05266	0.0740407	1.05266	0.158327
LOC_Os09g33810.5	40.5553	38.552	1.05196	0.0730835	1.05196	0.0141848
LOC_Os02g02770.1	42.6225	40.5553	1.05097	0.0717246	1.05097	1.68643e-05
LOC_Os11g37990.1	200.191	190.565	1.05051	0.0710911	1.05051	7.97097e-22
LOC_Os09g19640.1	204.389	194.572	1.05046	0.0710163	1.05046	0.839864
LOC_Os11g36070.3	13.4971	12.8507	1.0503	0.0708076	1.0503	0.496968
LOC_Os08g07400.1	85.3018	81.3663	1.04837	0.0681439	1.04837	0.00904541
LOC_Os04g03180.1	30.0915	28.7346	1.04722	0.0665632	1.04722	1
LOC_Os08g02630.1	16.3386	15.6283	1.04545	0.0641303	1.04545	7.5767e-07
LOC_Os10g32920.1	31.4483	30.0915	1.04509	0.0636271	1.04509	0.315989
LOC_Os01g05500.1	20.0823	19.2441	1.04356	0.0615108	1.04356	0.764867
LOC_Os12g27994.1	37.7706	36.222	1.04275	0.0603978	1.04275	0.759574
LOC_Os01g72980.2	49.0798	47.0765	1.04255	0.0601213	1.04255	0.00037799
LOC_Os11g32720.1	22.2773	21.3752	1.04221	0.0596405	1.04221	0.42285
LOC_Os01g03650.1	390.095	374.403	1.04191	0.0592342	1.04191	1.08034e-06
LOC_Os03g29910.1	19.308	18.5337	1.04178	0.0590482	1.04178	0.368405
LOC_Os12g25700.2	17.8233	17.1129	1.04151	0.0586781	1.04151	0.0373023
LOC_Os01g56290.1	21.0484	20.2101	1.04148	0.0586294	1.04148	0.846676
LOC_Os02g09140.1	57.1496	54.8907	1.04115	0.0581838	1.04115	0.105689
LOC_Os02g38180.1	34.8723	33.5155	1.04048	0.057254	1.04048	0.00215164
LOC_Os08g10590.1	35.0002	33.6433	1.04033	0.0570406	1.04033	0.000939406
LOC_Os01g05500.2	21.4391	20.6648	1.03747	0.0530692	1.03747	0.67451
LOC_Os11g31890.1	34.2259	32.9969	1.03724	0.0527565	1.03724	0.076811
LOC_Os12g41500.1	100.205	96.6606	1.03667	0.0519592	1.03667	0.610478
LOC_Os04g36590.1	16.5304	15.9479	1.03653	0.0517567	1.03653	0.000500276
LOC_Os12g19470.2	6559.23	6330.65	1.03611	0.0511726	1.03611	0
LOC_Os02g30630.1	241.392	233.06	1.03575	0.0506808	1.03575	0.000524099
LOC_Os02g07910.1	146.785	141.748	1.03553	0.0503717	1.03553	0.00337434
LOC_Os07g30300.1	253.575	244.93	1.0353	0.0500441	1.0353	0.00397433
LOC_Os01g72980.1	44.1711	42.6864	1.03478	0.0493255	1.03478	0.00022716
LOC_Os07g29820.1	75.3565	72.9058	1.03362	0.0476997	1.03362	0.891223
LOC_Os02g50560.2	16.5943	16.0758	1.03226	0.0458051	1.03226	0.780034
LOC_Os08g39160.1	53.7185	52.1059	1.03095	0.0439705	1.03095	0.127569
LOC_Os10g10870.1	24.2167	23.5063	1.03022	0.0429533	1.03022	0.098633
LOC_Os02g12850.1	53.6545	52.1059	1.02972	0.0422526	1.02972	0.161684
LOC_Os11g11050.1	40.4203	39.2553	1.02968	0.0421939	1.02968	0.000186106
LOC_Os08g09340.1	81.2385	78.9156	1.02944	0.0418533	1.02944	0.147395
LOC_Os12g07980.1	31.3204	30.5461	1.02535	0.0361146	1.02535	0.533141
LOC_Os02g51670.1	64.3669	62.8183	1.02465	0.0351342	1.02465	0.792702
LOC_Os12g22760.3	8.06984	7.87805	1.02434	0.0347008	1.02434	0.778339
LOC_Os11g05850.2	61.0923	59.6715	1.02381	0.0339473	1.02381	6.95598e-06
LOC_Os06g16260.1	36.0302	35.2559	1.02196	0.0313421	1.02196	0.00067221
LOC_Os05g41940.1	24.8631	24.3445	1.0213	0.0304096	1.0213	0.253148
LOC_Os01g03320.1	34.098	33.3876	1.02128	0.0303736	1.02128	0.0419149
LOC_Os06g03600.3	34.8723	34.1619	1.02079	0.0296922	1.02079	0.301515
LOC_Os06g16410.1	63.543	62.3141	1.01972	0.028176	1.01972	0.307963
LOC_Os05g03550.1	38.8078	38.0974	1.01865	0.0266532	1.01865	0.00881801
LOC_Os12g35320.1	36.4848	35.8384	1.01804	0.0257912	1.01804	0.020002
LOC_Os09g33810.1	41.9761	41.2657	1.01721	0.0246242	1.01721	0.0205732
LOC_Os07g38380.1	16.5943	16.3386	1.01565	0.0224047	1.01565	0.0151304
LOC_Os12g17600.1	281.309	277.046	1.01538	0.0220263	1.01538	2.42995e-105
LOC_Os11g38800.2	8.65236	8.5245	1.015	0.021478	1.015	0.326005
LOC_Os11g35870.1	56.6239	55.8496	1.01386	0.0198643	1.01386	0.0273451
LOC_Os07g04990.1	43.3329	42.7504	1.01363	0.0195255	1.01363	6.78013e-08
LOC_Os08g43060.1	44.1072	43.5247	1.01338	0.0191804	1.01338	0.102595
LOC_Os08g43090.1	15.1097	14.9179	1.01286	0.0184293	1.01286	0.792686
LOC_Os03g52490.1	78.5888	77.6866	1.01161	0.0166572	1.01161	5.4497e-08
LOC_Os08g10570.1	16.8501	16.6583	1.01151	0.0165148	1.01151	0.475538
LOC_Os05g08900.1	5.74693	5.683	1.01125	0.0161384	1.01125	1
LOC_Os01g35184.2	5.81086	5.74693	1.01112	0.0159599	1.01112	1
LOC_Os03g17470.1	43.1339	42.6793	1.01065	0.0152877	1.01065	0.0855153
LOC_Os02g39300.1	6.52123	6.4573	1.0099	0.0142128	1.0099	0.794224
LOC_Os01g12770.1	64.9638	64.3813	1.00905	0.0129947	1.00905	0.000457444
LOC_Os01g36950.3	7.16768	7.10375	1.009	0.0129252	1.009	0.448979
LOC_Os09g34010.1	7.16768	7.10375	1.009	0.0129252	1.009	0.619151
LOC_Os08g22852.1	7.23161	7.16768	1.00892	0.0128104	1.00892	0.540884
LOC_Os10g36680.1	7.23161	7.16768	1.00892	0.0128104	1.00892	0.919292
LOC_Os11g06230.1	57.9807	57.4693	1.0089	0.012782	1.0089	0.179858
LOC_Os09g36190.2	7.87805	7.81413	1.00818	0.0117549	1.00818	1
LOC_Os08g07830.1	57.7322	57.2775	1.00794	0.0114067	1.00794	0.8033
LOC_Os09g14410.1	8.58843	8.5245	1.0075	0.010779	1.0075	0.551973
LOC_Os02g05480.2	9.55452	9.49059	1.00674	0.00968542	1.00674	0.0949245
LOC_Os03g29730.1	9.61845	9.55452	1.00669	0.00962084	1.00669	0.615452
LOC_Os03g02020.1	10.0092	9.94525	1.00643	0.00924406	1.00643	0.0867836
LOC_Os10g35520.1	10.0731	10.0092	1.00639	0.0091852	1.00639	0.998124
LOC_Os01g01960.1	266.881	265.268	1.00608	0.00874344	1.00608	4.4331e-06
LOC_Os07g10540.1	10.7196	10.6556	1.006	0.00862963	1.006	0.0816623
LOC_Os04g37619.1	22.4052	22.2773	1.00574	0.00825646	1.00574	7.09537e-05
LOC_Os11g40140.1	684.964	681.59	1.00495	0.00712486	1.00495	5.30497e-10
LOC_Os12g18760.2	54.4999	54.2442	1.00471	0.00678509	1.00471	0.434263
LOC_Os01g28500.1	14.5271	14.4632	1.00442	0.00636279	1.00442	0.0220174
LOC_Os08g09350.1	34.2898	34.1619	1.00374	0.00538948	1.00374	0.780508
LOC_Os02g52450.1	20.9205	20.8566	1.00307	0.00441532	1.00307	0.0140145
LOC_Os01g10600.1	6.4573	6.4573	1	0	1	0.92919
LOC_Os01g10840.1	22.0216	22.0216	1	0	1	0.2165
LOC_Os01g61630.1	10.6556	10.6556	1	0	1	0.00437968
LOC_Os01g64170.1	8.5245	8.5245	1	0	1	0.0654637
LOC_Os01g74010.1	7.87805	7.87805	1	0	1	1
LOC_Os02g09750.1	12.0764	12.0764	1	0	1	0.00542258
LOC_Os02g41520.1	12.8507	12.8507	1	0	1	1
LOC_Os02g48010.1	8.58843	8.58843	1	0	1	1
LOC_Os03g16800.2	35.5188	35.5188	1	0	1	7.96539e-05
LOC_Os03g51020.1	6.39338	6.39338	1	0	1	0.773285
LOC_Os04g38530.1	7.81413	7.81413	1	0	1	0.876122
LOC_Os04g54340.1	9.42666	9.42666	1	0	1	0.983355
LOC_Os04g54500.1	12.0764	12.0764	1	0	1	0.00273118
LOC_Os05g02640.1	8.65236	8.65236	1	0	1	0.363179
LOC_Os06g04780.1	5.683	5.683	1	0	1	1
LOC_Os07g41330.1	12.7868	12.7868	1	0	1	0.00699592
LOC_Os07g49410.1	19.1801	19.1801	1	0	1	0.00521933
LOC_Os08g03440.1	10.6556	10.6556	1	0	1	0.583355
LOC_Os08g17060.1	7.81413	7.81413	1	0	1	0.172789
LOC_Os08g24390.1	15.6283	15.6283	1	0	1	0.228254
LOC_Os09g12730.1	10.0092	10.0092	1	0	1	1
LOC_Os09g15810.1	16.4026	16.4026	1	0	1	0.00882095
LOC_Os12g18650.2	17.8233	17.8233	1	0	1	1
LOC_Os12g26290.1	6.52123	6.52123	1	0	1	1
LOC_Os07g38270.1	256.104	256.232	0.999501	-0.000720071	1.0005	0.764277
LOC_Os04g33830.1	41.9121	41.9761	0.998477	-0.00219887	1.00153	1.40809e-08
LOC_Os11g28300.1	40.0367	40.1006	0.998406	-0.00230179	1.0016	0.000191012
LOC_Os06g01390.1	32.0947	32.1587	0.998012	-0.00287081	1.00199	0.902008
LOC_Os06g43930.2	18.5976	18.6615	0.996574	-0.00495072	1.00344	0.603466
LOC_Os09g17810.1	13.5611	13.625	0.995308	-0.00678509	1.00471	0.0384454
LOC_Os01g66140.1	23.6981	23.8259	0.994634	-0.0077628	1.0054	0.238386
LOC_Os02g42620.1	22.9877	23.1156	0.994469	-0.00800202	1.00556	0.0156807
LOC_Os03g15880.1	11.4299	11.4939	0.994438	-0.00804665	1.00559	0.540687
LOC_Os08g41420.1	10.6556	10.7196	0.994036	-0.00862963	1.006	0.0980675
LOC_Os02g10090.2	21.3113	21.4391	0.994036	-0.00862963	1.006	0.060856
LOC_Os04g02780.1	20.7287	20.8566	0.99387	-0.00887139	1.00617	0.190296
LOC_Os01g65330.2	10.0092	10.0731	0.993654	-0.0091852	1.00639	0.322116
LOC_Os11g34860.1	9.23488	9.2988	0.993125	-0.00995269	1.00692	0.372087
LOC_Os05g07690.3	8.5245	8.58843	0.992556	-0.010779	1.0075	0.522809
LOC_Os06g43680.1	7.94198	8.00591	0.992015	-0.0115664	1.00805	0.817489
LOC_Os01g36950.1	7.10375	7.16768	0.991081	-0.0129252	1.009	0.679346
LOC_Os01g64810.1	6.39338	6.4573	0.9901	-0.0143542	1.01	0.76993
LOC_Os02g57290.4	12.0764	12.2042	0.989524	-0.0151941	1.01059	0.00447447
LOC_Os12g19470.1	6366.7	6443.57	0.98807	-0.0173154	1.01207	0
LOC_Os03g15560.1	45.329	45.9115	0.987312	-0.0184218	1.01285	0.712384
LOC_Os08g10440.1	13.5611	13.7528	0.986055	-0.0202603	1.01414	0.596171
LOC_Os04g30010.1	12.9146	13.1064	0.985367	-0.021267	1.01485	0.0138168
LOC_Os08g06200.1	37.5149	38.0974	0.98471	-0.0222295	1.01553	0.94826
LOC_Os03g22560.1	15.6922	15.9479	0.983966	-0.0233202	1.0163	0.413012
LOC_Os03g22050.3	87.4257	88.8536	0.98393	-0.0233729	1.01633	0.98958
LOC_Os01g72834.1	7.81413	7.94198	0.983901	-0.0234148	1.01636	1
LOC_Os09g34070.1	30.1554	30.674	0.983094	-0.0245994	1.0172	1
LOC_Os11g09280.1	171.52	174.553	0.982623	-0.0252907	1.01768	5.05233e-14
LOC_Os05g27100.1	111.138	113.141	0.982294	-0.025773	1.01803	3.43373e-19
LOC_Os01g57560.1	32.933	33.5794	0.980749	-0.0280445	1.01963	0.000223293
LOC_Os08g09340.2	29.2532	29.8358	0.980476	-0.028446	1.01991	1
LOC_Os01g22900.3	94.082	96.0213	0.979803	-0.0294363	1.02061	0.108367
LOC_Os12g44180.1	49.7902	50.8202	0.979732	-0.0295408	1.02069	0.48345
LOC_Os08g39300.3	12.0764	12.3321	0.979264	-0.0302298	1.02117	0.0350579
LOC_Os06g02960.1	33.4516	34.1619	0.979206	-0.0303162	1.02124	0.00568959
LOC_Os01g22520.2	69.1621	70.6468	0.978984	-0.0306421	1.02147	0.000957927
LOC_Os08g30020.5	38.4242	39.2624	0.978651	-0.0311343	1.02182	0.300643
LOC_Os03g22270.3	113.525	116.047	0.978269	-0.0316974	1.02221	0.0141123
LOC_Os02g41590.1	28.6068	29.2532	0.977902	-0.0322386	1.0226	0.986606
LOC_Os01g73530.1	75.2926	77.0969	0.976597	-0.0341652	1.02396	0.12934
LOC_Os08g07830.2	69.0982	70.8386	0.975432	-0.0358875	1.02519	0.933751
LOC_Os06g44030.2	35.5827	36.4848	0.975273	-0.036122	1.02535	0.0710155
LOC_Os06g09910.1	32.933	33.7712	0.975179	-0.0362609	1.02545	0.0107551
LOC_Os01g62230.1	135.355	139.035	0.973534	-0.0386972	1.02719	4.54591e-06
LOC_Os01g37590.2	25.5735	26.2839	0.972973	-0.0395284	1.02778	0.0595261
LOC_Os09g15770.1	22.9877	23.6342	0.972648	-0.0400106	1.02812	0.855291
LOC_Os09g19890.2	16.0758	16.5304	0.972496	-0.0402365	1.02828	0.0390824
LOC_Os02g40080.1	67.7413	69.6807	0.972168	-0.0407222	1.02863	0.0249428
LOC_Os10g10244.1	22.2134	22.8599	0.971721	-0.0413855	1.0291	5.0832e-05
LOC_Os01g41820.1	109.973	113.198	0.97151	-0.0417	1.02933	0.652576
LOC_Os01g73250.1	16.7861	17.3047	0.970032	-0.0438959	1.03089	0.312755
LOC_Os03g55030.1	22.732	23.4424	0.969697	-0.0443941	1.03125	5.17861e-13
LOC_Os05g35650.1	18.5976	19.1801	0.969629	-0.0444951	1.03132	0.147467
LOC_Os05g02780.4	64.0616	66.1288	0.96874	-0.0458188	1.03227	0.144972
LOC_Os09g15820.1	16.6583	17.2408	0.966213	-0.0495871	1.03497	0.0244306
LOC_Os12g20150.2	16.4665	17.049	0.965833	-0.0501547	1.03538	0.160506
LOC_Os01g11230.1	20.0184	20.7287	0.96573	-0.0503083	1.03549	0.00046135
LOC_Os09g12770.2	19.9544	20.6648	0.965624	-0.0504667	1.0356	0.254377
LOC_Os02g57290.2	17.9512	18.5976	0.96524	-0.0510399	1.03601	1.56379e-05
LOC_Os11g28990.1	139.411	144.632	0.9639	-0.0530442	1.03745	0.0348682
LOC_Os08g43060.3	20.6648	21.4391	0.963884	-0.0530692	1.03747	0.556003
LOC_Os02g05960.1	18.5976	19.308	0.963208	-0.0540804	1.0382	0.000914881
LOC_Os12g06610.1	15.0457	15.6283	0.962727	-0.0548019	1.03872	0.419777
LOC_Os05g24010.3	16.6583	17.3047	0.962643	-0.0549267	1.03881	1
LOC_Os06g04150.1	36.2291	37.6499	0.962264	-0.0554951	1.03922	1.38517e-11
LOC_Os01g61400.1	16.4665	17.1129	0.962225	-0.0555543	1.03926	0.0242087
LOC_Os10g04590.1	40.811	42.4236	0.96199	-0.0559068	1.03951	0.822659
LOC_Os01g02090.2	84.4635	87.8876	0.961041	-0.0573302	1.04054	0.994629
LOC_Os11g35870.3	65.2123	67.862	0.960954	-0.0574601	1.04063	0.197561
LOC_Os03g29950.1	39.781	41.4575	0.959562	-0.0595524	1.04214	3.49711e-08
LOC_Os08g44860.7	18.2708	19.0451	0.959344	-0.0598803	1.04238	0.161826
LOC_Os07g30820.2	16.3386	17.049	0.958333	-0.0614005	1.04348	0.152088
LOC_Os11g34850.1	29.2532	30.5461	0.957674	-0.0623933	1.0442	1
LOC_Os02g57290.1	17.1129	17.8872	0.956712	-0.0638435	1.04525	2.7644e-09
LOC_Os11g36070.4	14.2714	14.9179	0.956666	-0.0639123	1.0453	0.205026
LOC_Os04g01540.1	15.6283	16.3386	0.956522	-0.0641303	1.04545	2.99372e-06
LOC_Os09g38960.4	99.3103	103.956	0.95531	-0.0659594	1.04678	0.00120006
LOC_Os05g41550.3	68.5085	71.7407	0.954946	-0.0665095	1.04718	7.1623e-05
LOC_Os02g57260.1	30.0275	31.4483	0.954823	-0.0666953	1.04731	0.031326
LOC_Os08g05910.1	61.0923	63.9977	0.954601	-0.0670302	1.04756	0.0592731
LOC_Os08g05940.1	45.1372	47.3323	0.953625	-0.0685067	1.04863	0.322916
LOC_Os04g11390.2	15.7561	16.5304	0.953159	-0.0692114	1.04914	0.00123789
LOC_Os01g73570.2	67.7342	71.1582	0.951882	-0.0711459	1.05055	0.722855
LOC_Os04g23040.1	298.734	314.106	0.951059	-0.0723925	1.05146	5.36921e-18
LOC_Os02g07910.2	161.894	170.227	0.951049	-0.0724078	1.05147	0.000116052
LOC_Os11g28300.2	39.4542	41.5214	0.950214	-0.0736761	1.05239	0.00113719
LOC_Os03g29910.2	14.2075	14.9818	0.948317	-0.0765586	1.0545	0.0302042
LOC_Os11g40080.1	26.9943	28.4789	0.947867	-0.0772427	1.055	0.48137
LOC_Os06g03760.2	22.2134	23.4424	0.947575	-0.0776878	1.05533	0.0568082
LOC_Os12g34860.1	22.2134	23.4424	0.947575	-0.0776878	1.05533	0.474569
LOC_Os08g09250.2	12.7868	13.4971	0.947368	-0.0780025	1.05556	0.112411
LOC_Os11g32470.1	104.219	110.101	0.946577	-0.0792085	1.05644	0.00211114
LOC_Os08g30020.3	83.1706	87.8804	0.946407	-0.079467	1.05663	1.16757e-05
LOC_Os11g44810.1	36.2931	38.3603	0.946111	-0.0799187	1.05696	0.0587749
LOC_Os08g39694.1	79.2352	83.8882	0.944534	-0.0823261	1.05872	0.150289
LOC_Os06g48040.1	36.357	38.552	0.943063	-0.0845746	1.06038	0.59319
LOC_Os04g37580.1	26.4757	28.0882	0.94259	-0.0852973	1.06091	0.218718
LOC_Os07g38290.1	22.7959	24.2167	0.941332	-0.0872248	1.06232	0.00998113
LOC_Os03g17490.2	59.2168	62.9605	0.94054	-0.0884395	1.06322	0.0142447
LOC_Os01g24690.2	188.562	200.574	0.94011	-0.0890989	1.06371	0.00219946
LOC_Os01g57110.2	10.0731	10.7196	0.939695	-0.089736	1.06418	0.214839
LOC_Os06g04970.1	13.0425	13.8807	0.939612	-0.0898635	1.06427	0.0125882
LOC_Os08g30020.6	32.933	35.0641	0.939222	-0.0904619	1.06471	0.624526
LOC_Os02g10200.1	81.8778	87.1772	0.939211	-0.090479	1.06472	0.302979
LOC_Os06g01850.1	76.0101	81.0467	0.937856	-0.0925615	1.06626	9.34562e-29
LOC_Os04g25400.2	99.2392	105.817	0.937836	-0.0925921	1.06628	0.269787
LOC_Os08g09690.1	55.53	59.2168	0.937739	-0.0927415	1.06639	0.0613987
LOC_Os04g08749.1	10.6556	11.366	0.9375	-0.0931094	1.06667	0.0142601
LOC_Os07g49400.4	11.366	12.1403	0.93622	-0.0950799	1.06812	0.588375
LOC_Os03g22730.1	20.6009	22.0216	0.935484	-0.0962153	1.06897	0.612987
LOC_Os02g15550.3	30.5461	32.6773	0.934783	-0.0972972	1.06977	1
LOC_Os05g33550.1	9.94525	10.6556	0.933333	-0.0995357	1.07143	0.929489
LOC_Os11g24590.1	9.94525	10.6556	0.933333	-0.0995357	1.07143	0.708914
LOC_Os08g39080.2	29.8997	32.0947	0.931607	-0.102207	1.07341	0.252501
LOC_Os02g42310.1	19.308	20.7287	0.93146	-0.102434	1.07358	0.832726
LOC_Os01g70810.1	20.6648	22.2134	0.930285	-0.104255	1.07494	0.130707
LOC_Os06g01360.2	9.23488	9.94525	0.928571	-0.106915	1.07692	0.9053
LOC_Os10g41400.2	9.23488	9.94525	0.928571	-0.106915	1.07692	0.00777932
LOC_Os01g68630.1	16.7222	18.0151	0.928233	-0.107441	1.07732	0.672509
LOC_Os05g27530.1	9.94525	10.7196	0.927767	-0.108165	1.07786	1
LOC_Os03g15890.3	46.0394	49.6552	0.927182	-0.109076	1.07854	0.447276
LOC_Os03g01750.2	60.7654	65.6102	0.926158	-0.110669	1.07973	0.884926
LOC_Os08g08820.2	8.58843	9.2988	0.923606	-0.114651	1.08271	0.564285
LOC_Os11g32270.3	17.1129	18.5337	0.923342	-0.115063	1.08302	0.93128
LOC_Os01g57570.1	8.5245	9.23488	0.923077	-0.115477	1.08333	0.677544
LOC_Os02g58790.3	33.6433	36.4848	0.922118	-0.116976	1.08446	7.53498e-05
LOC_Os03g22050.4	82.6521	89.7558	0.920855	-0.118955	1.08595	0.575708
LOC_Os11g24560.1	80.0734	86.9854	0.920539	-0.11945	1.08632	0.010691
LOC_Os07g49150.1	89.8269	97.641	0.919971	-0.12034	1.08699	0.000588532
LOC_Os11g32500.1	138.068	150.273	0.918786	-0.122199	1.08839	2.52099e-20
LOC_Os08g09110.1	39.3263	42.8143	0.918533	-0.122596	1.08869	0.00697859
LOC_Os11g09329.1	101.576	110.612	0.91831	-0.122947	1.08896	0.957055
LOC_Os02g57160.1	76.7773	83.6253	0.91811	-0.12326	1.08919	1.93724e-08
LOC_Os02g06180.1	27.5057	29.9636	0.91797	-0.123482	1.08936	0.0391011
LOC_Os10g34400.2	7.87805	8.58843	0.917287	-0.124555	1.09017	1
LOC_Os11g05930.1	7.87805	8.58843	0.917287	-0.124555	1.09017	0.614816
LOC_Os03g53670.2	8.5245	9.2988	0.916731	-0.12543	1.09083	0.290755
LOC_Os06g43930.1	7.81413	8.5245	0.916667	-0.125531	1.09091	0.856195
LOC_Os12g25490.1	7.81413	8.5245	0.916667	-0.125531	1.09091	0.0442776
LOC_Os05g02780.2	51.9852	56.83	0.91475	-0.128551	1.0932	0.185765
LOC_Os01g65080.3	38.3603	41.9761	0.91386	-0.129954	1.09426	0.359725
LOC_Os02g06300.1	15.0457	16.4665	0.913719	-0.130178	1.09443	0.00984285
LOC_Os05g46290.1	14.3354	15.6922	0.913535	-0.130468	1.09465	0.0701955
LOC_Os12g22030.1	139.738	153.235	0.911919	-0.133023	1.09659	0.746849
LOC_Os10g13940.1	7.87805	8.65236	0.91051	-0.135254	1.09829	0.388168
LOC_Os03g01910.1	7.81413	8.58843	0.909843	-0.13631	1.09909	0.30875
LOC_Os10g10080.1	7.81413	8.58843	0.909843	-0.13631	1.09909	1
LOC_Os03g15880.5	7.16768	7.87805	0.909829	-0.136333	1.09911	1
LOC_Os09g36190.1	7.10375	7.81413	0.909091	-0.137504	1.1	0.688245
LOC_Os10g19860.1	7.10375	7.81413	0.909091	-0.137504	1.1	1
LOC_Os01g66000.1	21.3113	23.4424	0.909091	-0.137504	1.1	5.04428e-05
LOC_Os12g42220.1	6.4573	7.10375	0.908999	-0.137649	1.10011	1
LOC_Os07g30970.2	332.178	365.637	0.908492	-0.138454	1.10073	0.444813
LOC_Os03g48940.3	22.7959	25.1188	0.907523	-0.139994	1.1019	0.304674
LOC_Os04g32950.2	22.0856	24.3445	0.907208	-0.140495	1.10228	0.247274
LOC_Os06g44210.1	29.3172	32.3504	0.906237	-0.14204	1.10346	0.242244
LOC_Os11g32110.4	12.2042	13.4971	0.90421	-0.145271	1.10594	0.948738
LOC_Os05g28980.6	26.9943	29.8997	0.902827	-0.147478	1.10763	0.000873935
LOC_Os02g38210.1	83.881	92.988	0.902062	-0.148701	1.10857	5.01679e-14
LOC_Os10g42020.2	6.52123	7.23161	0.901768	-0.149172	1.10893	0.876558
LOC_Os01g03060.1	7.10375	7.87805	0.901714	-0.149258	1.109	0.837182
LOC_Os11g42490.1	23.5702	26.1489	0.901387	-0.149782	1.1094	8.06947e-09
LOC_Os08g06250.1	43.5814	48.3623	0.901145	-0.150168	1.1097	0.75067
LOC_Os09g11520.1	40.3564	44.8104	0.900603	-0.151037	1.11037	0.157581
LOC_Os02g42600.1	74.7101	82.9645	0.900506	-0.151192	1.11049	1.54751e-05
LOC_Os08g14620.1	59.6004	66.1856	0.900505	-0.151194	1.11049	0.804651
LOC_Os05g45850.1	12.2682	13.625	0.900417	-0.151335	1.1106	0.602658
LOC_Os02g48130.1	6.39338	7.10375	0.9	-0.152003	1.11111	0.414415
LOC_Os05g41640.3	214.839	238.736	0.899902	-0.152161	1.11123	3.11371e-26
LOC_Os06g16420.3	81.551	90.7219	0.898911	-0.153749	1.11246	0.184054
LOC_Os01g24750.1	37.8417	42.1039	0.898768	-0.153979	1.11263	0.0306508
LOC_Os04g35170.1	169.645	189.208	0.896602	-0.15746	1.11532	0.83859
LOC_Os03g02020.3	12.8507	14.3354	0.896432	-0.157733	1.11553	0.00940801
LOC_Os02g39700.1	55.0114	61.4047	0.895881	-0.15862	1.11622	0.678563
LOC_Os05g46040.2	19.8905	22.2134	0.895428	-0.159351	1.11678	0.850204
LOC_Os08g15500.1	39.1985	43.7804	0.895344	-0.159487	1.11689	1
LOC_Os12g42300.1	109.263	122.106	0.894817	-0.160336	1.11755	0.00496652
LOC_Os05g04510.1	94.4088	105.512	0.894769	-0.160413	1.11761	1
LOC_Os07g08030.1	12.0764	13.4971	0.894737	-0.160465	1.11765	3.72581e-05
LOC_Os07g01310.1	17.3686	19.4358	0.89364	-0.162234	1.11902	0.33042
LOC_Os02g34460.2	95.9646	107.394	0.893571	-0.162346	1.11911	3.36066e-06
LOC_Os03g22270.2	102.422	114.626	0.89353	-0.162412	1.11916	0.0429545
LOC_Os09g19890.1	16.7222	18.7255	0.893019	-0.163237	1.1198	0.224722
LOC_Os01g04450.1	12.7868	14.3354	0.891973	-0.164928	1.12111	0.30292
LOC_Os02g57270.2	6.39338	7.16768	0.891973	-0.164928	1.12111	1
LOC_Os02g15230.3	5.81086	6.52123	0.891067	-0.166394	1.12225	1
LOC_Os05g01970.1	10.9753	12.3321	0.889976	-0.168161	1.12363	1
LOC_Os08g39090.1	34.3537	38.616	0.889625	-0.168731	1.12407	0.455504
LOC_Os05g45950.1	54.6917	61.5326	0.888825	-0.170028	1.12508	0.0014746
LOC_Os08g05650.1	16.4665	18.5337	0.888463	-0.170617	1.12554	0.271518
LOC_Os08g27840.1	827.011	931.948	0.887401	-0.172342	1.12689	0.448309
LOC_Os10g33140.1	169.502	191.14	0.886795	-0.173327	1.12766	9.92865e-05
LOC_Os08g14950.1	87.1133	98.2875	0.886311	-0.174115	1.12827	0.0917961
LOC_Os09g17740.1	2014.64	2273.43	0.886171	-0.174344	1.12845	5.44616e-182
LOC_Os11g04409.1	20.2101	22.8599	0.884089	-0.177737	1.13111	0.81137
LOC_Os06g48350.1	64.3102	72.7636	0.883824	-0.17817	1.13145	0.0191112
LOC_Os08g39150.1	251.771	284.967	0.88351	-0.178682	1.13185	0.652177
LOC_Os08g06010.1	22.0216	24.9271	0.883443	-0.178791	1.13194	0.0682894
LOC_Os08g27824.1	11.5578	13.1064	0.881843	-0.181406	1.13399	0.538438
LOC_Os02g38950.1	5.683	6.4573	0.880089	-0.184279	1.13625	1
LOC_Os10g10080.2	10.7835	12.2682	0.878981	-0.186096	1.13768	0.981427
LOC_Os07g31450.1	43.3329	49.3355	0.87833	-0.187165	1.13852	0.00322021
LOC_Os08g43440.1	56.3753	64.1895	0.878265	-0.187272	1.13861	0.216023
LOC_Os06g16070.1	55.466	63.2801	0.876515	-0.190149	1.14088	0.0048042
LOC_Os09g20590.1	5.03655	5.74693	0.87639	-0.190354	1.14104	0.929911
LOC_Os01g24680.1	270.418	308.565	0.876373	-0.190383	1.14107	7.44146e-05
LOC_Os01g68060.1	21.4391	24.4724	0.876053	-0.19091	1.14148	0.00343267
LOC_Os12g44150.2	10.0092	11.4299	0.875699	-0.191493	1.14194	0.0586301
LOC_Os01g65900.1	9.94525	11.366	0.875	-0.192645	1.14286	0.138922
LOC_Os12g34990.1	9.94525	11.366	0.875	-0.192645	1.14286	0.615952
LOC_Os08g25624.1	19.8905	22.732	0.875	-0.192645	1.14286	1
LOC_Os02g11820.2	48.6891	55.665	0.874681	-0.193172	1.14327	0.278856
LOC_Os05g12260.1	334.465	382.963	0.873363	-0.195347	1.145	0.126772
LOC_Os06g09390.1	60.6304	69.4817	0.87261	-0.196592	1.14599	0.0957151
LOC_Os08g30020.1	98.3442	112.871	0.871295	-0.198767	1.14772	0.000135341
LOC_Os04g52900.2	17.4965	20.0823	0.87124	-0.198857	1.14779	0.633688
LOC_Os08g39694.3	66.7753	76.7844	0.869646	-0.2015	1.14989	0.815481
LOC_Os08g15050.1	65.0916	74.973	0.868202	-0.203898	1.15181	0.888056
LOC_Os06g12260.1	19.8905	22.9238	0.86768	-0.204766	1.1525	0.987599
LOC_Os02g42570.1	51.147	58.9611	0.86747	-0.205114	1.15278	1.66346e-17
LOC_Os03g25970.1	9.2988	10.7196	0.867462	-0.205128	1.15279	1
LOC_Os12g16690.1	9.23488	10.6556	0.866667	-0.206451	1.15385	0.657004
LOC_Os08g06020.1	20.0823	23.1795	0.866381	-0.206926	1.15423	1
LOC_Os01g12870.1	345.341	398.861	0.865819	-0.207862	1.15498	0.4718
LOC_Os11g32110.1	12.9146	14.9179	0.865714	-0.208038	1.15512	0.523446
LOC_Os07g05050.3	9.94525	11.4939	0.865267	-0.208784	1.15571	0.962824
LOC_Os08g30930.1	18.4698	21.3752	0.864075	-0.210772	1.15731	0.0081803
LOC_Os06g09540.1	22.1495	25.6374	0.863951	-0.210979	1.15747	0.271701
LOC_Os02g27760.1	36.8684	42.6793	0.863848	-0.21115	1.15761	0.0010822
LOC_Os12g27994.2	52.5678	60.8933	0.863276	-0.212106	1.15838	0.0375717
LOC_Os10g04600.2	9.23488	10.7196	0.861498	-0.215081	1.16077	1
LOC_Os12g28250.1	9.23488	10.7196	0.861498	-0.215081	1.16077	0.0738583
LOC_Os03g52340.1	17.8872	20.7927	0.860267	-0.217144	1.16243	0.378476
LOC_Os09g36800.1	34.5455	40.1646	0.860099	-0.217426	1.16266	0.0047406
LOC_Os03g52840.3	317.488	369.331	0.85963	-0.218213	1.16329	0.000124035
LOC_Os01g58080.2	50.1666	58.3715	0.859437	-0.218536	1.16355	0.613511
LOC_Os02g39740.1	25.6374	29.8358	0.859286	-0.21879	1.16376	0.000216156
LOC_Os06g09610.1	34.2898	39.9089	0.859202	-0.21893	1.16387	3.4418e-09
LOC_Os02g31220.1	8.65236	10.0731	0.858956	-0.219344	1.1642	0.229681
LOC_Os12g12934.1	11.7496	13.6889	0.858328	-0.220399	1.16506	0.377843
LOC_Os05g46230.1	8.58843	10.0092	0.858055	-0.220857	1.16543	0.0826218
LOC_Os05g09550.3	12.8507	14.9818	0.857752	-0.221367	1.16584	0.595663
LOC_Os01g37560.1	29.8358	34.8084	0.857143	-0.222392	1.16667	0.482322
LOC_Os01g05420.1	57.0857	66.6402	0.856625	-0.223264	1.16737	0.00897806
LOC_Os01g37560.2	29.1893	34.098	0.856042	-0.224247	1.16817	0.795537
LOC_Os01g62620.2	4.97263	5.81086	0.855747	-0.224743	1.16857	1
LOC_Os02g38170.1	9.94525	11.6217	0.855747	-0.224743	1.16857	0.00153408
LOC_Os02g11780.1	21.4391	25.0549	0.855685	-0.224849	1.16865	0.41312
LOC_Os11g39650.1	22.9238	26.7953	0.855515	-0.225135	1.16889	0.000880601
LOC_Os05g41550.2	64.8927	75.868	0.855337	-0.225435	1.16913	0.0181498
LOC_Os07g30970.1	336.128	393.342	0.854545	-0.226772	1.17021	1
LOC_Os05g01470.2	24.9271	29.1893	0.853979	-0.227727	1.17099	0.080114
LOC_Os07g40550.1	13.4971	15.82	0.853167	-0.229101	1.1721	0.674566
LOC_Os04g31924.1	20.6009	24.1528	0.852941	-0.229482	1.17241	0.0059092
LOC_Os02g37834.3	12.9146	15.1736	0.851124	-0.232559	1.17492	0.0183943
LOC_Os01g64280.1	12.0764	14.2075	0.85	-0.234465	1.17647	2.67958e-06
LOC_Os03g01750.5	51.5945	60.7015	0.849971	-0.234515	1.17651	0.966685
LOC_Os05g08840.1	60.7015	71.4211	0.84991	-0.234617	1.17659	0.819555
LOC_Os01g73514.1	246.464	290.103	0.849577	-0.235184	1.17706	0.365
LOC_Os01g07400.1	7.29554	8.58843	0.849461	-0.23538	1.17722	0.134093
LOC_Os03g48780.1	23.6342	27.8325	0.849157	-0.235896	1.17764	2.72097e-09
LOC_Os06g50679.1	10.8474	12.7868	0.848332	-0.237299	1.17878	0.152839
LOC_Os12g34874.2	12.9785	15.3014	0.84819	-0.23754	1.17898	1
LOC_Os08g19114.2	23.762	28.0243	0.847909	-0.238019	1.17937	0.818927
LOC_Os01g38970.1	63.2234	74.6533	0.846893	-0.239748	1.18079	0.957411
LOC_Os01g63910.2	11.4299	13.4971	0.846842	-0.239836	1.18086	0.00320647
LOC_Os03g29960.1	36.357	42.9421	0.84665	-0.240162	1.18113	0.051107
LOC_Os06g07560.1	7.81413	9.23488	0.846154	-0.241008	1.18182	0.80092
LOC_Os08g09870.1	7.81413	9.23488	0.846154	-0.241008	1.18182	1
LOC_Os01g05490.1	731.799	865.506	0.845516	-0.242096	1.18271	0.145126
LOC_Os05g31000.1	72.9697	86.339	0.845154	-0.242714	1.18322	0.0866622
LOC_Os12g21500.1	117.972	139.795	0.843895	-0.244865	1.18498	0.6571
LOC_Os04g22360.1	38.8078	46.0394	0.842926	-0.246523	1.18634	0.90645
LOC_Os07g04180.1	123.087	146.202	0.841893	-0.248291	1.1878	2.86208e-13
LOC_Os01g10400.1	338.124	401.845	0.84143	-0.249085	1.18845	0.360875
LOC_Os02g47620.2	7.87805	9.36273	0.841427	-0.24909	1.18846	0.242679
LOC_Os02g52744.2	7.16768	8.5245	0.840833	-0.250109	1.1893	1
LOC_Os05g35650.2	15.6283	18.5976	0.840337	-0.250961	1.19	0.486028
LOC_Os01g05490.2	722.628	860.008	0.840258	-0.251096	1.19011	0.172337
LOC_Os01g24090.1	108.147	128.812	0.839574	-0.25227	1.19108	7.16974e-05
LOC_Os04g56740.1	40.6192	48.4334	0.838662	-0.253838	1.19238	0.134838
LOC_Os01g64100.1	10.7196	12.7868	0.838333	-0.254405	1.19284	0.872274
LOC_Os01g23590.1	15.0457	17.9512	0.838148	-0.254723	1.19311	0.284877
LOC_Os01g40860.1	65.4752	78.1341	0.837985	-0.255004	1.19334	4.30223e-10
LOC_Os01g65220.1	62.7687	74.909	0.837933	-0.255094	1.19341	0.109552
LOC_Os03g15890.2	44.0361	52.6245	0.836798	-0.257049	1.19503	0.794316
LOC_Os07g01060.2	11.4299	13.6889	0.834977	-0.260191	1.19764	0.318305
LOC_Os11g05260.1	59.7283	71.5418	0.834873	-0.260372	1.19779	0.0798592
LOC_Os06g09370.2	19.1801	22.9877	0.834364	-0.261251	1.19852	0.0670744
LOC_Os03g01900.1	10.6556	12.7868	0.833333	-0.263034	1.2	0.34447
LOC_Os05g28980.2	24.8631	29.8358	0.833333	-0.263034	1.2	0.0241264
LOC_Os03g53750.1	7.10375	8.5245	0.833333	-0.263034	1.2	0.473967
LOC_Os02g13110.2	28.6068	34.3537	0.832713	-0.264109	1.20089	0.446541
LOC_Os03g52840.1	300.574	361.133	0.832307	-0.264812	1.20148	5.71348e-07
LOC_Os02g57305.1	14.5911	17.5604	0.830906	-0.267242	1.20351	0.00105737
LOC_Os06g12400.1	10.7196	12.9146	0.830033	-0.268759	1.20477	0.88695
LOC_Os11g28980.1	20.6009	24.8631	0.828571	-0.271302	1.2069	0.480743
LOC_Os08g10320.2	21.503	25.9571	0.828408	-0.271587	1.20714	0.00613883
LOC_Os01g02090.1	82.9149	100.22	0.827332	-0.273462	1.2087	0.785992
LOC_Os03g02320.1	24.9271	30.1554	0.82662	-0.274704	1.20975	0.747787
LOC_Os01g11240.1	13.4971	16.3386	0.826087	-0.275634	1.21053	0.000638724
LOC_Os05g24010.2	13.6889	16.5943	0.824914	-0.277684	1.21225	0.662586
LOC_Os06g04140.1	20.6009	24.991	0.824332	-0.278702	1.2131	0.0173629
LOC_Os11g06300.1	20.0823	24.4085	0.822759	-0.281458	1.21542	0.0117247
LOC_Os05g48590.1	32.933	40.1006	0.821258	-0.284093	1.21764	0.248356
LOC_Os11g05394.2	6.52123	7.94198	0.821109	-0.284355	1.21787	0.801277
LOC_Os08g16010.1	63.0173	76.763	0.820933	-0.284663	1.21813	2.37977e-06
LOC_Os01g61070.1	47.723	58.2508	0.819268	-0.287592	1.2206	0.38522
LOC_Os01g10400.2	164.345	200.631	0.819141	-0.287816	1.22079	0.0109315
LOC_Os01g61640.1	36.357	44.4268	0.818357	-0.289198	1.22196	0.438919
LOC_Os01g02100.3	10.7196	13.1064	0.817887	-0.290026	1.22266	0.92914
LOC_Os01g25880.1	16.2036	19.8194	0.817563	-0.290599	1.22315	0.626003
LOC_Os09g19790.1	7.10375	8.71629	0.814997	-0.295133	1.227	0.289769
LOC_Os01g19840.1	29.5729	36.2859	0.814996	-0.295134	1.227	0.979302
LOC_Os02g51470.1	15.6283	19.1801	0.814815	-0.295456	1.22727	3.05069e-08
LOC_Os02g30624.2	13.625	16.7222	0.814784	-0.29551	1.22732	0.93231
LOC_Os02g07630.1	12.8507	15.82	0.812304	-0.299908	1.23107	0.404907
LOC_Os05g31230.2	15.6283	19.2441	0.812108	-0.300256	1.23136	0.21368
LOC_Os01g42280.1	29.8286	36.7406	0.811871	-0.300678	1.23172	0.0948544
LOC_Os04g32920.5	6.39338	7.87805	0.811542	-0.301262	1.23222	0.805235
LOC_Os05g03140.1	6.39338	7.87805	0.811542	-0.301262	1.23222	0.742262
LOC_Os03g01750.1	54.9546	67.7413	0.811242	-0.301797	1.23268	0.603023
LOC_Os04g01780.2	21.0484	25.9571	0.810892	-0.302419	1.23321	1
LOC_Os06g02500.1	100.092	123.598	0.809817	-0.304333	1.23485	0.000182652
LOC_Os01g59440.3	12.0764	14.9179	0.809524	-0.304855	1.23529	0.9927
LOC_Os01g58080.3	50.6852	62.6337	0.809232	-0.305375	1.23574	0.885862
LOC_Os08g13920.1	26.6035	32.933	0.807808	-0.307915	1.23792	8.13158e-05
LOC_Os04g38330.1	53.8535	66.7042	0.807348	-0.308737	1.23862	0.242551
LOC_Os06g44180.1	20.7287	25.7014	0.806523	-0.310213	1.23989	0.0301435
LOC_Os05g34650.1	17.7594	22.0216	0.806452	-0.31034	1.24	0.00959397
LOC_Os05g35710.2	17.7594	22.0216	0.806452	-0.31034	1.24	0.203757
LOC_Os10g42710.6	8.06984	10.0092	0.806244	-0.310712	1.24032	1
LOC_Os01g55900.1	11.4299	14.2075	0.8045	-0.313836	1.24301	0.713197
LOC_Os01g35184.1	11.6217	14.4632	0.803536	-0.315565	1.2445	0.489501
LOC_Os11g43950.1	12.1403	15.1097	0.80348	-0.315667	1.24459	0.723199
LOC_Os01g63620.1	287.631	358.15	0.803102	-0.316345	1.24517	3.98207e-10
LOC_Os05g28740.1	23.4352	29.1821	0.803067	-0.316408	1.24523	0.15929
LOC_Os02g12890.2	20.7927	25.8931	0.803018	-0.316496	1.2453	6.2401e-11
LOC_Os01g11580.2	22.8599	28.4789	0.802694	-0.317078	1.24581	0.0330153
LOC_Os01g02600.1	26.4757	32.9969	0.802368	-0.317663	1.24631	1
LOC_Os08g16010.2	42.6793	53.1999	0.802244	-0.317887	1.2465	1.7864e-05
LOC_Os06g01650.2	23.5063	29.3172	0.801793	-0.318698	1.2472	0.0263758
LOC_Os03g25600.2	18.0151	22.4691	0.801771	-0.318738	1.24724	0.187658
LOC_Os02g38980.4	11.4299	14.2714	0.800896	-0.320313	1.2486	0.127208
LOC_Os07g29600.2	5.683	7.10375	0.8	-0.321928	1.25	1
LOC_Os08g41010.4	5.683	7.10375	0.8	-0.321928	1.25	0.750886
LOC_Os02g42220.1	8.5245	10.6556	0.8	-0.321928	1.25	0.314619
LOC_Os08g39350.1	270.248	337.854	0.799895	-0.322118	1.25016	0.640554
LOC_Os08g39080.1	38.616	48.3055	0.799411	-0.32299	1.25092	0.0144419
LOC_Os04g32950.3	17.2408	21.567	0.799407	-0.322998	1.25093	0.215242
LOC_Os06g16420.1	93.6345	117.333	0.798026	-0.325492	1.25309	0.00696275
LOC_Os03g22270.1	125.665	157.76	0.79656	-0.328145	1.2554	0.00900069
LOC_Os01g12220.1	22.4691	28.2161	0.796324	-0.328572	1.25577	0.00108598
LOC_Os05g02780.1	55.4732	69.6807	0.796106	-0.328968	1.25611	0.233388
LOC_Os07g01060.3	10.7835	13.5611	0.79518	-0.330646	1.25758	0.330521
LOC_Os03g44200.1	24.991	31.4483	0.794669	-0.331574	1.25839	0.501934
LOC_Os07g29770.2	10.7196	13.4971	0.79421	-0.332407	1.25911	0.668823
LOC_Os03g22420.1	7.94198	10.0092	0.79347	-0.333753	1.26029	0.252529
LOC_Os07g42300.1	7.94198	10.0092	0.79347	-0.333753	1.26029	0.112032
LOC_Os12g24250.1	27.7686	35.0002	0.793384	-0.33391	1.26042	0.246479
LOC_Os02g10200.2	70.7746	89.2444	0.793043	-0.334529	1.26097	0.960934
LOC_Os08g44860.6	11.6217	14.655	0.79302	-0.33457	1.261	0.151881
LOC_Os01g04860.1	72.1882	91.0415	0.792915	-0.334762	1.26117	0.0937819
LOC_Os01g64770.5	5.683	7.16768	0.792865	-0.334853	1.26125	0.742995
LOC_Os03g26220.1	5.683	7.16768	0.792865	-0.334853	1.26125	0.308322
LOC_Os04g08550.1	31.6329	40.0224	0.79038	-0.339381	1.26521	0.00457055
LOC_Os03g29760.1	10.6556	13.4971	0.789474	-0.341037	1.26667	0.522249
LOC_Os08g42960.2	29.9636	37.9695	0.789149	-0.34163	1.26719	0.730322
LOC_Os06g03860.1	15.884	20.1462	0.788434	-0.342938	1.26834	1
LOC_Os08g39694.2	29.2532	37.1313	0.787832	-0.344039	1.26931	0.00134646
LOC_Os06g01320.1	24.2806	30.8658	0.786652	-0.346203	1.27121	0.48855
LOC_Os01g12740.1	12.8507	16.3386	0.786521	-0.346442	1.27142	0.0183732
LOC_Os02g36210.1	7.81413	9.94525	0.785714	-0.347923	1.27273	0.0151763
LOC_Os08g04390.2	15.6922	20.0184	0.783889	-0.351278	1.27569	0.269634
LOC_Os05g41640.1	200.049	255.33	0.78349	-0.352013	1.27634	2.55504e-33
LOC_Os01g03060.2	10.7196	13.6889	0.783083	-0.352763	1.277	0.481756
LOC_Os08g24390.2	12.7868	16.3386	0.782609	-0.353637	1.27778	0.00904789
LOC_Os06g16420.2	88.1433	112.687	0.782197	-0.354396	1.27845	0.041509
LOC_Os01g22900.2	17.7594	22.732	0.78125	-0.356144	1.28	0.00219559
LOC_Os05g41460.1	260.693	333.734	0.781141	-0.356345	1.28018	2.52487e-13
LOC_Os02g30640.1	14.9818	19.1801	0.781111	-0.356401	1.28023	1
LOC_Os08g15080.1	177.7	227.597	0.780768	-0.357035	1.28079	1
LOC_Os01g22520.1	66.4484	85.11	0.780736	-0.357093	1.28084	3.98989e-06
LOC_Os08g30020.2	94.0181	120.558	0.77986	-0.358713	1.28228	0.0111357
LOC_Os09g11240.1	30.8658	39.5821	0.779792	-0.358839	1.28239	0.247722
LOC_Os01g37590.1	25.5735	32.869	0.778042	-0.36208	1.28528	0.01371
LOC_Os04g53540.1	4.97263	6.39338	0.777778	-0.36257	1.28571	1
LOC_Os06g04920.1	9.49059	12.2042	0.777647	-0.362812	1.28593	0.737005
LOC_Os06g16260.2	26.7953	34.4816	0.777091	-0.363845	1.28685	0.000224153
LOC_Os01g02170.1	17.7594	22.8599	0.77688	-0.364236	1.2872	0.245108
LOC_Os07g32560.1	7.16768	9.23488	0.776153	-0.365586	1.28841	0.00733854
LOC_Os06g17280.1	14.9818	19.308	0.775938	-0.365986	1.28876	0.0208965
LOC_Os01g65904.1	31.9669	41.2018	0.775862	-0.366128	1.28889	0.0282685
LOC_Os03g18510.1	29.3811	37.9056	0.775112	-0.367523	1.29014	0.973862
LOC_Os05g35710.3	22.0216	28.415	0.775	-0.367732	1.29032	0.216432
LOC_Os11g24570.1	128.045	165.226	0.774969	-0.367789	1.29037	0.00254364
LOC_Os08g29660.1	17.1129	22.0856	0.774847	-0.368016	1.29058	0.330807
LOC_Os02g16600.1	58.89	76.003	0.774839	-0.368032	1.29059	0.614995
LOC_Os05g41640.2	181.003	233.827	0.774092	-0.369424	1.29184	7.40294e-33
LOC_Os01g49600.1	12.0764	15.6283	0.772727	-0.371969	1.29412	0.267453
LOC_Os07g31884.1	19.308	24.991	0.772598	-0.37221	1.29433	0.861479
LOC_Os06g03920.1	11.6217	15.0457	0.772426	-0.372531	1.29462	0.0866725
LOC_Os02g15230.1	20.7927	26.9232	0.772296	-0.372773	1.29484	0.572265
LOC_Os03g17490.1	53.5338	69.4178	0.771183	-0.374855	1.29671	0.416607
LOC_Os08g42980.1	51.1398	66.3845	0.770358	-0.376399	1.2981	0.630847
LOC_Os08g16490.1	4.97263	6.4573	0.770078	-0.376924	1.29857	1
LOC_Os08g31228.1	93.4355	121.339	0.770036	-0.377001	1.29864	0.0602256
LOC_Os02g32460.1	15.9479	20.7287	0.769362	-0.378266	1.29978	0.67377
LOC_Os03g49520.2	7.10375	9.23488	0.769231	-0.378512	1.3	0.150786
LOC_Os02g17350.2	32.933	42.8143	0.769205	-0.37856	1.30004	0.0112812
LOC_Os05g26840.1	14.3993	18.7894	0.766352	-0.383921	1.30488	0.719309
LOC_Os08g15230.1	155.039	202.506	0.765601	-0.385335	1.30616	0.0677634
LOC_Os03g18264.1	7.16768	9.36273	0.765554	-0.385424	1.30624	0.263216
LOC_Os03g38000.1	92.917	121.403	0.765359	-0.385791	1.30658	0.966076
LOC_Os03g17240.1	20.7927	27.186	0.764829	-0.386791	1.30748	0.102283
LOC_Os11g42350.1	9.23488	12.0764	0.764706	-0.387023	1.30769	0.284085
LOC_Os05g09620.1	20.6648	27.0582	0.763717	-0.388889	1.30938	0.459584
LOC_Os08g10320.3	20.8566	27.3139	0.763589	-0.389132	1.3096	0.00504846
LOC_Os02g01450.1	46.2311	60.6304	0.762507	-0.391177	1.31146	0.546532
LOC_Os11g16290.2	25.0549	32.869	0.762265	-0.391636	1.31188	0.209741
LOC_Os12g17910.1	213.297	279.881	0.7621	-0.391947	1.31216	5.92508e-12
LOC_Os08g43060.2	38.0334	49.918	0.761918	-0.392292	1.31248	0.125599
LOC_Os11g35870.4	53.3349	70.256	0.75915	-0.397542	1.31726	0.0822881
LOC_Os08g42960.1	30.0915	39.646	0.759004	-0.39782	1.31752	0.706855
LOC_Os02g49880.1	34.1619	45.0093	0.758996	-0.397835	1.31753	0.000154792
LOC_Os02g27592.1	11.366	14.9818	0.758654	-0.398487	1.31812	0.000199311
LOC_Os09g36770.3	11.4939	15.1736	0.757491	-0.400699	1.32015	0.096927
LOC_Os03g44200.2	24.3445	32.1587	0.757013	-0.401609	1.32098	0.514557
LOC_Os11g05370.1	24.2806	32.0947	0.756529	-0.402532	1.32183	0.100747
LOC_Os05g28980.3	17.7594	23.5063	0.755515	-0.404467	1.3236	0.00616902
LOC_Os05g27320.1	6.4573	8.58843	0.751861	-0.411462	1.33003	0.690349
LOC_Os07g29770.1	10.6556	14.2075	0.75	-0.415037	1.33333	0.962425
LOC_Os08g06140.3	8.5245	11.366	0.75	-0.415037	1.33333	0.857423
LOC_Os02g15550.2	21.3113	28.415	0.75	-0.415037	1.33333	0.983534
LOC_Os01g34330.2	12.7868	17.049	0.75	-0.415037	1.33333	0.77586
LOC_Os12g43410.1	12.7868	17.049	0.75	-0.415037	1.33333	0.122114
LOC_Os08g14450.1	415.342	553.993	0.749724	-0.415568	1.33382	8.29907e-20
LOC_Os01g26160.1	85.3018	113.781	0.749703	-0.415608	1.33386	0.766534
LOC_Os01g40670.1	17.9512	23.9538	0.749408	-0.416178	1.33439	0.824184
LOC_Os01g24680.2	162.463	217.275	0.747728	-0.419415	1.33738	0.00362067
LOC_Os03g52840.2	284.242	380.633	0.746762	-0.421279	1.33911	1.85404e-10
LOC_Os06g44380.1	8.65236	11.6217	0.744499	-0.425658	1.34318	0.53157
LOC_Os03g17070.1	494.797	664.961	0.7441	-0.426431	1.3439	9.70562e-62
LOC_Os05g01310.3	14.2714	19.1801	0.744074	-0.426482	1.34395	0.129613
LOC_Os09g34070.2	35.6466	47.9787	0.742967	-0.428629	1.34595	0.434418
LOC_Os05g11870.1	15.0457	20.2741	0.742117	-0.430282	1.3475	0.827578
LOC_Os01g02884.1	20.4019	27.5057	0.741735	-0.431024	1.34819	0.101749
LOC_Os06g03760.1	22.732	30.674	0.741084	-0.432291	1.34937	0.131039
LOC_Os02g17390.1	202.499	273.26	0.741051	-0.432355	1.34943	1.45217e-45
LOC_Os08g31240.1	6.4573	8.71629	0.740832	-0.432782	1.34983	1
LOC_Os02g09340.1	14.2075	19.1801	0.740741	-0.432959	1.35	0.00685557
LOC_Os10g41960.1	29.9636	40.4914	0.74	-0.434403	1.35135	0.00319658
LOC_Os01g66050.1	44.8176	60.5737	0.739885	-0.434627	1.35156	0.000250187
LOC_Os04g33190.1	29.1254	39.3903	0.739405	-0.435563	1.35244	0.196058
LOC_Os05g02680.1	12.0764	16.3386	0.73913	-0.436099	1.35294	0.0024692
LOC_Os07g29770.3	12.0764	16.3386	0.73913	-0.436099	1.35294	0.962504
LOC_Os07g49330.1	82.4674	111.593	0.739003	-0.436348	1.35317	5.07005e-10
LOC_Os08g15460.1	6.39338	8.65236	0.738917	-0.436516	1.35333	0.833672
LOC_Os03g48920.1	118.114	159.898	0.738682	-0.436974	1.35376	0.40178
LOC_Os02g17292.1	11.6856	15.82	0.738661	-0.437016	1.3538	0.531794
LOC_Os03g51520.1	9.94525	13.4971	0.736842	-0.440573	1.35714	0.253021
LOC_Os12g27440.1	16.4026	22.2773	0.736289	-0.441657	1.35816	0.708526
LOC_Os11g24450.1	55.7217	75.7401	0.735697	-0.442817	1.35926	0.121334
LOC_Os03g16800.1	37.7138	51.2749	0.735522	-0.443159	1.35958	2.31655e-05
LOC_Os12g06510.3	13.5611	18.4698	0.73423	-0.445695	1.36197	0.256333
LOC_Os07g40550.2	14.2075	19.3719	0.733407	-0.447314	1.3635	0.176116
LOC_Os05g41490.1	7.81413	10.6556	0.733333	-0.447459	1.36364	1
LOC_Os08g09250.1	7.81413	10.6556	0.733333	-0.447459	1.36364	0.0828113
LOC_Os12g34870.1	7.94198	10.8474	0.732155	-0.44978	1.36583	0.00995234
LOC_Os08g39820.1	13.5611	18.5337	0.731698	-0.45068	1.36668	0.93348
LOC_Os11g28300.3	38.2252	52.3049	0.730816	-0.45242	1.36833	0.0334774
LOC_Os01g63890.1	63.0884	86.4029	0.730165	-0.453706	1.36955	0.732506
LOC_Os02g07490.1	5.74693	7.87805	0.729486	-0.455048	1.37083	0.474062
LOC_Os08g06480.1	34.9362	47.9148	0.729133	-0.455746	1.37149	0.184557
LOC_Os08g08830.1	21.3752	29.3172	0.729101	-0.455809	1.37155	0.126267
LOC_Os04g35840.1	21.8866	30.0204	0.729058	-0.455894	1.37163	0.101346
LOC_Os09g08390.1	107.124	147.026	0.728608	-0.456785	1.37248	1
LOC_Os11g38260.1	19.308	26.5396	0.727516	-0.458949	1.37454	1.14894e-06
LOC_Os01g73250.2	5.683	7.81413	0.727273	-0.459432	1.375	0.137701
LOC_Os04g26910.1	5.683	7.81413	0.727273	-0.459432	1.375	0.123148
LOC_Os04g53200.2	5.683	7.81413	0.727273	-0.459432	1.375	0.492793
LOC_Os12g25700.3	5.683	7.81413	0.727273	-0.459432	1.375	0.920299
LOC_Os03g01750.6	56.6311	78.0062	0.725981	-0.461996	1.37745	1
LOC_Os05g42424.1	87.7525	120.884	0.725921	-0.462116	1.37756	0.000217061
LOC_Os05g23990.1	11.366	15.6922	0.72431	-0.465321	1.38062	0.502522
LOC_Os03g22050.2	71.0303	98.3442	0.722262	-0.469405	1.38454	0.0143202
LOC_Os11g06720.1	9.23488	12.7868	0.722222	-0.469485	1.38462	0.00131334
LOC_Os08g09910.1	13.5611	18.7894	0.72174	-0.470449	1.38554	0.338378
LOC_Os09g14520.1	5.683	7.87805	0.721371	-0.471187	1.38625	0.969581
LOC_Os10g34590.1	5.683	7.87805	0.721371	-0.471187	1.38625	0.652909
LOC_Os08g15040.1	7.16768	9.94525	0.720714	-0.472502	1.38751	0.923949
LOC_Os11g44990.1	73.9429	102.614	0.720595	-0.472738	1.38774	0.00238893
LOC_Os01g58080.1	37.7066	52.4327	0.719143	-0.475649	1.39054	0.144793
LOC_Os08g43320.1	54.3649	75.6122	0.718996	-0.475944	1.39083	0.0460088
LOC_Os02g58790.1	18.4698	25.7014	0.718629	-0.47668	1.39154	0.00038903
LOC_Os01g20110.1	196.184	273.608	0.717027	-0.479901	1.39465	1
LOC_Os11g47320.1	19.4358	27.1221	0.716605	-0.48075	1.39547	0.105186
LOC_Os04g33110.2	10.6556	14.9179	0.714286	-0.485427	1.4	0.872283
LOC_Os02g15550.1	22.7959	31.9669	0.713111	-0.487802	1.40231	0.401161
LOC_Os04g31924.2	19.2441	26.9943	0.712895	-0.488239	1.40273	0.00142658
LOC_Os06g01650.1	15.6922	22.0216	0.71258	-0.488875	1.40335	0.851444
LOC_Os02g13140.1	76.003	106.67	0.712507	-0.489024	1.4035	0.154568
LOC_Os03g29460.1	39.2624	55.1464	0.711967	-0.490117	1.40456	0.47399
LOC_Os08g41990.1	254.612	357.801	0.711603	-0.490856	1.40528	1.62858e-09
LOC_Os01g63354.1	9.23488	12.9785	0.71155	-0.490963	1.40538	0.369698
LOC_Os07g49300.1	22.732	31.9669	0.711111	-0.491853	1.40625	0.000109075
LOC_Os07g05000.1	37.3231	52.5606	0.710096	-0.493914	1.40826	3.75289e-07
LOC_Os03g25480.1	7.10375	10.0092	0.709724	-0.494671	1.409	0.878202
LOC_Os11g38040.1	23.762	33.5155	0.708986	-0.49617	1.41046	0.0545041
LOC_Os02g34120.1	8.65236	12.2042	0.708964	-0.496216	1.41051	0.758459
LOC_Os09g27030.2	726.77	1028.49	0.70664	-0.500953	1.41515	5.21236e-60
LOC_Os02g38900.1	60.1686	85.2235	0.706009	-0.502241	1.41641	0.000815663
LOC_Os06g43140.1	31.704	44.9454	0.705389	-0.503509	1.41766	0.000239272
LOC_Os05g04620.1	8.65236	12.2682	0.705269	-0.503754	1.4179	0.863357
LOC_Os03g54970.1	16.7861	23.8259	0.704531	-0.505264	1.41938	0.826003
LOC_Os10g34400.1	8.58843	12.2042	0.703725	-0.506915	1.42101	1
LOC_Os01g09640.1	35.5827	50.6284	0.70282	-0.508772	1.42284	0.0441448
LOC_Os02g05686.1	5.03655	7.16768	0.702676	-0.509069	1.42313	0.485086
LOC_Os11g25780.1	38.7438	55.1464	0.702563	-0.5093	1.42336	3.70894e-05
LOC_Os02g52744.1	8.5245	12.1403	0.702165	-0.510117	1.42417	0.990598
LOC_Os08g31630.1	8.5245	12.1403	0.702165	-0.510117	1.42417	0.00366617
LOC_Os01g35170.3	20.6009	29.3811	0.701161	-0.512182	1.42621	0.148187
LOC_Os08g02050.1	19.9544	28.4789	0.700673	-0.513186	1.4272	0.243028
LOC_Os09g37100.1	21.567	30.8018	0.700184	-0.514193	1.4282	0.91619
LOC_Os08g10630.1	9.94525	14.2075	0.7	-0.514573	1.42857	0.954749
LOC_Os08g03640.1	26.2839	37.6499	0.698113	-0.518467	1.43243	5.44435e-06
LOC_Os08g30020.4	99.765	142.956	0.697874	-0.518963	1.43292	0.0161283
LOC_Os03g01750.7	53.9813	77.3598	0.697796	-0.519123	1.43308	0.099374
LOC_Os05g40180.1	55.4732	79.6259	0.696672	-0.521448	1.4354	1.96672e-13
LOC_Os02g01110.1	5.03655	7.23161	0.696464	-0.521879	1.43582	0.422332
LOC_Os03g38000.2	72.2593	103.772	0.696331	-0.522155	1.4361	0.538118
LOC_Os08g03579.2	39.1985	56.3114	0.696102	-0.52263	1.43657	1.50045e-09
LOC_Os08g38160.1	15.82	22.732	0.695937	-0.522972	1.43691	0.0264853
LOC_Os02g52450.3	18.5337	26.6674	0.694993	-0.52493	1.43886	6.98044e-09
LOC_Os02g52260.1	127.221	183.341	0.693905	-0.527189	1.44112	8.0166e-28
LOC_Os01g24950.2	4.97263	7.16768	0.693757	-0.527498	1.44143	0.480587
LOC_Os09g16910.1	4.97263	7.16768	0.693757	-0.527498	1.44143	0.420241
LOC_Os08g25310.1	5.10048	7.35947	0.693051	-0.528967	1.4429	1
LOC_Os06g43670.1	6.39338	9.23488	0.692308	-0.530515	1.44444	0.0567889
LOC_Os08g02640.5	6.39338	9.23488	0.692308	-0.530515	1.44444	1
LOC_Os11g26850.3	46.9487	67.8692	0.691752	-0.531672	1.4456	0.728833
LOC_Os01g65169.1	109.135	157.767	0.691746	-0.531685	1.44562	7.33554e-07
LOC_Os01g25386.1	26.021	37.6427	0.691263	-0.532694	1.44663	0.015621
LOC_Os12g22090.1	12.8507	18.5976	0.690986	-0.533272	1.44721	0.550593
LOC_Os02g30840.1	5.03655	7.29554	0.690361	-0.534577	1.44852	0.877489
LOC_Os12g39630.1	62.1223	90.0187	0.690104	-0.535114	1.44906	0.201346
LOC_Os11g11790.1	102.216	148.127	0.690054	-0.53522	1.44916	0.361693
LOC_Os11g48080.1	14.2075	20.6009	0.689655	-0.536053	1.45	0.0174105
LOC_Os02g15660.1	126.887	184.037	0.689466	-0.536448	1.4504	0.00531868
LOC_Os01g12840.1	33.8351	49.2005	0.687699	-0.540151	1.45412	0.227644
LOC_Os06g43800.2	7.81413	11.366	0.6875	-0.540568	1.45455	0.000144776
LOC_Os01g57340.1	62.8966	91.5034	0.687369	-0.540843	1.45482	0.258379
LOC_Os02g47670.2	7.94198	11.5578	0.687154	-0.541294	1.45528	1
LOC_Os04g55930.1	82.9149	120.757	0.686629	-0.542398	1.45639	0.000242526
LOC_Os11g02400.2	70.7107	102.997	0.68653	-0.542605	1.4566	0.688405
LOC_Os05g01470.1	20.6009	30.0275	0.686066	-0.54358	1.45759	0.117323
LOC_Os02g16640.1	111.458	162.534	0.685752	-0.544241	1.45825	0.214346
LOC_Os02g51470.3	17.049	24.8631	0.685714	-0.544321	1.45833	8.10253e-09
LOC_Os06g50780.1	17.049	24.8631	0.685714	-0.544321	1.45833	0.90981
LOC_Os03g51080.1	9.23488	13.4971	0.684211	-0.547488	1.46154	0.000580695
LOC_Os01g24480.1	40.676	59.4654	0.684028	-0.547872	1.46193	0.79815
LOC_Os05g41610.1	23.0516	33.7073	0.683878	-0.54819	1.46225	0.324024
LOC_Os09g37520.1	7.81413	11.4299	0.683655	-0.54866	1.46273	0.319606
LOC_Os05g33280.1	27.8325	40.7471	0.683054	-0.549927	1.46401	2.10225e-11
LOC_Os03g22460.1	6.39338	9.36273	0.682854	-0.550352	1.46444	0.506632
LOC_Os06g15820.1	6.39338	9.36273	0.682854	-0.550352	1.46444	0.355971
LOC_Os01g24090.2	64.7577	94.8491	0.682744	-0.550584	1.46468	0.00134795
LOC_Os06g16280.1	45.7126	67.0238	0.682035	-0.552083	1.4662	0.229119
LOC_Os07g49330.3	77.5587	113.788	0.681608	-0.552985	1.46712	2.70048e-09
LOC_Os02g52390.1	50.2377	73.8079	0.680654	-0.555006	1.46917	2.40833e-14
LOC_Os02g50560.1	10.8474	15.9479	0.680178	-0.556015	1.4702	0.495862
LOC_Os06g50630.1	16.4665	24.2167	0.679965	-0.556469	1.47066	0.327689
LOC_Os03g25600.1	7.81413	11.4939	0.679852	-0.556707	1.47091	0.0421561
LOC_Os05g46210.1	22.732	33.4516	0.67955	-0.557349	1.47156	0.39764
LOC_Os06g03860.3	10.137	14.9179	0.679523	-0.557406	1.47162	0.615318
LOC_Os03g18020.1	6.39338	9.42666	0.678223	-0.560169	1.47444	1
LOC_Os02g17500.2	9.36273	13.8168	0.677635	-0.561419	1.47572	0.132139
LOC_Os09g24670.1	9.36273	13.8168	0.677635	-0.561419	1.47572	0.00451605
LOC_Os01g57210.2	7.29554	10.7835	0.676547	-0.563737	1.47809	0.19304
LOC_Os01g02960.1	44.8176	66.2567	0.676423	-0.564002	1.47836	0.222375
LOC_Os05g01540.1	16.4665	24.3445	0.676393	-0.564066	1.47843	0.167853
LOC_Os12g19549.1	10.7835	15.9479	0.67617	-0.564543	1.47892	0.0518576
LOC_Os08g42850.1	15.0457	22.2773	0.675383	-0.566223	1.48064	0.130479
LOC_Os12g22030.2	115.138	170.604	0.674884	-0.56729	1.48174	0.231859
LOC_Os12g35060.4	7.35947	10.9113	0.674479	-0.568155	1.48263	1
LOC_Os07g30670.2	105.519	156.666	0.673529	-0.570189	1.48472	4.02366e-14
LOC_Os11g44810.3	29.1254	43.3329	0.672131	-0.573185	1.4878	0.609007
LOC_Os07g04180.2	106.293	158.406	0.671017	-0.57558	1.49028	7.70811e-20
LOC_Os08g10320.1	18.0151	26.8592	0.670722	-0.576212	1.49093	0.00265515
LOC_Os12g16250.1	44.8176	66.8392	0.670528	-0.57663	1.49136	0.0145616
LOC_Os08g06040.1	132.194	197.221	0.670281	-0.577163	1.49191	0.0614487
LOC_Os11g02400.1	56.4393	84.3357	0.669222	-0.579444	1.49427	0.643064
LOC_Os03g51000.3	5.74693	8.58843	0.669148	-0.579603	1.49444	1
LOC_Os01g61670.1	17.1129	25.6374	0.667498	-0.583165	1.49813	0.608582
LOC_Os01g64270.1	9.94525	14.9179	0.666667	-0.584963	1.5	3.05952e-05
LOC_Os02g32570.1	5.683	8.5245	0.666667	-0.584963	1.5	0.201764
LOC_Os02g47010.1	5.683	8.5245	0.666667	-0.584963	1.5	0.0737771
LOC_Os03g51930.2	18.4698	27.7046	0.666667	-0.584963	1.5	3.96907e-07
LOC_Os02g10440.1	8.5245	12.7868	0.666667	-0.584963	1.5	0.975892
LOC_Os03g17010.1	8.5245	12.7868	0.666667	-0.584963	1.5	0.00736976
LOC_Os11g36050.1	8.5245	12.7868	0.666667	-0.584963	1.5	1
LOC_Os03g54980.1	14.2075	21.3113	0.666667	-0.584963	1.5	0.00358392
LOC_Os09g33690.2	14.2075	21.3113	0.666667	-0.584963	1.5	0.0896497
LOC_Os11g04500.1	7.10375	10.6556	0.666667	-0.584963	1.5	1
LOC_Os06g04030.1	7.16768	10.7835	0.664691	-0.589245	1.50446	0.0047112
LOC_Os02g08010.1	11.6217	17.4965	0.664231	-0.590243	1.5055	0.664579
LOC_Os01g40710.1	89.6351	135.163	0.663163	-0.592565	1.50793	4.76586e-14
LOC_Os08g14580.1	182.424	275.206	0.662864	-0.593215	1.50861	0.00402247
LOC_Os01g19760.1	18.1429	27.3778	0.662688	-0.593599	1.50901	0.0102209
LOC_Os07g01020.1	217.822	328.705	0.662669	-0.593641	1.50905	6.62201e-20
LOC_Os08g42050.1	35.7105	54.0524	0.660665	-0.59801	1.51363	0.269257
LOC_Os07g38160.1	26.4757	40.1006	0.66023	-0.598959	1.51462	0.109815
LOC_Os08g27840.2	551.855	837.922	0.658599	-0.602529	1.51838	0.0853285
LOC_Os01g37560.3	27.1221	41.2018	0.658276	-0.603236	1.51912	0.310506
LOC_Os01g09890.1	98.9196	150.571	0.656964	-0.606114	1.52215	0.790427
LOC_Os11g07124.1	9.36273	14.2714	0.656047	-0.608128	1.52428	0.04963
LOC_Os06g02510.5	7.10375	10.8474	0.65488	-0.610698	1.527	0.827249
LOC_Os11g05552.1	21.0484	32.1515	0.654662	-0.611177	1.52751	0.000166356
LOC_Os07g38280.1	9.42666	14.3993	0.654662	-0.611179	1.52751	0.293507
LOC_Os01g62040.1	13.8168	21.1123	0.654442	-0.611664	1.52802	0.136035
LOC_Os02g39790.2	102.742	157.44	0.652574	-0.615787	1.53239	0.0257686
LOC_Os12g43370.1	10.6556	16.3386	0.652174	-0.616671	1.53333	0.286993
LOC_Os04g58640.1	9.2988	14.2714	0.651568	-0.618013	1.53476	0.47174
LOC_Os02g39795.1	94.2809	145.3	0.64887	-0.623998	1.54114	0.0348398
LOC_Os08g14760.1	13.1064	20.2101	0.648506	-0.624809	1.54201	0.186082
LOC_Os02g17350.1	18.5337	28.6068	0.647877	-0.626208	1.5435	0.110433
LOC_Os08g25624.2	15.6283	24.1528	0.647059	-0.628031	1.54545	1
LOC_Os04g54430.1	26.6035	41.1946	0.645801	-0.630838	1.54846	0.00372774
LOC_Os05g41510.1	5.03655	7.81413	0.644545	-0.633647	1.55148	0.31535
LOC_Os12g42110.1	12.9785	20.1462	0.644217	-0.634381	1.55227	0.335935
LOC_Os10g40780.1	22.1495	34.4176	0.64355	-0.635875	1.55388	0.0912148
LOC_Os08g41010.3	6.39338	9.94525	0.642857	-0.63743	1.55556	0.430748
LOC_Os07g04040.1	15.1097	23.5063	0.642792	-0.637576	1.55571	0.796238
LOC_Os06g50880.1	15.6283	24.3445	0.641961	-0.639442	1.55773	0.198566
LOC_Os03g02320.2	19.2441	30.0275	0.64088	-0.641873	1.56035	0.41073
LOC_Os01g26160.2	72.2593	112.871	0.640192	-0.643424	1.56203	0.0625752
LOC_Os01g70720.1	5.03655	7.87805	0.639314	-0.645402	1.56418	0.151161
LOC_Os03g15880.3	5.03655	7.87805	0.639314	-0.645402	1.56418	0.432057
LOC_Os04g56140.2	5.03655	7.87805	0.639314	-0.645402	1.56418	0.442781
LOC_Os09g36090.1	10.0731	15.7561	0.639314	-0.645402	1.56418	0.0460313
LOC_Os02g42890.1	16.5943	25.9571	0.639299	-0.645436	1.56421	0.0846918
LOC_Os02g33500.1	134.9	211.685	0.63727	-0.650024	1.56919	0.0241356
LOC_Os09g08072.1	19.2441	30.2193	0.636813	-0.651059	1.57032	0.344368
LOC_Os06g03514.1	77.2959	121.531	0.636018	-0.65286	1.57228	0.0284273
LOC_Os08g44860.4	10.2649	16.1397	0.636004	-0.652893	1.57232	0.23661
LOC_Os02g27960.2	11.4939	18.079	0.635757	-0.653453	1.57293	0.828705
LOC_Os03g36550.1	71.9893	113.575	0.63385	-0.657786	1.57766	1
LOC_Os09g08390.2	95.112	150.187	0.633289	-0.659063	1.57906	0.131609
LOC_Os11g11980.1	12.1403	19.1801	0.632963	-0.659808	1.57987	0.0281117
LOC_Os06g09390.2	50.1738	79.292	0.632772	-0.660242	1.58035	0.0149356
LOC_Os01g02920.1	10.0092	15.82	0.63269	-0.660429	1.58055	0.701201
LOC_Os09g34060.1	22.0216	34.8084	0.632653	-0.660514	1.58065	0.645056
LOC_Os05g31230.1	32.9969	52.177	0.632403	-0.661084	1.58127	0.72616
LOC_Os04g53450.1	4.97263	7.87805	0.6312	-0.663832	1.58428	1
LOC_Os06g09820.1	7.16768	11.366	0.630625	-0.665147	1.58573	0.0295795
LOC_Os05g41190.1	19.9544	31.704	0.629398	-0.667956	1.58882	0.7968
LOC_Os06g02555.1	5.81086	9.23488	0.62923	-0.668341	1.58924	0.607987
LOC_Os05g28300.1	67.9331	108.041	0.628772	-0.669391	1.5904	3.45838e-05
LOC_Os05g25850.1	42.4236	67.4785	0.628698	-0.669562	1.59059	0.681425
LOC_Os06g01400.1	12.9785	20.7287	0.626113	-0.675504	1.59715	0.00166562
LOC_Os09g11450.2	8.5245	13.625	0.625652	-0.676567	1.59833	0.246385
LOC_Os12g21700.1	32.1587	51.4027	0.625622	-0.676637	1.59841	0.000150399
LOC_Os05g38550.2	7.10375	11.366	0.625	-0.678072	1.6	0.0941262
LOC_Os04g11390.1	23.8899	38.2252	0.624977	-0.678126	1.60006	2.09216e-06
LOC_Os11g47320.2	27.3139	43.7804	0.623884	-0.680649	1.60286	0.0406844
LOC_Os04g33110.1	10.6556	17.1129	0.622665	-0.683471	1.606	0.613781
LOC_Os09g38960.3	67.6063	108.673	0.622107	-0.684764	1.60744	0.12525
LOC_Os07g31420.1	7.10375	11.4299	0.621504	-0.686164	1.609	1
LOC_Os11g34970.1	9.2988	14.9818	0.620673	-0.688094	1.61115	0.749518
LOC_Os10g41534.3	10.8474	17.5604	0.617719	-0.694977	1.61886	1
LOC_Os08g24390.4	12.7868	20.7287	0.616861	-0.696982	1.62111	0.000348692
LOC_Os10g42710.3	7.16768	11.6217	0.616749	-0.697245	1.62141	1
LOC_Os04g38390.1	303.245	493.355	0.614658	-0.702144	1.62692	0.238294
LOC_Os08g08080.1	5.74693	9.36273	0.613809	-0.704138	1.62917	1
LOC_Os10g04600.3	7.87805	12.8507	0.613046	-0.705933	1.6312	0.932058
LOC_Os05g31690.1	5.87479	9.61845	0.610783	-0.711268	1.63724	0.262842
LOC_Os12g34870.2	8.71629	14.2714	0.610751	-0.711344	1.63733	0.0834512
LOC_Os11g42790.1	837.673	1372.58	0.610289	-0.712436	1.63857	5.84765e-06
LOC_Os01g22510.1	21.3113	34.9362	0.610004	-0.713109	1.63933	0.443104
LOC_Os02g17500.1	12.396	20.338	0.6095	-0.714301	1.64069	0.405998
LOC_Os09g38960.2	61.6037	101.179	0.608861	-0.715815	1.64241	0.173527
LOC_Os11g26860.1	9.94525	16.3386	0.608696	-0.716207	1.64286	5.28766e-07
LOC_Os08g05910.2	37.6499	61.9944	0.607311	-0.719493	1.6466	0.876973
LOC_Os02g07740.1	13.5611	22.3413	0.606996	-0.720242	1.64746	1
LOC_Os05g01990.1	5.683	9.36273	0.606981	-0.720277	1.6475	0.962235
LOC_Os06g03760.3	18.5976	30.674	0.606299	-0.721898	1.64935	0.288217
LOC_Os07g30670.3	95.3181	157.44	0.605424	-0.723983	1.65174	1.20936e-19
LOC_Os07g04160.2	23.762	39.2553	0.605321	-0.724228	1.65202	1
LOC_Os09g24710.2	18.4698	30.6101	0.603388	-0.728841	1.65731	3.00039e-05
LOC_Os03g02020.2	98.1596	163.059	0.601987	-0.732197	1.66117	1.33259e-13
LOC_Os02g32580.1	42.04	69.8725	0.601667	-0.732962	1.66205	0.210209
LOC_Os01g32660.2	12.7868	21.3113	0.6	-0.736966	1.66667	0.0959343
LOC_Os08g41010.6	6.39338	10.6556	0.6	-0.736966	1.66667	0.153991
LOC_Os10g40650.1	12.8507	21.4391	0.599404	-0.7384	1.66832	0.0047508
LOC_Os08g25624.4	15.6283	26.2839	0.594595	-0.750022	1.68182	0.358527
LOC_Os09g20480.1	8.58843	14.4632	0.593812	-0.751922	1.68404	0.84065
LOC_Os08g42850.3	6.39338	10.7835	0.592886	-0.754174	1.68667	0.280214
LOC_Os01g40610.1	11.4299	19.308	0.591979	-0.756381	1.68925	0.75052
LOC_Os02g34810.1	29.8358	50.4366	0.591549	-0.75743	1.69048	5.18687e-10
LOC_Os12g42140.1	8.58843	14.5271	0.591199	-0.758285	1.69148	0.768255
LOC_Os02g33560.1	5.03655	8.5245	0.590833	-0.759178	1.69253	1
LOC_Os01g03070.1	7.29554	12.396	0.588539	-0.764791	1.69912	0.693928
LOC_Os12g08790.1	7.10375	12.0764	0.588235	-0.765535	1.7	0.000442736
LOC_Os06g03830.1	9.2988	15.82	0.587787	-0.766636	1.7013	0.0275361
LOC_Os03g01750.4	53.4699	91.7591	0.582721	-0.779124	1.71609	0.0552374
LOC_Os11g26850.2	37.7777	64.8359	0.582667	-0.779257	1.71625	0.628934
LOC_Os11g30210.1	65.4113	112.481	0.581534	-0.782066	1.71959	2.62486e-05
LOC_Os11g16480.1	8.78022	15.1097	0.581099	-0.783143	1.72088	0.0743845
LOC_Os04g29680.1	12.9785	22.3413	0.580922	-0.783583	1.7214	0.196604
LOC_Os02g39790.1	87.6958	151.111	0.58034	-0.785029	1.72313	0.000333393
LOC_Os01g37770.1	15.6922	27.0582	0.579942	-0.786019	1.72431	0.0547571
LOC_Os01g57110.1	4.97263	8.58843	0.578991	-0.788387	1.72714	0.353597
LOC_Os08g44860.8	8.06984	13.9446	0.578706	-0.789097	1.72799	0.27489
LOC_Os06g10690.1	10.7196	18.5337	0.578382	-0.789904	1.72896	0.0797866
LOC_Os10g04600.1	8.58843	14.9179	0.575714	-0.796576	1.73697	1
LOC_Os08g03290.4	59.4086	103.324	0.574974	-0.798431	1.73921	0.066306
LOC_Os05g41460.2	204.908	356.402	0.574934	-0.798532	1.73933	1.36488e-06
LOC_Os04g56530.1	4.97263	8.65236	0.574713	-0.799086	1.74	0.0135961
LOC_Os06g03600.2	22.0216	38.3603	0.574074	-0.800691	1.74194	0.761708
LOC_Os12g18770.1	7.81413	13.625	0.573515	-0.802098	1.74364	0.719915
LOC_Os01g41240.1	8.58843	14.9818	0.573257	-0.802745	1.74442	0.0781611
LOC_Os03g04130.1	9.36273	16.3386	0.573043	-0.803285	1.74507	0.537741
LOC_Os10g41650.1	45.9115	80.2652	0.571997	-0.805919	1.74826	0.00874398
LOC_Os02g05370.2	11.6217	20.338	0.571429	-0.807355	1.75	0.301283
LOC_Os01g02130.1	5.683	9.94525	0.571429	-0.807355	1.75	1
LOC_Os04g53310.1	5.683	9.94525	0.571429	-0.807355	1.75	0.0139155
LOC_Os06g02540.2	5.683	9.94525	0.571429	-0.807355	1.75	0.323518
LOC_Os05g07640.1	93.947	164.452	0.571274	-0.807744	1.75047	0.0314614
LOC_Os11g15520.1	15.0457	26.3478	0.571043	-0.808328	1.75118	0.00225725
LOC_Os02g12870.2	5.74693	10.0731	0.570522	-0.809646	1.75278	1
LOC_Os02g58460.1	6.58516	11.5578	0.56976	-0.811574	1.75513	0.870485
LOC_Os11g45590.3	11.4299	20.0823	0.569155	-0.813107	1.75699	0.0366061
LOC_Os01g01790.1	9.36273	16.4665	0.568593	-0.814531	1.75873	0.000167216
LOC_Os12g41490.1	41.3864	72.8347	0.568224	-0.815469	1.75987	0.211952
LOC_Os02g39730.1	11.366	20.0184	0.567779	-0.816599	1.76125	1
LOC_Os12g35340.1	32.933	58.0518	0.567303	-0.817809	1.76273	2.76642e-11
LOC_Os09g13920.1	8.58843	15.1736	0.566012	-0.821096	1.76675	0.457289
LOC_Os08g14610.1	11.4299	20.2101	0.565554	-0.822263	1.76818	0.623001
LOC_Os03g51650.1	9.23488	16.3386	0.565217	-0.823122	1.76923	1.72765e-05
LOC_Os07g47510.1	45.464	80.5281	0.564573	-0.824767	1.77125	0.0343067
LOC_Os08g10250.1	8.84414	15.6922	0.563602	-0.827251	1.7743	0.371795
LOC_Os11g33320.1	40.3564	71.7407	0.562531	-0.829996	1.77768	0.639595
LOC_Os01g59860.1	28.4789	50.6923	0.561799	-0.831873	1.77999	0.228855
LOC_Os01g01870.1	84.9821	151.551	0.560748	-0.834575	1.78333	0.223898
LOC_Os03g22690.1	12.9146	23.0516	0.560247	-0.835866	1.78493	0.0460018
LOC_Os11g09310.1	66.3206	118.434	0.559981	-0.836551	1.78578	0.00228776
LOC_Os01g25484.3	7.10375	12.7868	0.555556	-0.847997	1.8	0.0316805
LOC_Os09g20350.1	7.10375	12.7868	0.555556	-0.847997	1.8	0.000104139
LOC_Os02g37030.1	7.16768	12.9146	0.555006	-0.849426	1.80178	0.0113988
LOC_Os06g03514.2	16.4026	29.5729	0.554649	-0.850354	1.80294	0.0844359
LOC_Os02g11830.2	25.5663	46.1033	0.554545	-0.850624	1.80328	1
LOC_Os08g14940.1	322.283	582.194	0.553566	-0.853173	1.80647	2.99507e-07
LOC_Os08g03310.3	22.0216	39.8449	0.552683	-0.855475	1.80935	0.0416174
LOC_Os12g43000.2	5.10048	9.23488	0.552307	-0.856459	1.81059	1
LOC_Os01g20120.2	7.87805	14.3354	0.549554	-0.863667	1.81966	0.264404
LOC_Os12g20150.1	51.3956	93.5562	0.549355	-0.86419	1.82032	0.736719
LOC_Os07g40550.3	12.1403	22.1495	0.548108	-0.867468	1.82446	0.0815482
LOC_Os01g04480.1	17.3047	31.6401	0.546924	-0.870588	1.82841	0.51948
LOC_Os03g15910.1	37.7066	68.9631	0.546765	-0.871007	1.82894	0.481424
LOC_Os11g06290.1	35.6466	65.3473	0.545494	-0.874364	1.8332	0.16377
LOC_Os03g23950.1	4.26225	7.81413	0.545455	-0.874469	1.83333	0.0902566
LOC_Os10g36470.2	4.26225	7.81413	0.545455	-0.874469	1.83333	0.505319
LOC_Os01g68040.1	13.8168	25.3746	0.544513	-0.876962	1.8365	0.709144
LOC_Os01g62840.1	17.7594	32.6773	0.543478	-0.879706	1.84	5.93486e-06
LOC_Os03g15920.3	46.4869	85.6853	0.54253	-0.882225	1.84322	0.397755
LOC_Os07g30670.1	95.5099	176.102	0.542356	-0.882688	1.84381	6.81324e-14
LOC_Os06g09370.1	21.6309	39.9017	0.542105	-0.883357	1.84466	0.37124
LOC_Os08g03310.2	12.0764	22.2773	0.542092	-0.88339	1.8447	0.472082
LOC_Os12g42150.1	9.23488	17.049	0.541667	-0.884523	1.84615	0.0744649
LOC_Os03g02090.1	53.207	98.3442	0.541029	-0.886223	1.84833	0.697528
LOC_Os05g26990.2	4.26225	7.87805	0.541028	-0.886224	1.84833	0.171708
LOC_Os09g08390.3	95.4388	176.791	0.53984	-0.889395	1.8524	0.304031
LOC_Os08g18000.1	10.137	18.7894	0.539508	-0.890283	1.85354	0.0388383
LOC_Os03g27120.1	31.2565	57.9879	0.539018	-0.891595	1.85523	0.00218217
LOC_Os02g05930.1	77.8073	144.384	0.538893	-0.89193	1.85566	5.18678e-05
LOC_Os03g56160.1	4.97263	9.23488	0.538462	-0.893085	1.85714	0.212027
LOC_Os04g36910.2	5.81086	10.8474	0.535691	-0.900528	1.86675	0.520589
LOC_Os11g11950.1	32.8051	61.4758	0.533626	-0.906099	1.87397	0.00705687
LOC_Os05g41930.1	5.683	10.6556	0.533333	-0.906891	1.875	0.531291
LOC_Os03g15920.1	594.122	1114.64	0.533019	-0.90774	1.8761	1.84772e-18
LOC_Os10g21460.1	6.4573	12.1403	0.53189	-0.910801	1.88009	0.0280277
LOC_Os01g63270.2	4.97263	9.36273	0.531108	-0.912922	1.88286	0.0358416
LOC_Os05g03590.1	7.23161	13.625	0.530761	-0.913866	1.88409	0.762267
LOC_Os01g37120.1	13.0425	24.6003	0.530176	-0.915456	1.88617	0.0480299
LOC_Os11g12530.1	10.201	19.308	0.528329	-0.920492	1.89276	0.643
LOC_Os05g41810.2	7.29554	13.8168	0.52802	-0.921334	1.89387	1
LOC_Os05g07650.1	137.671	260.949	0.527577	-0.922548	1.89546	0.518521
LOC_Os09g17870.1	6.52123	12.396	0.526075	-0.92666	1.90087	0.882593
LOC_Os01g57210.1	7.16768	13.6889	0.523612	-0.93343	1.90981	0.093871
LOC_Os01g02170.2	17.1769	32.933	0.52157	-0.939066	1.91729	0.801844
LOC_Os08g01430.1	9.36273	17.9512	0.521567	-0.939076	1.9173	0.492809
LOC_Os08g39860.2	7.10375	13.625	0.521377	-0.939602	1.918	0.00954059
LOC_Os08g05750.1	18.079	34.8012	0.519494	-0.944821	1.92495	0.673333
LOC_Os01g65320.1	7.81413	15.0457	0.519358	-0.945198	1.92545	0.88859
LOC_Os10g36480.1	11.6217	22.4052	0.518706	-0.94701	1.92787	0.655997
LOC_Os08g19114.1	12.1403	23.4424	0.517879	-0.949314	1.93095	0.265986
LOC_Os05g25850.2	19.0451	36.8684	0.51657	-0.952965	1.93585	0.882402
LOC_Os07g01060.1	9.23488	17.8872	0.516283	-0.953766	1.93692	0.018644
LOC_Os12g34920.1	23.8899	46.3022	0.515955	-0.954682	1.93815	2.20862e-09
LOC_Os08g39860.1	9.94525	19.308	0.515085	-0.957118	1.94143	0.00340801
LOC_Os06g01700.1	18.9173	36.8045	0.513993	-0.960179	1.94555	0.00358986
LOC_Os03g11460.1	13.1064	25.5024	0.513928	-0.960363	1.9458	0.33689
LOC_Os08g07540.1	45.6558	89.0526	0.512683	-0.96386	1.95052	3.83228e-10
LOC_Os06g09370.3	13.6889	26.7314	0.512092	-0.965526	1.95278	0.481017
LOC_Os08g14570.1	21.0484	41.2585	0.510158	-0.970983	1.96018	0.00351923
LOC_Os04g54564.1	29.7007	58.3004	0.509443	-0.973006	1.96293	0.0659899
LOC_Os05g01540.2	14.2075	27.9603	0.50813	-0.976729	1.968	0.0223383
LOC_Os08g05490.1	58.0518	114.42	0.507357	-0.978926	1.971	0.825912
LOC_Os03g06520.1	39.8378	78.5816	0.506961	-0.980055	1.97254	0.0033819
LOC_Os04g34976.2	20.1462	39.7738	0.506519	-0.981311	1.97426	0.519664
LOC_Os09g20830.3	5.03655	9.94525	0.506428	-0.981571	1.97461	0.038608
LOC_Os11g04670.2	7.94198	15.6922	0.506111	-0.982475	1.97585	0.0992884
LOC_Os03g06520.2	41.3224	81.6788	0.505914	-0.983036	1.97662	0.000730336
LOC_Os01g02180.2	6.4573	12.8507	0.502487	-0.992841	1.9901	0.552646
LOC_Os08g03290.1	59.5365	118.952	0.500507	-0.998537	1.99797	0.123175
LOC_Os12g20144.1	109.824	219.441	0.50047	-0.998646	1.99812	0.00140786
LOC_Os10g32930.1	5.683	11.366	0.5	-1	2	0.0433869
LOC_Os02g06370.1	7.94198	15.884	0.5	-1	2	0.419619
LOC_Os12g42260.2	6.52123	13.0425	0.5	-1	2	0.94178
LOC_Os04g26850.2	8.65236	17.3047	0.5	-1	2	0.789426
LOC_Os12g22090.4	22.0856	44.299	0.498557	-1.00417	2.00579	0.345414
LOC_Os02g39730.2	7.81413	15.6922	0.497963	-1.00589	2.00818	0.710922
LOC_Os12g33130.1	74.5894	149.889	0.49763	-1.00685	2.00952	0.0859126
LOC_Os05g25260.1	6.52123	13.1064	0.497561	-1.00705	2.0098	0.000590782
LOC_Os11g42350.3	5.683	11.4299	0.497203	-1.00809	2.01125	0.594569
LOC_Os04g56140.3	4.32618	8.71629	0.496333	-1.01062	2.01478	0.1808
LOC_Os08g08840.1	4.26225	8.58843	0.496278	-1.01078	2.015	0.167075
LOC_Os05g09550.2	7.81413	15.7561	0.495943	-1.01175	2.01636	0.627313
LOC_Os03g15920.2	34.6094	69.8014	0.495827	-1.01209	2.01683	0.156479
LOC_Os12g34854.1	7.10375	14.3354	0.49554	-1.01293	2.018	0.820529
LOC_Os01g65200.2	9.36273	18.9812	0.493264	-1.01957	2.02731	0.823644
LOC_Os02g50850.2	6.39338	12.9785	0.492611	-1.02148	2.03	0.12727
LOC_Os11g43404.4	9.36273	19.2441	0.486526	-1.03941	2.05539	0.381785
LOC_Os04g38410.1	1497.54	3093.67	0.484067	-1.04672	2.06583	7.5036e-294
LOC_Os08g08820.1	6.58516	13.625	0.483315	-1.04896	2.06904	1
LOC_Os05g28200.2	40.676	84.1935	0.483125	-1.04953	2.06986	0.585782
LOC_Os06g07030.1	29.445	60.9572	0.483044	-1.04977	2.07021	0.269721
LOC_Os01g10860.1	3.55188	7.35947	0.482627	-1.05102	2.07199	0.388404
LOC_Os08g07430.1	9.36273	19.4358	0.481725	-1.05372	2.07587	0.532841
LOC_Os03g01360.3	30.6029	63.5998	0.481179	-1.05535	2.07823	0.00433234
LOC_Os02g02860.1	40.7471	84.7264	0.480925	-1.05611	2.07932	0.18341
LOC_Os02g01150.2	73.545	153.228	0.479972	-1.05898	2.08345	0.00235442
LOC_Os01g37130.1	53.271	111.06	0.47966	-1.05992	2.08481	0.0020319
LOC_Os08g42590.1	7.81413	16.3386	0.478261	-1.06413	2.09091	0.000212037
LOC_Os08g03310.1	14.9818	31.4483	0.476395	-1.06977	2.0991	0.0514433
LOC_Os11g46970.1	7.10375	14.9818	0.474159	-1.07656	2.109	0.167018
LOC_Os07g38360.3	6.39338	13.4971	0.473684	-1.078	2.11111	0.00280252
LOC_Os05g02530.1	24.8631	52.6317	0.472398	-1.08192	2.11686	6.20039e-05
LOC_Os06g12790.1	6.4573	13.6889	0.471718	-1.084	2.11991	0.852395
LOC_Os03g49210.1	5.10048	10.8474	0.470203	-1.08865	2.12674	0.295477
LOC_Os01g41420.1	10.6556	22.732	0.46875	-1.09311	2.13333	0.000948812
LOC_Os01g62290.2	4.32618	9.23488	0.468461	-1.094	2.13465	0.0339649
LOC_Os01g37130.2	54.436	116.224	0.46837	-1.09428	2.13506	0.000245529
LOC_Os12g19530.1	5.683	12.1403	0.46811	-1.09508	2.13625	0.00338391
LOC_Os08g32100.1	16.914	36.4777	0.46368	-1.1088	2.15666	0.250568
LOC_Os07g04160.1	20.0823	43.3257	0.463519	-1.1093	2.15741	0.764426
LOC_Os02g42310.2	4.97263	10.7835	0.461134	-1.11674	2.16857	0.574323
LOC_Os01g57360.1	4.26225	9.2988	0.458365	-1.12543	2.18167	0.50621
LOC_Os06g50310.1	4.26225	9.2988	0.458365	-1.12543	2.18167	0.0298937
LOC_Os04g23440.1	26.9943	58.9611	0.457831	-1.12711	2.18421	0.00278983
LOC_Os04g31340.1	11.6856	25.6942	0.454797	-1.13671	2.19878	0.684189
LOC_Os02g06360.1	3.55188	7.87805	0.450857	-1.14926	2.218	0.196234
LOC_Os04g55860.1	7.23161	16.0758	0.449846	-1.1525	2.22298	0.518113
LOC_Os08g14660.1	33.7073	75.0369	0.449209	-1.15454	2.22613	0.016744
LOC_Os11g02424.1	58.2508	130.837	0.445217	-1.16742	2.2461	2.19416e-05
LOC_Os08g15040.2	8.58843	19.3719	0.443344	-1.1735	2.25558	0.0283394
LOC_Os06g03700.1	5.03655	11.366	0.443125	-1.17422	2.2567	0.979134
LOC_Os09g14670.1	30.0915	67.9971	0.442541	-1.17612	2.25968	1
LOC_Os08g05510.2	6.39338	14.4632	0.442044	-1.17774	2.26222	1
LOC_Os01g31810.2	9.2988	21.0484	0.441782	-1.17859	2.26356	0.151885
LOC_Os08g05320.3	5.683	12.9146	0.440044	-1.18428	2.2725	1
LOC_Os08g12680.1	7.81413	17.8233	0.438422	-1.18961	2.28091	0.0165317
LOC_Os06g43850.1	4.97263	11.366	0.4375	-1.19265	2.28571	0.341679
LOC_Os08g29710.1	12.2042	27.8964	0.437484	-1.1927	2.2858	0.736179
LOC_Os05g09728.1	42.6864	97.5771	0.437464	-1.19276	2.2859	2.20109e-06
LOC_Os03g52130.1	4.39011	10.0731	0.435825	-1.19818	2.2945	0.0277093
LOC_Os06g12160.1	18.7894	43.1339	0.435606	-1.1989	2.29565	0.1047
LOC_Os02g47310.1	39.3263	90.7291	0.433448	-1.20607	2.30708	0.0568471
LOC_Os02g01340.1	63.0244	145.684	0.432612	-1.20886	2.31154	5.88418e-12
LOC_Os08g05480.1	9.23488	21.3752	0.432037	-1.21077	2.31461	0.360821
LOC_Os01g02870.1	22.7959	53.0153	0.429988	-1.21763	2.32565	0.333401
LOC_Os08g05320.2	7.10375	16.5304	0.429738	-1.21847	2.327	0.553436
LOC_Os02g50570.1	7.23161	16.8501	0.429174	-1.22037	2.33006	0.659653
LOC_Os08g03290.3	53.406	124.699	0.428278	-1.22338	2.33493	0.30496
LOC_Os04g56140.1	7.10375	16.5943	0.428083	-1.22404	2.336	0.131087
LOC_Os02g01332.1	15.82	37.2591	0.424595	-1.23584	2.35519	0.00475593
LOC_Os01g59990.1	4.32618	10.201	0.424095	-1.23754	2.35796	0.116183
LOC_Os08g40420.1	4.26225	10.0731	0.423132	-1.24082	2.36333	0.113432
LOC_Os01g04550.1	15.0457	35.5755	0.422924	-1.24153	2.36449	0.104941
LOC_Os08g14330.1	4.32618	10.2649	0.421454	-1.24655	2.37274	0.803619
LOC_Os01g61670.3	11.366	27.186	0.418082	-1.25814	2.39187	0.834927
LOC_Os05g25840.3	42.04	101.129	0.415707	-1.26636	2.40554	1.65516e-05
LOC_Os01g11070.1	3.55188	8.58843	0.413565	-1.27381	2.418	0.0430529
LOC_Os08g03310.5	19.4998	47.2044	0.413092	-1.27546	2.42077	0.972412
LOC_Os09g19280.1	5.03655	12.2042	0.412689	-1.27687	2.42313	0.213679
LOC_Os08g29669.1	9.36273	22.8599	0.409571	-1.28781	2.44158	1
LOC_Os02g49800.1	6.39338	15.6283	0.409091	-1.28951	2.44444	0.022518
LOC_Os08g14640.1	8.65236	21.1762	0.408588	-1.29128	2.44745	0.560833
LOC_Os05g02220.5	5.03655	12.3321	0.40841	-1.29191	2.44852	0.295474
LOC_Os12g22090.2	22.2773	54.5639	0.40828	-1.29237	2.4493	0.465189
LOC_Os01g02200.1	9.2988	22.9877	0.404512	-1.30575	2.47212	0.33176
LOC_Os02g38780.2	8.00591	19.8194	0.403943	-1.30778	2.4756	0.134059
LOC_Os08g15030.1	91.2973	228.378	0.399764	-1.32278	2.50148	0.00113203
LOC_Os09g33882.1	5.74693	14.3993	0.399112	-1.32513	2.50556	0.297376
LOC_Os04g06520.1	52.5606	131.916	0.398438	-1.32757	2.5098	7.80725e-08
LOC_Os01g73550.1	15.1736	38.0974	0.398284	-1.32813	2.51077	0.236349
LOC_Os05g28200.1	35.5755	89.3579	0.398124	-1.32871	2.51178	1
LOC_Os12g18140.1	43.9722	110.605	0.397559	-1.33076	2.51535	0.319446
LOC_Os03g01970.1	5.74693	14.4632	0.397348	-1.33153	2.51669	0.318873
LOC_Os02g12890.1	17.049	42.9421	0.397023	-1.33271	2.51875	2.99329e-27
LOC_Os06g12630.2	17.7594	44.8176	0.396259	-1.33548	2.5236	0.0063607
LOC_Os09g19510.1	62.2501	157.426	0.395425	-1.33853	2.52893	9.20251e-08
LOC_Os09g35560.1	16.4026	41.5853	0.394431	-1.34215	2.5353	0.124816
LOC_Os03g27930.1	5.03655	12.7868	0.393888	-1.34414	2.53879	1
LOC_Os03g25500.1	50.7563	129.089	0.393187	-1.34671	2.54332	3.32784e-07
LOC_Os04g38920.1	6.39338	16.3386	0.391304	-1.35364	2.55556	0.000764319
LOC_Os04g54330.2	5.03655	12.9146	0.389989	-1.35849	2.56418	0.0409362
LOC_Os11g04200.1	4.97263	12.7868	0.388889	-1.36257	2.57143	0.845737
LOC_Os05g25370.1	5.03655	12.9785	0.388068	-1.36562	2.57687	0.000222475
LOC_Os02g06210.1	10.7835	27.8964	0.386554	-1.37126	2.58696	1
LOC_Os04g54560.1	10.201	26.4757	0.385296	-1.37596	2.59541	0.404042
LOC_Os12g42380.1	4.97263	12.9785	0.383142	-1.38405	2.61	0.243202
LOC_Os03g45220.1	67.7981	177.032	0.38297	-1.38469	2.61117	0.0116559
LOC_Os10g41930.2	3.55188	9.2988	0.381971	-1.38846	2.618	0.286737
LOC_Os02g17190.1	44.7465	117.453	0.380972	-1.39224	2.62486	0.355386
LOC_Os05g01290.1	4.32618	11.4299	0.378496	-1.40165	2.64204	0.0214592
LOC_Os01g73620.1	14.5911	38.616	0.377851	-1.40411	2.64655	0.0658167
LOC_Os08g06240.1	29.3172	77.8073	0.376792	-1.40816	2.65398	0.0192382
LOC_Os02g27594.1	7.35947	19.5637	0.37618	-1.41051	2.6583	0.405972
LOC_Os08g03310.4	14.2714	37.9695	0.375865	-1.41171	2.66053	0.69316
LOC_Os02g51790.1	6.39338	17.1129	0.373599	-1.42044	2.67667	0.012756
LOC_Os03g04060.1	4.26225	11.5578	0.368777	-1.43918	2.71166	0.754186
LOC_Os04g37710.1	5.74693	15.6283	0.367727	-1.44329	2.71941	0.585315
LOC_Os08g31860.1	12.396	33.7712	0.367059	-1.44592	2.72436	0.0193293
LOC_Os01g25484.2	4.97263	13.5611	0.366684	-1.44739	2.72714	0.013874
LOC_Os11g09280.2	5.74693	15.6922	0.366229	-1.44918	2.73053	0.314899
LOC_Os02g37834.2	3.67973	10.0731	0.365303	-1.45284	2.73746	0.0101062
LOC_Os11g40200.1	40.811	112.417	0.363033	-1.46183	2.75457	0.609951
LOC_Os08g44860.5	5.81086	16.1397	0.360035	-1.47379	2.7775	0.00642706
LOC_Os08g06230.1	131.27	364.948	0.359696	-1.47515	2.78013	4.63059e-07
LOC_Os09g12660.2	41.9689	117.46	0.357302	-1.48478	2.79875	0.0147487
LOC_Os07g10610.2	7.81413	22.0216	0.354839	-1.49476	2.81818	0.00404632
LOC_Os03g51220.1	6.4573	18.2069	0.354663	-1.49548	2.81958	0.379536
LOC_Os04g55920.2	4.26225	12.0764	0.352941	-1.5025	2.83333	0.000770495
LOC_Os11g41910.1	4.26225	12.0764	0.352941	-1.5025	2.83333	0.000104503
LOC_Os02g33580.1	8.5245	24.2167	0.352009	-1.50631	2.84083	0.555702
LOC_Os11g32260.1	5.16441	14.7189	0.350869	-1.511	2.85007	1
LOC_Os08g42590.3	4.97263	14.2075	0.35	-1.51457	2.85714	0.00031883
LOC_Os10g01290.1	12.1403	35.0002	0.346864	-1.52756	2.88297	0.0986312
LOC_Os05g07632.1	146.635	423.383	0.346342	-1.52973	2.88732	0.0382864
LOC_Os03g01360.1	27.4418	79.7395	0.344143	-1.53892	2.90577	0.0269233
LOC_Os06g16330.1	9.2988	27.1221	0.34285	-1.54435	2.91673	1
LOC_Os06g12630.3	19.2441	56.83	0.338625	-1.56224	2.95312	0.000719519
LOC_Os05g38550.1	4.26225	12.7868	0.333333	-1.58496	3	0.24797
LOC_Os02g16620.1	77.168	232.839	0.331422	-1.59326	3.0173	0.0133868
LOC_Os08g14460.2	66.0577	199.537	0.331055	-1.59486	3.02065	0.0684725
LOC_Os09g12660.1	33.7073	102.159	0.329949	-1.59968	3.03077	0.442252
LOC_Os02g32469.1	2.8415	8.65236	0.328408	-1.60644	3.045	0.0301589
LOC_Os03g01360.2	20.8566	63.5998	0.327935	-1.60852	3.04939	0.000271293
LOC_Os05g38040.4	24.9271	76.9123	0.324097	-1.6255	3.08549	1.81552e-06
LOC_Os11g02660.2	7.81413	24.2167	0.322675	-1.63184	3.09909	0.00115435
[truncated: 93 more rows]
