# Supplementary material for: Analysis of Allelic Imbalance in Rice Hybrids Under Water Stress and Association of Asymmetrically Expressed Genes with Drought-Response QTLs
Source: Rice (N Y). 2016 Sep 26;9:50. doi: 10.1186/s12284-016-0123-4 (PMC5037104; doi:10.1186/s12284-016-0123-4)
Supplement: Additional file 3: Table S3. — List of genes in the hybrids exhibiting significant DE between the two parent-specific alleles at P < 0.05 under normal conditions. (XLSX 81 kb) [file 12284_2016_123_MOESM3_ESM.xlsx]

## Sheet: Normal
Splice variant	Apo-specific transcripts	IR64-specific transcripts	Apo/IR64	Log2FC	FC	chi_pval	Annotation
LOC_Os10g24004.1	461.212	0.791609	582.627	9.18643	582.627	8.15626e-05	expressed protein
LOC_Os01g28450.1	137.109	0.791609	173.203	7.43632	173.203	1.05911e-08	SCP-like extracellular protein, expressed
LOC_Os11g34920.1	35.1929	0.791609	44.4575	5.47435	44.4575	2.44932e-05	stripe rust resistance protein Yr10, putative, expressed
LOC_Os05g01950.1	63.4896	1.58322	40.1017	5.32559	40.1017	0.0133004	expressed protein
LOC_Os12g14440.1	197.23	6.49382	30.3719	4.92467	30.3719	0.000467912	Jacalin-like lectin domain containing protein, putative, expressed
LOC_Os11g11890.1	195.071	7.24519	26.9242	4.75083	26.9242	0.00262246	protein kinase domain containing protein, expressed
LOC_Os05g25950.1	25.3717	1.58322	16.0254	4.00229	16.0254	0.0212596	cyclin, putative, expressed
LOC_Os09g11480.2	441.704	28.5784	15.4559	3.95008	15.4559	0.00228389	AP2 domain containing protein, expressed
LOC_Os10g03570.1	72.5997	4.74965	15.2853	3.93407	15.2853	2.03727e-05	RGH1A, putative, expressed
LOC_Os11g31530.1	11.9144	0.791609	15.0508	3.91177	15.0508	0.000735189	BRASSINOSTEROID INSENSITIVE 1-associated receptor kinase 1 precursor, putative, expressed
LOC_Os11g46900.1	241.441	18.207	13.2609	3.7291	13.2609	0.000327343	wall-associated receptor kinase 3 precursor, putative, expressed
LOC_Os01g02760.1	78.4629	6.37311	12.3116	3.62194	12.3116	0.0129891	receptor-like kinase, putative, expressed
LOC_Os06g43660.1	240.192	19.9109	12.0633	3.59256	12.0633	2.02267e-17	inorganic H+ pyrophosphatase, putative, expressed
LOC_Os06g32580.1	23.7483	3.16643	7.5	2.90689	7.5	0.000164938	transposon protein, putative, CACTA, En/Spm sub-class, expressed
LOC_Os08g13460.1	16.7043	2.37483	7.03389	2.81432	7.03389	0.000408725	expressed protein
LOC_Os01g10990.1	9.4993	1.58322	6	2.58496	6	0.0179292	integral membrane protein DUF6 containing protein, expressed
LOC_Os11g44430.1	100.105	16.7847	5.96404	2.57629	5.96404	2.52131e-06	protein kinase, putative, expressed
LOC_Os04g30030.1	56.5663	10.2909	5.49673	2.45857	5.49673	0.000801515	cysteine-rich receptor-like protein kinase 12 precursor, putative, expressed
LOC_Os01g56220.1	30.2823	5.5815	5.42548	2.43975	5.42548	0.00753727	expressed protein
LOC_Os11g43320.1	15.8322	3.16643	5	2.32193	5	0.047168	NBS-LRR type disease resistance protein, putative, expressed
LOC_Os11g41710.1	718.806	145.508	4.93997	2.3045	4.93997	2.9028e-29	cytochrome P450, putative, expressed
LOC_Os04g54330.1	15.1613	3.16643	4.78812	2.25946	4.78812	0.0148928	acetyltransferase, GNAT family, putative, expressed
LOC_Os01g02400.1	113.522	24.5801	4.61845	2.20741	4.61845	2.40518e-09	protein kinase domain containing protein, expressed
LOC_Os04g20424.1	41.9955	9.4993	4.4209	2.14434	4.4209	0.0454323	neural Wiskott-Aldrich syndrome protein, putative, expressed
LOC_Os02g13060.1	2597.73	635.593	4.0871	2.03108	4.0871	1.28311e-19	expressed protein
LOC_Os08g30490.1	45.1751	11.2032	4.03232	2.01161	4.03232	0.0386285	expressed protein
LOC_Os06g01972.1	15.8322	3.95804	4	2	4	0.0143011	auxin-induced protein 5NG4, putative, expressed
LOC_Os08g27720.1	49.2407	12.706	3.8754	1.95434	3.8754	0.00120109	pirin, putative, expressed
LOC_Os08g10290.1	124.618	32.5364	3.83009	1.93738	3.83009	1.44721e-28	SHR5-receptor-like kinase, putative, expressed
LOC_Os01g63900.1	23.9897	6.37311	3.76421	1.91235	3.76421	0.0108921	WD domain, G-beta repeat domain containing protein, expressed
LOC_Os02g58730.1	112.408	30.0811	3.73684	1.90182	3.73684	0.0133714	ras-related protein, putative, expressed
LOC_Os01g41900.1	19.8707	5.54126	3.58595	1.84236	3.58595	0.0469612	Myb transcription factor, putative, expressed
LOC_Os02g17304.1	199.297	58.7802	3.39055	1.76152	3.39055	0.000241056	resistance protein, putative, expressed
LOC_Os01g02400.3	77.7386	22.9969	3.3804	1.75719	3.3804	0.00430051	protein kinase domain containing protein, expressed
LOC_Os01g41145.1	21.7758	6.49382	3.35331	1.74559	3.35331	0.00192014	retrotransposon protein, putative, unclassified, expressed
LOC_Os07g09800.1	115.977	35.7833	3.2411	1.69648	3.2411	0.00483294	expressed protein
LOC_Os08g08586.1	10.2909	3.20667	3.20922	1.68222	3.20922	0.0496099	expressed protein
LOC_Os06g02580.1	256.682	80.0732	3.2056	1.68059	3.2056	5.37632e-07	high-affinity nickel-transport family protein, putative, expressed
LOC_Os04g30010.1	37.608	11.9144	3.15652	1.65834	3.15652	0.0152273	OsWAK45 - OsWAK receptor-like protein kinase, expressed
LOC_Os06g16640.1	461.655	151.64	3.04442	1.60617	3.04442	8.47452e-61	carboxyl-terminal peptidase, putative, expressed
LOC_Os01g63060.1	16.7043	5.54126	3.01452	1.59193	3.01452	0.000734262	phosphatidic acid phosphatase-related, putative, expressed
LOC_Os02g42700.1	71.446	23.7483	3.00847	1.58903	3.00847	0.00141395	thioredoxin, putative, expressed
LOC_Os04g38525.1	14.249	4.74965	3	1.58496	3	0.0023353	expressed protein
LOC_Os08g27720.2	49.2004	16.664	2.9525	1.56194	2.9525	0.00294812	pirin, putative, expressed
LOC_Os04g01540.1	22.9566	7.91609	2.9	1.53605	2.9	0.0493146	expressed protein
LOC_Os11g05650.1	22.165	7.91609	2.8	1.48543	2.8	0.021032	mRNA-decapping enzyme, putative, expressed
LOC_Os10g04510.1	8.74793	3.16643	2.76271	1.46608	2.76271	0.0404817	expressed protein
LOC_Os09g16280.1	54.7015	19.8305	2.75846	1.46386	2.75846	0.00135455	hydroxyproline-rich glycoprotein family protein, putative, expressed
LOC_Os11g02424.2	41.2844	15.0808	2.73754	1.45288	2.73754	0.000100917	LTPL9 - Protease inhibitor/seed storage/LTP family protein precursor, expressed
LOC_Os02g52450.2	15.2015	5.5815	2.72355	1.44549	2.72355	0.0213041	regulator of ribonuclease, putative, expressed
LOC_Os05g27010.1	15.0808	5.54126	2.72155	1.44443	2.72155	0.0448525	peptide transporter PTR3-A, putative, expressed
LOC_Os02g11110.2	85.9766	31.946	2.69131	1.42831	2.69131	0.00402953	flavonol-3-O-glycoside-7-O-glucosyltransferase 1, putative, expressed
LOC_Os10g04600.2	12.706	4.74965	2.67514	1.41961	2.67514	0.0305525	OsFBX359 - F-box domain containing protein, expressed
LOC_Os08g05510.1	18.9986	7.12448	2.66667	1.41504	2.66667	0.0355549	MYB family transcription factor, putative, expressed
LOC_Os04g32920.4	16.6238	6.33287	2.625	1.39232	2.625	0.000268398	potassium transporter, putative, expressed
LOC_Os09g18020.1	170.96	65.1936	2.62235	1.39086	2.62235	1.90109e-16	senescence-induced receptor-like serine/threonine-protein kinase precursor, putative, expressed
LOC_Os02g15520.1	31.1946	11.9948	2.60067	1.37888	2.60067	1.67683e-05	transposon protein, putative, unclassified, expressed
LOC_Os08g27850.2	177.803	69.1114	2.5727	1.36329	2.5727	2.16904e-05	endothelial differentiation-related factor 1, putative, expressed
LOC_Os01g64960.2	34.0392	13.4573	2.52941	1.3388	2.52941	0.000143597	chlorophyll A-B binding protein, putative, expressed
LOC_Os06g15760.1	362.891	144.81	2.50598	1.32537	2.50598	0.00077137	eukaryotic aspartyl protease domain containing protein, expressed
LOC_Os02g12870.1	21.3734	8.70769	2.45455	1.29546	2.45455	0.0187207	expressed protein
LOC_Os03g17010.1	17.4154	7.12448	2.44444	1.28951	2.44444	0.00108474	RNA recognition motif containing protein, putative, expressed
LOC_Os08g27850.1	290.373	119.023	2.43963	1.28667	2.43963	1.66516e-10	endothelial differentiation-related factor 1, putative, expressed
LOC_Os01g02570.1	140.047	57.9484	2.41676	1.27307	2.41676	0.00161589	protein kinase domain containing protein, expressed
LOC_Os09g36080.1	49.1602	20.6221	2.38386	1.2533	2.38386	0.00111096	cytochrome P450, putative, expressed
LOC_Os11g45090.1	250.093	107.82	2.31955	1.21385	2.31955	0.000238228	NB-ARC domain containing protein, expressed
LOC_Os08g09350.1	36.5347	15.8322	2.30762	1.20641	2.30762	0.000628217	gar2, putative, expressed
LOC_Os02g05530.1	97.22	42.1967	2.30397	1.20412	2.30397	4.98049e-10	expressed protein
LOC_Os02g15520.2	35.8236	15.9126	2.25126	1.17074	2.25126	2.51511e-05	transposon protein, putative, unclassified, expressed
LOC_Os02g40130.1	35.8236	15.9529	2.24559	1.16709	2.24559	1.35476e-13	leucine-rich, putative, expressed
LOC_Os11g15570.1	40.7342	18.2472	2.23235	1.15856	2.23235	2.78324e-11	Ser/Thr protein phosphatase family protein, putative, expressed
LOC_Os01g36294.1	29.2895	13.4573	2.17647	1.12199	2.17647	0.00146641	cytochrome P450, putative, expressed
LOC_Os05g31490.1	460.957	220.442	2.09105	1.06423	2.09105	0.000127246	golgi transport complex protein-related, putative, expressed
LOC_Os01g41420.1	18.207	8.70769	2.09091	1.06413	2.09091	1.53287e-07	transmembrane amino acid transporter protein, putative, expressed
LOC_Os02g30050.1	63.4896	30.913	2.05382	1.03831	2.05382	0.00065976	ribosomal protein L29, putative, expressed
LOC_Os04g30420.1	102.949	50.6629	2.03204	1.02293	2.03204	2.54334e-12	dehydrogenase, putative, expressed
LOC_Os05g33890.1	22.2858	11.0825	2.01089	1.00784	2.01089	0.0459939	microtubule associated protein, putative, expressed
LOC_Os04g53170.1	531.357	274.003	1.93923	0.955487	1.93923	0.0379214	bromodomain containing protein, expressed
LOC_Os05g09620.1	42.7871	22.2053	1.92689	0.946273	1.92689	0.00220811	SCC3, putative, expressed
LOC_Os04g56110.1	15.0808	7.91609	1.90508	0.929854	1.90508	0.00333226	protein kinase, putative, expressed
LOC_Os11g46870.1	60.3232	31.7046	1.90267	0.928022	1.90267	0.00460684	protein kinase, putative, expressed
LOC_Os09g19500.1	132.762	70.8153	1.87476	0.906709	1.87476	4.20654e-05	senescence-induced receptor-like serine/threonine-protein kinase precursor, putative, expressed
LOC_Os02g17470.2	71.6874	38.2789	1.87277	0.905171	1.87277	7.37605e-06	RNA-binding protein-related, putative, expressed
LOC_Os03g17570.3	66.6561	35.7029	1.86697	0.900697	1.86697	1.24142e-05	response regulator receiver domain containing protein, expressed
LOC_Os06g12260.2	30.9934	16.664	1.8599	0.895227	1.8599	0.00688895	N-rich protein, putative, expressed
LOC_Os11g05530.1	86.2853	46.7049	1.84746	0.885541	1.84746	5.65277e-05	expressed protein
LOC_Os04g53190.2	29.4102	15.9529	1.84357	0.882501	1.84357	0.0365275	CPuORF12 - conserved peptide uORF-containing transcript, expressed
LOC_Os12g34854.1	17.4959	9.53954	1.83404	0.875022	1.83404	0.00903115	RNA polymerase Rpb7, N-terminal domain containing protein, expressed
LOC_Os05g35740.1	99.9036	54.7417	1.825	0.867897	1.825	0.000268656	subtilisin N-terminal Region family protein, expressed
LOC_Os01g68630.1	16.0334	8.82841	1.81611	0.860852	1.81611	0.0411958	leaf senescence related protein, putative, expressed
LOC_Os01g62040.1	15.9529	8.78817	1.81527	0.860183	1.81527	0.0094359	ruvB-like, putative, expressed
LOC_Os04g32920.3	15.8724	8.74793	1.81442	0.859507	1.81442	0.000438332	potassium transporter, putative, expressed
LOC_Os11g12330.1	114.273	63.4092	1.80216	0.849725	1.80216	3.04013e-09	disease resistance protein RPM1, putative, expressed
LOC_Os08g10300.1	244.593	135.848	1.80049	0.848391	1.80049	3.84589e-18	SHR5-receptor-like kinase, putative, expressed
LOC_Os03g07739.2	27.0354	15.1613	1.78319	0.834459	1.78319	0.0219471	expressed protein
LOC_Os02g41520.1	18.207	10.3311	1.76234	0.817492	1.76234	0.0297813	glycosyl transferase 8 domain containing protein, putative, expressed
LOC_Os04g32920.2	11.0825	6.33287	1.75	0.807355	1.75	0.0265398	potassium transporter, putative, expressed
LOC_Os12g35630.1	1711	982.289	1.74185	0.800617	1.74185	3.33247e-12	elongation factor TS family protein, expressed
LOC_Os06g04030.1	15.1613	8.70769	1.74114	0.800029	1.74114	0.00561348	histone H3, putative, expressed
LOC_Os09g19274.1	11.1228	6.41334	1.73431	0.794366	1.73431	0.00202791	expressed protein
LOC_Os10g33040.1	13.6183	7.91609	1.72033	0.782687	1.72033	0.0036273	receptor-like protein kinase precursor, putative, expressed
LOC_Os02g38840.1	15.0808	8.78817	1.71603	0.779078	1.71603	0.0299323	glucose-6-phosphate 1-dehydrogenase, cytoplasmic isoform, putative, expressed
LOC_Os11g42200.1	13.4976	7.91609	1.70508	0.769842	1.70508	2.88336e-05	laccase precursor protein, putative, expressed
LOC_Os07g38380.1	17.4556	10.3311	1.68961	0.756691	1.68961	0.00792414	transmembrane protein 49, putative, expressed
LOC_Os06g01950.1	29.3298	17.4556	1.68025	0.748673	1.68025	0.00742402	phosphoglycerate mutase, putative, expressed
LOC_Os08g31970.1	57.5189	34.2806	1.67789	0.746644	1.67789	0.01969	NHL repeat-containing protein, putative, expressed
LOC_Os06g04230.1	24.1506	14.4904	1.66667	0.736966	1.66667	5.69462e-06	expressed protein
LOC_Os05g01110.1	228.855	137.82	1.66053	0.731647	1.66053	0.000793827	ribosomal protein L28 protein, putative, expressed
LOC_Os09g35940.1	57.8277	34.871	1.65833	0.729731	1.65833	0.000249595	cytochrome P450, putative, expressed
LOC_Os05g35740.3	81.6564	49.8713	1.63734	0.711355	1.63734	0.00596072	subtilisin N-terminal Region family protein, expressed
LOC_Os01g61670.1	24.5801	15.121	1.62556	0.700934	1.62556	0.00521673	ureidoglycolate hydrolase, putative, expressed
LOC_Os02g17350.1	47.6977	29.37	1.62403	0.699577	1.62403	1.37096e-05	VHS and GAT domain containing protein, expressed
LOC_Os02g09140.1	39.7816	24.5399	1.6211	0.696975	1.6211	0.0108299	bfr-2, putative, expressed
LOC_Os06g04910.1	64.2812	39.7414	1.61749	0.693756	1.61749	0.0249245	hydrolase, NUDIX family protein, expressed
LOC_Os12g13320.1	82.1795	50.9446	1.61311	0.689849	1.61311	0.0128458	argininosuccinate synthase, chloroplast precursor, putative, expressed
LOC_Os06g43350.1	67.3672	41.9955	1.60415	0.681812	1.60415	1.98894e-05	cytochrome P450, putative, expressed
LOC_Os03g51650.1	21.3734	13.4573	1.58824	0.667425	1.58824	0.00618709	membrane protein, putative, expressed
LOC_Os04g32950.4	32.7376	20.6623	1.58441	0.663949	1.58441	0.0207099	calreticulin precursor protein, putative, expressed
LOC_Os04g38480.2	50.0725	31.7851	1.57535	0.655671	1.57535	9.47434e-06	BRASSINOSTEROID INSENSITIVE 1-associated receptor kinase 1 precursor, putative, expressed
LOC_Os08g43170.1	342.484	220.013	1.55665	0.638448	1.55665	1.47776e-15	hydroxymethylglutaryl-CoA synthase, putative, expressed
LOC_Os09g19910.1	157.57	101.406	1.55385	0.635848	1.55385	0.000892029	expressed protein
LOC_Os02g13100.1	140.718	90.5653	1.55378	0.63578	1.55378	0.000566766	protein phosphatase 2C, putative, expressed
LOC_Os01g68060.1	19.7902	12.7462	1.55263	0.634719	1.55263	8.06035e-05	copine, putative, expressed
LOC_Os08g05480.1	15.8322	10.3311	1.53247	0.615858	1.53247	0.00121297	OsFBX261 - F-box domain containing protein, expressed
LOC_Os09g33810.5	60.2025	39.6207	1.51947	0.60357	1.51947	0.0217512	ankyrin repeat domain containing protein, putative, expressed
LOC_Os11g38650.1	65.1533	42.9078	1.51845	0.602599	1.51845	0.00330514	UDP-glucoronosyl/UDP-glucosyl transferase, putative, expressed
LOC_Os06g43660.2	42.1162	27.8672	1.51132	0.595805	1.51132	6.65416e-07	inorganic H+ pyrophosphatase, putative, expressed
LOC_Os12g35630.3	669.149	442.871	1.51094	0.595443	1.51094	2.30143e-11	elongation factor TS family protein, expressed
LOC_Os03g22730.1	28.5784	19.0388	1.50106	0.585979	1.50106	0.0427265	nucleolar protein NOP5-1, putative, expressed
LOC_Os08g14195.1	221.945	148.634	1.49323	0.578436	1.49323	0.0142904	expressed protein
LOC_Os02g47510.1	499.585	334.931	1.49161	0.576868	1.49161	0.00134369	9-cis-epoxycarotenoid dioxygenase 1, chloroplast precursor, putative, expressed
LOC_Os03g01580.2	26.9952	18.207	1.48268	0.568208	1.48268	0.012699	expressed protein
LOC_Os08g31970.2	48.5698	32.7779	1.48179	0.567338	1.48179	0.0200714	NHL repeat-containing protein, putative, expressed
LOC_Os04g58640.1	19.7902	13.4573	1.47059	0.556393	1.47059	0.0375316	cleavage and polyadenylation specificity factor subunit 5, putative, expressed
LOC_Os02g05920.1	73.6327	50.153	1.46816	0.554011	1.46816	0.0147385	phytosulfokine receptor precursor, putative, expressed
LOC_Os09g18360.1	75.8869	51.7362	1.4668	0.552675	1.4668	7.49107e-07	expressed protein
LOC_Os08g30060.2	51.1056	35.0722	1.45715	0.543152	1.45715	0.00528364	proton pump interactor, putative, expressed
LOC_Os05g34720.1	12.6657	8.70769	1.45455	0.540568	1.45455	0.00117416	transcriptional regulator, putative, expressed
LOC_Os03g53710.1	135.486	93.45	1.44982	0.535874	1.44982	3.66351e-06	aldose 1-epimerase, putative, expressed
LOC_Os05g41550.5	90.337	62.349	1.44889	0.53495	1.44889	3.55252e-07	expressed protein
LOC_Os11g42000.1	47.9794	33.5292	1.43097	0.516995	1.43097	0.0332793	FRA10AC1, putative, expressed
LOC_Os12g43600.1	217.424	152.673	1.42412	0.510066	1.42412	1.89918e-05	RNA recognition motif containing protein, expressed
LOC_Os12g27994.2	102.439	72.1973	1.41888	0.504753	1.41888	0.00513459	expressed protein
LOC_Os04g54830.1	66.5887	47.2682	1.40874	0.494407	1.40874	7.03192e-06	expressed protein
LOC_Os02g58790.4	44.5313	31.7448	1.40279	0.488298	1.40279	0.0340021	cell division inhibitor, putative, expressed
LOC_Os04g38480.1	130.105	92.9401	1.39989	0.485308	1.39989	9.76879e-16	BRASSINOSTEROID INSENSITIVE 1-associated receptor kinase 1 precursor, putative, expressed
LOC_Os03g16800.2	49.8713	35.7029	1.39684	0.482171	1.39684	0.00153292	clathrin assembly protein, putative, expressed
LOC_Os03g55030.1	22.9566	16.6238	1.38095	0.465664	1.38095	0.0143045	UDP-glucoronosyl and UDP-glucosyl transferase domain containing protein, expressed
LOC_Os01g65130.1	40.5732	29.4907	1.3758	0.460268	1.3758	0.00787062	peptide transporter, putative, expressed
LOC_Os08g01380.2	803.252	585.091	1.37287	0.457192	1.37287	1.95896e-80	2Fe-2S iron-sulfur cluster binding domain containing protein, expressed
LOC_Os02g46980.1	58.6193	42.7871	1.37002	0.454199	1.37002	0.00173339	pentatricopeptide, putative, expressed
LOC_Os06g06980.1	197.271	144.234	1.36772	0.451774	1.36772	0.026306	caffeoyl-CoA O-methyltransferase, putative, expressed
LOC_Os11g36070.2	20.5818	15.121	1.36114	0.444813	1.36114	0.0391424	expressed protein
LOC_Os11g44810.1	38.7888	28.4979	1.36111	0.444785	1.36111	0.0171929	auxin-repressed protein, putative, expressed
LOC_Os03g17070.1	1184.18	875.452	1.35265	0.435788	1.35265	2.38312e-06	ATP synthase B chain, chloroplast precursor, putative, expressed
LOC_Os07g49110.1	259.123	191.783	1.35113	0.434163	1.35113	0.000193836	D-alanine--D-alanine ligase family, putative, expressed
LOC_Os03g52490.1	98.4411	72.9085	1.3502	0.433175	1.3502	0.0297966	nucleic acid binding protein, putative, expressed
LOC_Os01g73530.2	108.262	80.5158	1.34461	0.427188	1.34461	0.0122133	ABC transporter, ATP-binding protein, putative, expressed
LOC_Os02g50130.1	44.491	33.2878	1.33656	0.418521	1.33656	4.64226e-05	hydrolase, NUDIX family, domain containing protein, expressed
LOC_Os10g30520.1	36.414	27.7063	1.31429	0.394279	1.31429	0.0399449	ras-related protein, putative, expressed
LOC_Os08g05750.1	31.3958	23.9494	1.31092	0.390581	1.31092	3.18605e-05	pentatricopeptide, putative, expressed
LOC_Os03g17490.2	71.4057	54.6612	1.30633	0.385522	1.30633	0.00727697	expressed protein
LOC_Os06g03830.1	10.3311	7.91609	1.30508	0.384142	1.30508	0.00580411	retinol dehydrogenase, putative, expressed
LOC_Os08g07830.1	80.8245	61.9467	1.30474	0.383767	1.30474	0.0357354	DUF292 domain containing protein, expressed
LOC_Os08g01380.1	733.094	563.074	1.30195	0.380676	1.30195	4.78618e-89	2Fe-2S iron-sulfur cluster binding domain containing protein, expressed
LOC_Os08g06140.3	10.3714	7.99656	1.29698	0.375157	1.29698	0.0436566	no apical meristem protein, putative, expressed
LOC_Os05g48630.1	65.7035	50.6629	1.29687	0.375039	1.29687	0.00151651	expressed protein
LOC_Os01g73000.1	144.408	111.63	1.29363	0.371425	1.29363	0.00523746	copine, putative, expressed
LOC_Os01g64960.1	17.4556	13.4976	1.29324	0.370991	1.29324	1.97543e-05	chlorophyll A-B binding protein, putative, expressed
LOC_Os01g03549.1	98.2399	76.1151	1.29068	0.368126	1.29068	0.0378895	multi-copper oxidase type I family protein, putative, expressed
LOC_Os01g37560.2	45.9535	35.6626	1.28856	0.365763	1.28856	0.00102769	chaperone protein dnaJ 49, putative, expressed
LOC_Os01g49250.1	39.8621	31.1544	1.2795	0.355582	1.2795	0.0226398	methyltransferase, putative, expressed
LOC_Os03g15720.2	18.207	14.2892	1.27418	0.349569	1.27418	0.0173764	expressed protein
LOC_Os03g17010.2	11.0825	8.70769	1.27273	0.347923	1.27273	0.00345286	RNA recognition motif containing protein, putative, expressed
LOC_Os04g31700.1	126.912	99.8765	1.27069	0.34561	1.27069	0.0273948	methylisocitrate lyase 2, putative, expressed
LOC_Os12g44150.1	72.479	57.197	1.26718	0.341623	1.26718	0.00148206	plasma membrane ATPase, putative, expressed
LOC_Os11g38800.1	11.0825	8.74793	1.26687	0.341272	1.26687	0.00673613	zinc finger family protein, putative, expressed
LOC_Os08g14570.1	61.0475	48.7307	1.25275	0.3251	1.25275	1.79625e-13	NADPH reductase, putative, expressed
LOC_Os11g42490.1	52.0984	41.6465	1.25097	0.323043	1.25097	0.0116293	retrotransposon protein, putative, unclassified, expressed
LOC_Os08g43090.1	29.4505	23.8287	1.23592	0.305588	1.23592	0.0119511	bZIP family transcription factor, putative, expressed
LOC_Os12g17600.2	12.6657	10.2909	1.23077	0.29956	1.23077	0.0172163	ribulose bisphosphate carboxylase small chain, chloroplast precursor, putative, expressed
LOC_Os02g01150.4	88.5928	72.13	1.22824	0.29659	1.22824	0.0343309	erythronate-4-phosphate dehydrogenase domain containing protein, expressed
LOC_Os05g31000.1	89.5725	72.9487	1.22788	0.296173	1.22788	6.30943e-05	nascent polypeptide-associated complex subunit alpha, putative, expressed
LOC_Os04g33830.1	30.0811	24.5399	1.22581	0.293731	1.22581	3.81792e-05	membrane protein, putative, expressed
LOC_Os02g08500.1	61.1148	49.9921	1.22249	0.289823	1.22249	0.00145237	two-component response regulator, putative, expressed
LOC_Os01g37590.2	35.6224	29.2895	1.21622	0.2824	1.21622	0.0090091	peptide transporter PTR2, putative, expressed
LOC_Os11g38030.1	172.503	142.06	1.2143	0.280123	1.2143	0.000344542	CDK5RAP1, putative, expressed
LOC_Os09g11240.1	36.6152	30.1616	1.21397	0.279729	1.21397	0.00871707	expressed protein
LOC_Os12g41715.1	255.488	210.715	1.21248	0.277961	1.21248	0.0422073	DEAD-box ATP-dependent RNA helicase, putative, expressed
LOC_Os02g38180.1	54.6612	45.2022	1.20926	0.274126	1.20926	0.000171734	expressed protein
LOC_Os03g11780.1	55.4528	45.9535	1.20672	0.271085	1.20672	0.00391795	expressed protein
LOC_Os04g11970.1	64.8848	53.8425	1.20508	0.269135	1.20508	1.63496e-14	O-methyltransferase, putative, expressed
LOC_Os12g21500.1	163.93	137.042	1.1962	0.258458	1.1962	0.0271269	exosome complex exonuclease, putative, expressed
LOC_Os02g17330.1	20.8232	17.4959	1.19018	0.251181	1.19018	0.00108233	aminotransferase domain containing protein, putative, expressed
LOC_Os02g37060.1	25.3315	21.3734	1.18519	0.245112	1.18519	8.64144e-07	photosystem II 5 kDa protein, chloroplast precursor, putative, expressed
LOC_Os01g65220.1	70.4934	59.4914	1.18494	0.244808	1.18494	0.000823198	XRN 5'-3' exonuclease N-terminus domain containing protein, expressed
LOC_Os08g06020.1	26.4047	22.326	1.18269	0.242073	1.18269	0.0272043	MSP domain containing protein, expressed
LOC_Os04g07890.1	87.4391	74.1829	1.1787	0.237191	1.1787	0.0019144	AGAP002737-PA, putative, expressed
LOC_Os03g17570.5	41.9955	35.7431	1.17493	0.23257	1.17493	0.0498232	response regulator receiver domain containing protein, expressed
LOC_Os11g32480.1	211.896	180.54	1.17368	0.231035	1.17368	0.0268118	TPR repeat region family protein, expressed
LOC_Os01g41240.1	33.4085	28.5784	1.16901	0.225291	1.16901	0.000388003	hydrolase, alpha/beta fold family domain containing protein, expressed
LOC_Os01g64270.1	16.6238	14.249	1.16667	0.222392	1.16667	0.00906184	expressed protein
LOC_Os05g33100.1	33.2476	28.5381	1.16502	0.220357	1.16502	0.00736859	endo-1,3;1,4-beta-D-glucanase precursor, putative, expressed
LOC_Os05g41550.2	86.218	74.3036	1.16035	0.214556	1.16035	5.78512e-06	expressed protein
LOC_Os03g16800.1	63.3287	54.7015	1.15771	0.21128	1.15771	0.0134021	clathrin assembly protein, putative, expressed
LOC_Os06g50679.1	12.8267	11.0825	1.15738	0.210863	1.15738	0.0254523	expressed protein
LOC_Os11g24560.1	98.1997	84.8631	1.15715	0.210582	1.15715	6.1718e-06	protein transport protein, putative, expressed
LOC_Os03g16050.1	41.2441	35.6626	1.15651	0.209776	1.15651	0.0142219	fructose-1,6-bisphosphatase, putative, expressed
LOC_Os03g44210.1	42.2369	36.6554	1.15227	0.204478	1.15227	0.0339681	expressed protein
LOC_Os05g46340.1	35.6224	30.9532	1.15085	0.202695	1.15085	0.0251895	expressed protein
LOC_Os01g22520.2	113.133	98.3606	1.15018	0.201863	1.15018	1.05641e-06	dihydrolipoyl dehydrogenase 1, mitochondrial precursor, putative, expressed
LOC_Os12g23180.1	434.726	378.079	1.14983	0.201418	1.14983	8.2847e-20	3-beta hydroxysteroid dehydrogenase/isomerase family protein, putative, expressed
LOC_Os02g17470.1	43.7397	38.1582	1.14627	0.19695	1.14627	0.0334081	RNA-binding protein-related, putative, expressed
LOC_Os09g19640.1	232.934	205.188	1.13523	0.182979	1.13523	1.39281e-11	holocarboxylase synthetase, putative, expressed
LOC_Os03g15890.1	34.2806	30.2018	1.13505	0.182756	1.13505	0.0368555	RNA recognition motif containing protein, expressed
LOC_Os08g27840.1	1198.25	1055.74	1.13499	0.182682	1.13499	2.6282e-07	phosphoenolpyruvate carboxylase, putative, expressed
LOC_Os12g19381.1	26906.6	23923.4	1.12469	0.169534	1.12469	0	ribulose bisphosphate carboxylase small chain, chloroplast precursor, putative, expressed
LOC_Os01g62230.1	123.692	110.275	1.12167	0.165648	1.12167	0.0181865	Core histone H2A/H2B/H3/H4 domain containing protein, putative, expressed
LOC_Os07g38290.1	15.0808	13.4573	1.12064	0.164319	1.12064	9.7223e-05	plastocyanin-like domain containing protein, putative, expressed
LOC_Os08g10020.2	118.741	106.076	1.1194	0.16273	1.1194	1.6902e-06	photosystem II 10 kDa polypeptide, chloroplast precursor, putative, expressed
LOC_Os07g30970.2	390.786	350.454	1.11508	0.157153	1.11508	0.000119038	nucleoside diphosphate kinase, putative, expressed
LOC_Os05g41550.3	78.9326	71.0567	1.11084	0.15165	1.11084	0.000431628	expressed protein
LOC_Os02g11820.1	80.7843	72.8682	1.10864	0.148785	1.10864	0.00716548	GTPase-activating protein, putative, expressed
LOC_Os07g29820.1	98.6825	89.1028	1.10751	0.147325	1.10751	1.17836e-05	NBS-LRR disease resistance protein, putative, expressed
LOC_Os08g39694.1	81.6162	73.7403	1.10681	0.146401	1.10681	0.000107592	cytochrome P450, putative, expressed
LOC_Os06g43140.1	90.3238	81.8173	1.10397	0.1427	1.10397	0.00399512	GA16396-PA, putative, expressed
LOC_Os12g19470.1	8162	7449.11	1.0957	0.131853	1.0957	0	ribulose bisphosphate carboxylase small chain, chloroplast precursor, putative, expressed
LOC_Os11g12040.1	17.4959	16.0334	1.09122	0.125937	1.09122	0.0027502	disease resistance protein RPM1, putative, expressed
LOC_Os05g08840.1	67.7293	62.1076	1.09052	0.125011	1.09052	0.0466702	DnaK family protein, putative, expressed
LOC_Os12g19470.2	8240.14	7557.48	1.09033	0.124762	1.09033	0	ribulose bisphosphate carboxylase small chain, chloroplast precursor, putative, expressed
LOC_Os01g19840.1	29.5712	27.1964	1.08732	0.120779	1.08732	0.0338383	60S ribosomal protein L29-2, putative, expressed
LOC_Os04g35090.1	169.404	156.108	1.08517	0.117927	1.08517	4.55815e-07	40S ribosomal protein S10, putative, expressed
LOC_Os01g73540.1	125.235	115.427	1.08497	0.117658	1.08497	4.76803e-07	YGGT family protein, putative, expressed
LOC_Os04g32950.3	20.7428	19.1193	1.08491	0.117578	1.08491	0.0191188	calreticulin precursor protein, putative, expressed
LOC_Os06g43800.1	10.2909	9.4993	1.08333	0.115477	1.08333	0.0299248	methyltransferase domain containing protein, putative, expressed
LOC_Os03g02320.1	22.326	20.6221	1.08263	0.114536	1.08263	0.00699873	STE_PAK_Ste20_STLK.3 - STE kinases include homologs to sterile 7, sterile 11 and sterile 20 from yeast, expressed
LOC_Os08g03390.2	31.6643	29.2895	1.08108	0.112475	1.08108	0.0331056	pre-mRNA-splicing factor SLU7, putative, expressed
LOC_Os02g05960.1	23.1176	21.4137	1.07957	0.11046	1.07957	9.8013e-07	phytosulfokine receptor precursor, putative, expressed
LOC_Os01g22900.1	112.972	104.895	1.077	0.10702	1.077	0.00447856	neutral/alkaline invertase, putative, expressed
LOC_Os08g42560.1	211.292	196.292	1.07642	0.106239	1.07642	5.79836e-05	tRNA synthetase class II core domain containing protein, expressed
LOC_Os01g10840.1	32.4962	30.2018	1.07597	0.105634	1.07597	0.0176244	CGMC_GSK.2 - CGMC includes CDA, MAPK, GSK3, and CLKC kinases, expressed
LOC_Os06g04150.1	47.4965	44.3301	1.07143	0.0995357	1.07143	0.0438158	magnesium-protoporphyrin O-methyltransferase, putative, expressed
LOC_Os05g48630.2	72.0766	67.2867	1.07119	0.0992093	1.07119	2.12666e-06	expressed protein
LOC_Os02g07910.2	173.966	162.602	1.06989	0.0974621	1.06989	0.0282489	fiber protein Fb15, putative, expressed
LOC_Os03g45280.1	24.5399	22.9566	1.06897	0.0962153	1.06897	0.0021814	dehydrin, putative, expressed
LOC_Os03g17570.1	61.9467	58.1093	1.06604	0.0922566	1.06604	0.00718166	response regulator receiver domain containing protein, expressed
LOC_Os05g26840.1	11.8741	11.163	1.0637	0.0890974	1.0637	0.0124856	permease domain containing protein, putative, expressed
LOC_Os02g27960.2	13.5781	12.7865	1.06191	0.0866614	1.06191	0.0183639	expressed protein
LOC_Os01g24750.1	42.948	40.533	1.05958	0.0834962	1.05958	0.0183714	Ser/Thr protein phosphatase family protein, putative, expressed
LOC_Os08g38300.1	11.9546	11.2837	1.05946	0.0833249	1.05946	0.00379223	Core histone H2A/H2B/H3/H4 domain containing protein, putative, expressed
LOC_Os03g29540.2	15.0406	14.249	1.05556	0.0780025	1.05556	0.0238273	ATP-dependent protease, putative, expressed
LOC_Os04g38330.1	75.6857	71.7276	1.05518	0.0774913	1.05518	7.79192e-05	radical SAM enzyme, putative, expressed
LOC_Os11g37970.1	137.337	130.212	1.05471	0.0768523	1.05471	6.80014e-06	WIP5 - Wound-induced protein precursor, expressed
LOC_Os03g40270.1	30.8727	29.2895	1.05405	0.0759489	1.05405	3.82892e-05	alpha-1,4-glucan-protein synthase, putative, expressed
LOC_Os03g17570.6	61.155	58.0288	1.05387	0.0757012	1.05387	0.0125741	response regulator receiver domain containing protein, expressed
LOC_Os08g42960.1	33.5292	31.8253	1.05354	0.0752453	1.05354	0.000617561	ankyrin repeat-containing protein, putative, expressed
LOC_Os03g44150.1	68.6417	65.1936	1.05289	0.074355	1.05289	0.000476139	aminotransferase, putative, expressed
LOC_Os12g25690.1	15.0406	14.3294	1.04963	0.0698773	1.04963	0.00073593	UDP-glucose 6-dehydrogenase, putative, expressed
LOC_Os08g10020.1	118.741	113.2	1.04895	0.0689474	1.04895	4.22824e-07	photosystem II 10 kDa polypeptide, chloroplast precursor, putative, expressed
LOC_Os05g01470.2	38.1179	36.4945	1.04448	0.0627917	1.04448	0.00171422	methionine S-methyltransferase, putative, expressed
LOC_Os06g03860.2	18.207	17.4556	1.04304	0.0608009	1.04304	0.00298796	uncharacterized membrane protein, putative, expressed
LOC_Os01g12870.1	425.737	409.234	1.04033	0.0570367	1.04033	0.0288467	eukaryotic translation initiation factor 3 subunit E-interacting protein, putative, expressed
LOC_Os11g33330.1	336.259	324.317	1.03682	0.0521658	1.03682	9.81752e-05	peptidase, M24 family protein, putative, expressed
LOC_Os12g18900.1	118.433	114.394	1.0353	0.0500539	1.0353	0.0489881	aminotransferase, putative, expressed
LOC_Os07g30970.1	389.404	376.94	1.03307	0.0469349	1.03307	0.00828443	nucleoside diphosphate kinase, putative, expressed
LOC_Os05g41640.3	259.634	251.825	1.03101	0.0440551	1.03101	3.55743e-16	phosphoglycerate kinase protein, putative, expressed
LOC_Os04g53230.1	61.7455	60.1622	1.02632	0.0374747	1.02632	7.18812e-11	aminomethyltransferase, putative, expressed
LOC_Os01g12710.1	100.708	98.3336	1.02415	0.034428	1.02415	0.0110484	oxidoreductase, short chain dehydrogenase/reductase family domain containing protein, expressed
LOC_Os02g51570.1	37.2056	36.414	1.02174	0.0310269	1.02174	0.0340106	peptidyl-prolyl cis-trans isomerase, FKBP-type, putative, expressed
LOC_Os11g40140.1	832.743	815.059	1.0217	0.0309667	1.0217	0.000465911	peptidase, T1 family, putative, expressed
LOC_Os05g33280.1	40.6135	39.8621	1.01885	0.0269406	1.01885	0.000334337	thylakoid lumen protein, putative, expressed
LOC_Os11g09280.1	128.281	126.147	1.01691	0.0241948	1.01691	6.26661e-05	OsPDIL1-1 protein disulfide isomerase PDIL1-1, expressed
LOC_Os01g24090.1	134.251	132.064	1.01656	0.0236933	1.01656	0.00453939	TPR repeat, putative, expressed
LOC_Os01g41820.1	98.4814	97.0993	1.01423	0.0203893	1.01423	0.000317645	cytochrome P450 72A1, putative, expressed
LOC_Os08g41400.1	49.2809	49.1602	1.00246	0.00353823	1.00246	5.36245e-06	expressed protein
LOC_Os11g48080.1	20.5818	20.5818	1	0	1	0.0208425	SOR/SNZ family protein, putative, expressed
LOC_Os02g42990.1	9.53954	9.53954	1	0	1	0.0385035	OsSAUR11 - Auxin-responsive SAUR gene family member, expressed
LOC_Os05g01470.1	35.7029	35.7431	0.998874	-0.00162504	1.00113	0.00309831	methionine S-methyltransferase, putative, expressed
LOC_Os08g39300.2	9.4993	9.53954	0.995782	-0.0060982	1.00424	0.00945591	aminotransferase, putative, expressed
LOC_Os10g33140.1	171.671	172.423	0.995642	-0.0063006	1.00438	1.7013e-50	hcrVf2 protein, putative, expressed
LOC_Os08g43180.1	109.685	110.906	0.98899	-0.0159722	1.01113	1.30544e-05	expressed protein
LOC_Os05g12260.1	374.524	378.71	0.988946	-0.0160366	1.01118	3.32555e-08	CAPIP1, putative, expressed
LOC_Os08g14660.1	79.9254	81.1062	0.985441	-0.0211588	1.01477	0.00311236	SET domain containing protein, expressed
LOC_Os03g01750.1	46.034	46.7854	0.98394	-0.0233577	1.01632	0.0214302	dual specificity protein phosphatase, putative, expressed
LOC_Os11g37990.1	270.462	275.372	0.982167	-0.0259592	1.01816	4.34911e-08	chloroplastic group IIA intron splicing facilitator CRS1, chloroplast precursor, putative, expressed
LOC_Os01g24680.2	211.426	215.304	0.98199	-0.0262194	1.01834	0.0106049	3-hydroxyacyl-CoA dehydrogenase, putative, expressed
LOC_Os07g04840.1	454.477	463.185	0.9812	-0.0273803	1.01916	1.19052e-77	PsbP, putative, expressed
LOC_Os06g03990.1	72.1702	73.7132	0.979068	-0.0305193	1.02138	0.035248	aminotransferase, classes I and II, domain containing protein, expressed
LOC_Os02g58790.1	41.2844	42.1967	0.978379	-0.0315342	1.0221	0.0224048	cell division inhibitor, putative, expressed
LOC_Os03g25940.1	31.8253	32.5767	0.976935	-0.0336651	1.02361	0.00684215	cystathionine gamma-synthase, putative, expressed
LOC_Os08g30060.1	37.2458	38.1984	0.975063	-0.0364329	1.02557	0.0199029	proton pump interactor, putative, expressed
LOC_Os06g01850.1	116.366	119.533	0.97351	-0.0387324	1.02721	1.82246e-08	ferredoxin--NADP reductase, chloroplast precursor, putative, expressed
LOC_Os11g11950.1	68.4002	70.7348	0.966995	-0.0484193	1.03413	4.26188e-29	disease resistance protein RPM1, putative, expressed
LOC_Os01g04480.1	21.4137	22.2858	0.960868	-0.0575897	1.04073	0.00226147	expressed protein
LOC_Os03g52840.3	334.487	348.75	0.959105	-0.0602393	1.04264	1.11284e-13	serine hydroxymethyltransferase, mitochondrial precursor, putative, expressed
LOC_Os08g39840.1	35.7029	37.2458	0.958573	-0.0610396	1.04322	3.98509e-28	lipoxygenase, chloroplast precursor, putative, expressed
LOC_Os01g12770.1	72.1973	75.4442	0.956963	-0.0634653	1.04497	0.000165438	cytochrome P450, putative, expressed
LOC_Os04g35760.1	50.6629	53.0378	0.955224	-0.0660892	1.04687	0.0102917	expressed protein
LOC_Os06g03930.2	20.6221	21.6149	0.954069	-0.0678349	1.04814	0.0215478	cytochrome P450 86A1, putative, expressed
LOC_Os01g72960.1	63.3689	66.5756	0.951834	-0.0712179	1.0506	0.00405669	expressed protein
LOC_Os08g10020.3	107.659	113.2	0.951049	-0.0724085	1.05147	2.08426e-12	photosystem II 10 kDa polypeptide, chloroplast precursor, putative, expressed
LOC_Os02g30630.1	281.343	297.376	0.946084	-0.0799599	1.05699	4.31834e-11	thiamine pyrophosphate enzyme, C-terminal TPP binding domain containing protein, expressed
LOC_Os06g18820.1	53.3999	56.5261	0.944695	-0.08208	1.05854	0.00463454	serine threonine kinase, putative, expressed
LOC_Os01g64790.1	13.5378	14.3697	0.942111	-0.0860311	1.06145	0.00309195	AP2 domain containing protein, expressed
LOC_Os02g30630.2	276.634	294.129	0.940516	-0.0884749	1.06325	1.47445e-12	thiamine pyrophosphate enzyme, C-terminal TPP binding domain containing protein, expressed
LOC_Os09g17740.1	2207.9	2353.24	0.938241	-0.0919699	1.06582	2.69749e-26	chlorophyll A-B binding protein, putative, expressed
LOC_Os03g52840.2	345.301	369.533	0.934428	-0.0978451	1.07017	1.92067e-12	serine hydroxymethyltransferase, mitochondrial precursor, putative, expressed
LOC_Os12g17910.1	267.698	287.126	0.932336	-0.101078	1.07257	0.0242813	T-complex protein, putative, expressed
LOC_Os01g10400.1	242.715	260.372	0.932186	-0.10131	1.07275	1.99893e-06	expressed protein
LOC_Os01g22520.1	106.478	114.676	0.928514	-0.107005	1.07699	4.11824e-12	dihydrolipoyl dehydrogenase 1, mitochondrial precursor, putative, expressed
LOC_Os11g32720.1	36.6554	39.6207	0.925159	-0.112227	1.0809	0.00400131	zinc knuckle domain containing protein, expressed
LOC_Os02g39790.2	111.067	120.646	0.920596	-0.11936	1.08625	4.57393e-21	CPuORF9 - conserved peptide uORF-containing transcript, expressed
LOC_Os11g26850.3	70.4532	76.8263	0.917045	-0.124935	1.09046	0.0056333	erythronate-4-phosphate dehydrogenase, putative, expressed
LOC_Os04g32690.1	8.70769	9.4993	0.916667	-0.125531	1.09091	0.0490713	expressed protein
LOC_Os08g39694.3	68.1186	74.4112	0.915434	-0.127472	1.09238	1.63411e-05	cytochrome P450, putative, expressed
LOC_Os08g15230.1	159.287	174.087	0.91499	-0.128172	1.09291	0.00159728	heat shock protein-related, putative, expressed
LOC_Os06g09610.1	41.9955	45.9535	0.913869	-0.129941	1.09425	4.12282e-05	peroxiredoxin, putative, expressed
LOC_Os05g41640.2	262.451	292.6	0.896963	-0.156879	1.11487	1.12328e-24	phosphoglycerate kinase protein, putative, expressed
LOC_Os11g26850.2	74.6124	83.3201	0.895491	-0.159249	1.11671	0.00681626	erythronate-4-phosphate dehydrogenase, putative, expressed
LOC_Os11g44810.3	33.2476	37.2056	0.893617	-0.162271	1.11905	0.00270199	auxin-repressed protein, putative, expressed
LOC_Os08g03579.2	40.4927	45.3229	0.893428	-0.162576	1.11928	0.0435966	expressed protein
LOC_Os04g35170.1	159.475	178.715	0.892343	-0.16433	1.12065	0.0363502	expressed protein
LOC_Os08g14990.1	44.652	50.1128	0.89103	-0.166454	1.1223	0.00204588	receptor-like protein kinase 2 precursor, putative, expressed
LOC_Os02g17350.2	31.7046	35.7833	0.886015	-0.174597	1.12865	0.0317781	VHS and GAT domain containing protein, expressed
LOC_Os02g01150.1	43.3504	49.0124	0.884479	-0.177101	1.13061	0.0382447	erythronate-4-phosphate dehydrogenase domain containing protein, expressed
LOC_Os04g33190.1	35.6626	40.4927	0.880716	-0.183251	1.13544	0.00339403	AMP-binding enzyme, putative, expressed
LOC_Os11g44810.2	40.372	45.9133	0.87931	-0.185556	1.13725	0.00682159	auxin-repressed protein, putative, expressed
LOC_Os12g17600.1	310.311	353.057	0.878924	-0.18619	1.13776	2.53516e-103	ribulose bisphosphate carboxylase small chain, chloroplast precursor, putative, expressed
LOC_Os08g27840.2	803.494	919.78	0.873572	-0.195001	1.14473	5.8527e-09	phosphoenolpyruvate carboxylase, putative, expressed
LOC_Os08g39150.1	264.222	302.85	0.872452	-0.196852	1.14619	2.52088e-12	expressed protein
LOC_Os09g11510.1	118.392	136.009	0.870475	-0.200126	1.1488	0.000413904	phosphoglycerate mutase, putative, expressed
LOC_Os11g09329.1	132.722	152.552	0.870009	-0.200898	1.14941	8.79813e-06	VHS and GAT domain containing protein, expressed
LOC_Os02g16650.1	32.5364	37.4068	0.8698	-0.201244	1.14969	0.0289286	PPR repeat domain containing protein, putative, expressed
LOC_Os05g41640.1	245.693	283.301	0.867251	-0.205478	1.15307	1.4112e-24	phosphoglycerate kinase protein, putative, expressed
LOC_Os05g28300.1	97.4886	112.529	0.866341	-0.206994	1.15428	5.55245e-08	expressed protein
LOC_Os07g49010.1	19.9512	23.1176	0.863029	-0.212519	1.15871	0.0352155	TOPBP1B - Similar to DNA replication protein TOPBP1 from, expressed
LOC_Os07g30670.1	123.934	143.643	0.862787	-0.212924	1.15903	4.77086e-11	2Fe-2S iron-sulfur cluster binding domain containing protein, expressed
LOC_Os04g23040.1	364.703	424.074	0.859999	-0.217593	1.16279	1.21051e-29	expressed protein
LOC_Os02g53770.1	19.0388	22.2053	0.857402	-0.221957	1.16631	0.011227	tRNA synthetase class I, putative, expressed
LOC_Os07g30670.2	126.469	147.682	0.856364	-0.223705	1.16773	1.26456e-10	2Fe-2S iron-sulfur cluster binding domain containing protein, expressed
LOC_Os01g63620.1	263.82	310.042	0.850917	-0.23291	1.1752	0.00652068	expressed protein
LOC_Os02g10390.3	8.74793	10.2909	0.850064	-0.234357	1.17638	0.00752912	chlorophyll A-B binding protein, putative, expressed
LOC_Os02g51470.2	13.4573	15.8322	0.85	-0.234465	1.17647	0.00847886	ATP synthase F1, delta subunit family protein, putative, expressed
LOC_Os01g40310.1	89.2637	105.176	0.848705	-0.236665	1.17827	0.00558474	expressed protein
LOC_Os03g52840.1	330.409	389.953	0.847303	-0.23905	1.18022	4.11546e-16	serine hydroxymethyltransferase, mitochondrial precursor, putative, expressed
LOC_Os06g09610.2	38.8291	46.034	0.843486	-0.245563	1.18556	3.36623e-07	peroxiredoxin, putative, expressed
LOC_Os01g42090.1	101.809	120.727	0.843298	-0.245885	1.18582	0.00391142	nodulin MtN3 family protein, putative, expressed
LOC_Os12g44180.1	46.7854	55.4931	0.843085	-0.24625	1.18612	7.36173e-05	nodulin, putative, expressed
LOC_Os01g73514.1	304.098	361.67	0.840815	-0.250139	1.18932	0.000228366	5-oxoprolinase, putative, expressed
LOC_Os02g38210.1	78.6911	93.7317	0.839536	-0.252336	1.19113	0.0389243	elongation factor Tu, putative, expressed
LOC_Os05g03480.2	20.5818	24.5399	0.83871	-0.253757	1.19231	0.000426136	acyl-coenzyme A dehydrogenase, mitochondrial precursor, putative, expressed
LOC_Os06g09390.1	86.5268	103.191	0.838513	-0.254096	1.19259	0.00842538	AP2 domain containing protein, expressed
LOC_Os08g10320.3	36.8566	43.9811	0.83801	-0.25496	1.1933	0.0470092	SHR5-receptor-like kinase, putative, expressed
LOC_Os03g22050.4	79.6839	95.2747	0.83636	-0.257804	1.19566	0.0319077	CAMK_KIN1/SNF1/Nim1_like.16 - CAMK includes calcium/calmodulin depedent protein kinases, expressed
LOC_Os11g15520.1	19.9914	23.9092	0.836138	-0.258187	1.19597	1.02581e-09	OsSub62 - Putative Subtilisin homologue, expressed
LOC_Os02g05370.2	15.2015	18.2875	0.831253	-0.266641	1.203	0.0058169	retrotransposon protein, putative, Ty3-gypsy subclass, expressed
LOC_Os11g38260.1	27.7465	33.4085	0.830523	-0.267908	1.20406	0.0047187	PAP fibrillin family domain containing protein, expressed
LOC_Os12g06250.1	15.121	18.2472	0.828676	-0.271121	1.20674	1.74698e-05	expressed protein
LOC_Os03g48920.1	114.032	137.74	0.827878	-0.272509	1.20791	1.72988e-06	DUF1517 domain containing protein, putative, expressed
LOC_Os07g30670.3	99.9841	121.197	0.824975	-0.277578	1.21216	7.09313e-11	2Fe-2S iron-sulfur cluster binding domain containing protein, expressed
LOC_Os04g22900.2	38.0374	46.1547	0.824129	-0.279058	1.2134	0.00254796	jasmonate-induced protein, putative, expressed
LOC_Os01g72980.1	61.8662	75.2833	0.821778	-0.283179	1.21687	0.0288972	tRNA uridine 5-carboxymethylaminomethyl modification enzyme gidA, putative, expressed
LOC_Os03g29950.2	28.5784	34.871	0.819546	-0.287104	1.22019	0.0468893	glucose-6-phosphate 1-dehydrogenase, chloroplast precursor, putative, expressed
LOC_Os08g24390.2	14.249	17.4154	0.818182	-0.289507	1.22222	0.0298333	expressed protein
LOC_Os08g06170.1	70.6543	86.8889	0.813157	-0.298394	1.22977	4.22691e-05	berberine and berberine like domain containing protein, expressed
LOC_Os12g44150.2	10.3311	12.7462	0.810527	-0.303068	1.23377	0.0384723	plasma membrane ATPase, putative, expressed
LOC_Os08g30020.2	180.701	222.978	0.810398	-0.303298	1.23396	0.00649956	membrane protein, putative, expressed
LOC_Os04g02850.1	16.7043	20.6221	0.810019	-0.303973	1.23454	0.032282	pentatricopeptide, putative, expressed
LOC_Os08g09200.1	370.432	457.589	0.809529	-0.304845	1.23529	0.00233342	aconitate hydratase protein, putative, expressed
LOC_Os03g29540.1	13.4573	16.6238	0.809524	-0.304855	1.23529	0.00685527	ATP-dependent protease, putative, expressed
LOC_Os12g18150.1	38.1582	47.1475	0.809335	-0.30519	1.23558	0.00149508	ZOS12-04 - C2H2 zinc finger protein, expressed
LOC_Os02g39795.1	124.524	153.974	0.808731	-0.306267	1.2365	9.12989e-23	S-adenosyl-l-methionine decarboxylase leader peptide, putative, expressed
LOC_Os07g04990.2	33.2476	41.1636	0.807692	-0.308122	1.2381	0.0276157	oxidoreductase, aldo/keto reductase family protein, putative, expressed
LOC_Os04g31270.1	13.4573	16.664	0.807569	-0.308342	1.23828	0.013803	EMB1688, putative, expressed
LOC_Os04g23820.1	62.5371	77.6179	0.805705	-0.311677	1.24115	0.000313862	methionyl-tRNA synthetase, putative, expressed
LOC_Os03g22050.2	97.5017	121.049	0.805475	-0.312089	1.2415	0.00573026	CAMK_KIN1/SNF1/Nim1_like.16 - CAMK includes calcium/calmodulin depedent protein kinases, expressed
LOC_Os04g38390.1	418.036	521.737	0.801239	-0.319695	1.24807	0.0136693	wound/stress protein, putative, expressed
LOC_Os02g15660.1	171.443	214.271	0.800125	-0.321703	1.2498	2.04352e-07	tetratricopeptide repeat, putative, expressed
LOC_Os02g51470.1	21.3734	26.9147	0.794118	-0.332575	1.25926	0.000551297	ATP synthase F1, delta subunit family protein, putative, expressed
LOC_Os05g41460.1	143.013	180.862	0.790728	-0.338747	1.26466	0.000455944	cysteine proteinase inhibitor precursor protein, putative, expressed
LOC_Os06g09390.2	64.5227	81.8173	0.788618	-0.342601	1.26804	0.00367946	AP2 domain containing protein, expressed
LOC_Os08g43320.1	63.1406	80.0863	0.788407	-0.342987	1.26838	8.5049e-06	OsRhmbd14 - Putative Rhomboid homologue, expressed
LOC_Os05g41460.2	123.263	156.51	0.787569	-0.344521	1.26973	0.000820828	cysteine proteinase inhibitor precursor protein, putative, expressed
LOC_Os01g57560.1	38.0374	48.4491	0.785102	-0.349049	1.27372	0.000604947	serine/threonine-protein kinase receptor precursor, putative, expressed
LOC_Os05g03480.4	22.9566	29.2895	0.783784	-0.351472	1.27586	0.0017821	acyl-coenzyme A dehydrogenase, mitochondrial precursor, putative, expressed
LOC_Os03g22050.1	100.306	128.374	0.781355	-0.35595	1.27983	0.00137055	CAMK_KIN1/SNF1/Nim1_like.16 - CAMK includes calcium/calmodulin depedent protein kinases, expressed
LOC_Os08g43440.1	61.7857	79.2011	0.780112	-0.358247	1.28187	0.0102935	cytochrome P450, putative, expressed
LOC_Os07g04180.1	273.668	351.877	0.777739	-0.362641	1.28578	0.000368623	amino acid transporter, putative, expressed
LOC_Os02g52770.1	59.0216	76.6785	0.769729	-0.377577	1.29916	0.0344919	expressed protein
LOC_Os08g30020.1	183.988	239.522	0.768149	-0.380542	1.30183	0.0491651	membrane protein, putative, expressed
LOC_Os04g02780.1	47.067	61.2758	0.768118	-0.380599	1.30188	0.00780989	amidase family protein, putative, expressed
LOC_Os03g29950.1	36.5347	47.6172	0.767258	-0.382216	1.30334	0.00319014	glucose-6-phosphate 1-dehydrogenase, chloroplast precursor, putative, expressed
LOC_Os02g06180.1	31.0739	40.5732	0.765873	-0.384824	1.3057	2.17996e-05	phytosulfokine receptor precursor, putative, expressed
LOC_Os02g42220.1	10.2909	13.4976	0.762426	-0.39133	1.3116	0.000321126	transposon protein, putative, unclassified, expressed
LOC_Os07g04180.2	225.3	295.552	0.762302	-0.391565	1.31182	0.0189149	amino acid transporter, putative, expressed
LOC_Os02g34810.1	37.2056	49.0797	0.758065	-0.399607	1.31915	0.000499954	OsAPx8 - Thylakoid-bound Ascorbate Peroxidase encoding gene 5,8, expressed
LOC_Os01g02870.1	40.4927	53.9501	0.750559	-0.413962	1.33234	1.93716e-06	auxin-induced protein 5NG4, putative, expressed
LOC_Os05g31160.2	7.12448	9.57978	0.7437	-0.427208	1.34463	0.0135462	peptide chain release factor 2, putative, expressed
LOC_Os06g02500.1	106.639	143.684	0.742179	-0.430161	1.34738	1.73345e-05	superoxide dismutase, chloroplast, putative, expressed
LOC_Os02g39790.1	116.648	157.181	0.742126	-0.430265	1.34748	2.32562e-18	CPuORF9 - conserved peptide uORF-containing transcript, expressed
LOC_Os03g22370.1	230.384	310.525	0.741919	-0.430666	1.34786	5.02434e-35	ultraviolet-B-repressible protein, putative, expressed
LOC_Os09g08390.1	135.177	182.204	0.7419	-0.430703	1.34789	5.57739e-06	CRAL/TRIO domain containing protein, expressed
LOC_Os01g02600.1	26.9549	37.2458	0.723703	-0.46653	1.38178	0.00231985	Ser/Thr receptor-like kinase, putative, expressed
LOC_Os11g32500.1	144.395	202.102	0.714466	-0.485063	1.39965	5.41116e-06	rubredoxin family protein, putative, expressed
LOC_Os01g10400.2	114.904	161.139	0.713073	-0.487879	1.40238	0.0480458	expressed protein
LOC_Os03g22050.3	74.8538	104.975	0.713062	-0.4879	1.4024	0.00682698	CAMK_KIN1/SNF1/Nim1_like.16 - CAMK includes calcium/calmodulin depedent protein kinases, expressed
LOC_Os04g33660.2	7.91609	11.1228	0.711702	-0.490655	1.40508	0.0246733	bifunctional monodehydroascorbate reductase and carbonic anhydrasenectarin-3 precursor, putative, expressed
LOC_Os03g01750.5	43.8201	61.9064	0.707845	-0.498495	1.41274	0.0317253	dual specificity protein phosphatase, putative, expressed
LOC_Os09g08390.3	136.411	193.729	0.704134	-0.506077	1.42018	1.92194e-05	CRAL/TRIO domain containing protein, expressed
LOC_Os11g24450.1	68.172	96.9113	0.703447	-0.507486	1.42157	0.000310115	mitochondrial carrier protein, putative, expressed
LOC_Os02g12130.1	9.62002	13.6988	0.702254	-0.509935	1.42399	0.00117161	cysteine-rich receptor-like protein kinase 35 precursor, putative, expressed
LOC_Os11g05400.1	21.5344	30.7249	0.700876	-0.512768	1.42678	0.0114907	Ser/Thr protein phosphatase family protein, putative, expressed
LOC_Os08g42960.2	20.6623	29.5309	0.699683	-0.515227	1.42922	0.0193583	ankyrin repeat-containing protein, putative, expressed
LOC_Os12g21700.1	40.4123	57.7874	0.699326	-0.515962	1.42995	1.25259e-05	zinc finger C-x8-C-x5-C-x3-H type family protein, expressed
LOC_Os09g14410.1	11.1228	15.9529	0.697225	-0.520303	1.43426	0.0468548	expressed protein
LOC_Os01g24090.2	73.0826	105.19	0.69477	-0.525392	1.43932	0.00247984	TPR repeat, putative, expressed
LOC_Os04g53470.1	58.0288	83.6017	0.69411	-0.526763	1.44069	0.0407157	expressed protein
LOC_Os08g14580.1	210.152	303.454	0.692532	-0.530047	1.44398	0.0391653	haloacid dehalogenase-like hydrolase domain-containing protein 1A, putative, expressed
LOC_Os09g19890.2	15.9529	23.1176	0.690075	-0.535174	1.44912	0.0428981	expressed protein
LOC_Os01g26160.2	91.0884	132.131	0.689378	-0.536633	1.45058	0.0259291	exportin 1, putative, expressed
LOC_Os02g57290.3	24.6203	35.8236	0.687266	-0.541059	1.45504	0.0149711	cytochrome P450, putative, expressed
LOC_Os08g42850.3	14.249	20.8232	0.684281	-0.547339	1.46139	0.0228799	peptidyl-prolyl cis-trans isomerase, FKBP-type, putative, expressed
LOC_Os08g39350.1	287.622	420.504	0.683992	-0.547948	1.46201	1.60991e-06	glycerophosphoryl diester phosphodiesterase family protein, putative, expressed
LOC_Os01g64280.1	13.4573	19.7902	0.68	-0.556393	1.47059	0.00298817	sorting nexin 1, putative, expressed
LOC_Os06g50630.1	30.3226	45.1619	0.671419	-0.574716	1.48938	0.0378738	expressed protein
LOC_Os05g07650.1	187.074	279.572	0.669146	-0.579608	1.49444	4.30711e-15	transmembrane 9 superfamily member, putative, expressed
LOC_Os06g04920.1	12.8267	19.24	0.666667	-0.584963	1.5	0.00321915	zinc finger family protein, putative, expressed
LOC_Os08g39160.1	36.9371	56.0966	0.658454	-0.602844	1.51871	0.00876418	formyl transferase, putative, expressed
LOC_Os08g14940.1	338.016	517.482	0.653194	-0.614417	1.53094	1.08428e-09	receptor kinase, putative, expressed
LOC_Os02g01560.1	25.3315	38.7888	0.653061	-0.61471	1.53125	0.0101464	40S ribosomal protein S4, putative, expressed
LOC_Os01g01870.1	110.476	169.498	0.651785	-0.617531	1.53425	0.00849259	helix-loop-helix DNA-binding domain containing protein, expressed
LOC_Os03g15880.2	8.74793	13.4573	0.650049	-0.62138	1.53835	0.00630678	coronatine-insensitive protein, putative, expressed
LOC_Os04g03796.1	10.3714	16.0334	0.646863	-0.628468	1.54592	4.03158e-07	OsSub37 - Putative Subtilisin homologue, expressed
LOC_Os08g39080.1	24.6203	38.3191	0.642508	-0.638213	1.5564	0.0182113	tetratricopeptide repeat domain containing protein, expressed
LOC_Os02g33500.1	144.274	225.769	0.639032	-0.646039	1.56487	0.000234499	threonyl-tRNA synthetase, putative, expressed
LOC_Os01g05470.1	23.7885	37.2458	0.638689	-0.646815	1.56571	0.0222765	transcription factor X1, putative, expressed
LOC_Os12g20150.1	67.8501	106.37	0.637866	-0.648674	1.56773	0.0497355	phosphoglucan, water dikinase, chloroplast precursor, putative, expressed
LOC_Os01g38970.1	77.6581	122.069	0.636184	-0.652484	1.57187	0.00230048	carbamoyl-phosphate synthase large chain, putative, expressed
LOC_Os09g08072.1	22.2455	35.032	0.635006	-0.655157	1.57479	0.00835337	glycosyl hydrolases, putative, expressed
LOC_Os01g74020.1	146.528	231.512	0.632918	-0.659909	1.57998	1.69668e-25	MYB family transcription factor, putative, expressed
LOC_Os08g14450.1	364.166	577.363	0.63074	-0.664883	1.58544	1.33203e-16	RNA polymerase sigma factor, putative, expressed
LOC_Os01g66000.1	21.3734	34.0794	0.627166	-0.673082	1.59448	0.000349261	NADH dehydrogenase I subunit N, putative, expressed
LOC_Os04g52900.1	13.4976	21.5344	0.626792	-0.673941	1.59543	0.00848318	ABC transporter family protein, putative, expressed
LOC_Os02g52260.1	110.865	179.735	0.616826	-0.697065	1.6212	6.16772e-08	expressed protein
LOC_Os11g38040.1	20.8232	34.1599	0.609582	-0.714108	1.64047	0.0329363	expressed protein
LOC_Os09g08390.2	118.124	194.722	0.606629	-0.721115	1.64846	0.00248938	CRAL/TRIO domain containing protein, expressed
LOC_Os02g57290.2	18.207	30.1214	0.604455	-0.726294	1.65438	0.00240278	cytochrome P450, putative, expressed
LOC_Os11g42790.1	902.485	1496.98	0.60287	-0.730082	1.65873	5.16962e-11	transporter, monovalent cation:proton antiporter-2 family, putative, expressed
LOC_Os02g51470.3	11.8741	19.7902	0.6	-0.736966	1.66667	8.68343e-05	ATP synthase F1, delta subunit family protein, putative, expressed
LOC_Os02g30410.1	9.4993	15.8724	0.598479	-0.740628	1.6709	0.0378952	expressed protein
LOC_Os08g30930.1	17.4154	29.3298	0.593779	-0.752002	1.68413	0.0339952	expressed protein
LOC_Os01g37590.1	22.9969	38.7888	0.592874	-0.754202	1.6867	8.26232e-05	peptide transporter PTR2, putative, expressed
LOC_Os03g27120.1	84.7021	145.696	0.581361	-0.782493	1.7201	8.83865e-12	ICE-like protease p20 domain containing protein, putative, expressed
LOC_Os02g02860.1	42.948	74.8136	0.574068	-0.800708	1.74196	0.0010283	glutamyl-tRNA synthetase, putative, expressed
LOC_Os02g42620.1	20.6623	36.0248	0.573558	-0.801988	1.7435	0.0197198	protein kinase, putative, expressed
LOC_Os02g52390.1	60.3634	105.337	0.573049	-0.80327	1.74505	7.92151e-05	M16 domain containing zinc peptidase, putative, expressed
LOC_Os07g01020.1	292.976	512.412	0.571758	-0.806524	1.74899	2.11469e-05	SOR/SNZ family protein, putative, expressed
LOC_Os08g42850.4	6.33287	11.1228	0.569361	-0.812584	1.75635	0.0242935	peptidyl-prolyl cis-trans isomerase, FKBP-type, putative, expressed
LOC_Os02g39740.1	26.1231	45.9133	0.568966	-0.813587	1.75758	8.82469e-05	psaB translation factor, putative, expressed
LOC_Os09g27030.2	821.099	1451.3	0.565768	-0.821717	1.76751	3.74263e-07	oryzain gamma chain precursor, putative, expressed
LOC_Os03g04130.1	7.12448	12.6657	0.5625	-0.830075	1.77778	0.0245586	AMP-binding domain containing protein, expressed
LOC_Os01g05500.1	15.121	26.9952	0.560139	-0.836144	1.78527	0.00510516	zinc finger protein, putative, expressed
LOC_Os08g08110.1	11.0825	19.8305	0.558864	-0.839432	1.78935	2.50376e-05	diacylglycerol kinase, putative, expressed
LOC_Os12g18650.7	19.0388	34.1196	0.558002	-0.841657	1.79211	0.0184948	Regulator of chromosome condensation domain containing protein, expressed
LOC_Os04g11390.1	28.6186	51.8569	0.551876	-0.857583	1.812	0.00174327	expressed protein
LOC_Os01g42280.1	25.6534	47.0268	0.545505	-0.874335	1.83316	0.0246177	pentatricopeptide, putative, expressed
LOC_Os05g09728.1	75.2833	138.652	0.542965	-0.881069	1.84174	8.56805e-15	expressed protein
LOC_Os03g22270.2	69.8627	129.072	0.541268	-0.885586	1.84751	0.00635538	auxin-repressed protein, putative, expressed
LOC_Os04g31924.1	21.3734	39.6207	0.539452	-0.890435	1.85373	0.00559139	nodulin, putative, expressed
LOC_Os04g09530.2	15.8724	29.4505	0.538953	-0.891769	1.85545	0.0160249	pentatricopeptide, putative, expressed
LOC_Os11g05260.1	40.5732	75.7661	0.535506	-0.901025	1.86739	0.0131534	phosphoglycerate mutase, putative, expressed
LOC_Os11g44990.1	86.567	162.441	0.532914	-0.908024	1.87647	0.00439749	NB-ARC domain containing protein, expressed
LOC_Os08g14950.1	74.7331	140.316	0.532606	-0.908859	1.87756	3.7443e-09	receptor-like protein kinase 2 precursor, putative, expressed
LOC_Os02g38780.2	9.66025	18.3679	0.52593	-0.927057	1.90139	0.0359516	protein phosphatase 2C containing protein, expressed
LOC_Os08g13920.1	20.6623	39.8621	0.518345	-0.948017	1.92922	1.1084e-06	glycosyl hydrolases family 16, putative, expressed
LOC_Os08g07540.1	41.2441	80.0732	0.51508	-0.957131	1.94144	1.84685e-05	hemimethylated DNA binding domain containing protein, expressed
LOC_Os10g41960.1	30.0811	58.6997	0.512457	-0.964496	1.95138	0.011831	eukaryotic translation initiation factor 3 subunit B, putative, expressed
LOC_Os05g41610.1	15.8724	31.0337	0.511457	-0.967314	1.9552	0.0209207	glycosyl hydrolases family 17, putative, expressed
LOC_Os07g49330.3	68.8699	135.405	0.508621	-0.975338	1.9661	0.00664012	phospholipase C, putative, expressed
LOC_Os03g02020.2	89.653	178.353	0.50267	-0.992315	1.98938	0.00650843	stress responsive A/B Barrel domain containing protein, expressed
LOC_Os12g33130.1	56.9958	113.992	0.5	-1	2	3.8543e-14	expressed protein
LOC_Os04g38410.1	1535.01	3186.26	0.481759	-1.05362	2.07573	8.61536e-223	chlorophyll A-B binding protein, putative, expressed
LOC_Os04g23440.1	38.8291	80.7441	0.48089	-1.05622	2.07948	0.017569	helix-loop-helix DNA-binding domain containing protein, expressed
LOC_Os11g40200.1	51.696	108.303	0.477329	-1.06694	2.09499	0.018335	expressed protein
LOC_Os03g15920.1	660.644	1394.59	0.473721	-1.07789	2.11095	3.79877e-17	expressed protein
LOC_Os01g18840.1	8.82841	19.24	0.458856	-1.12389	2.17933	0.00993426	IF, putative, expressed
LOC_Os06g07030.1	20.6221	45.1217	0.457032	-1.12963	2.18803	9.31836e-05	AP2 domain containing protein, expressed
LOC_Os02g01150.2	78.4629	171.913	0.456411	-1.1316	2.19101	0.000146029	erythronate-4-phosphate dehydrogenase domain containing protein, expressed
LOC_Os07g05000.1	30.9532	68.3198	0.453064	-1.14221	2.20719	0.0116933	oxidoreductase, aldo/keto reductase family protein, putative, expressed
LOC_Os01g66050.1	32.4962	72.1973	0.450102	-1.15167	2.22172	0.0219467	wound-responsive family protein, putative, expressed
LOC_Os11g35390.1	6.33287	14.249	0.444444	-1.16993	2.25	0.0150228	MYB family transcription factor, putative, expressed
LOC_Os05g02530.1	22.9566	52.2864	0.439056	-1.18752	2.27761	0.00135178	glutathione S-transferase, N-terminal domain containing protein, expressed
LOC_Os11g43700.1	7.95632	18.3277	0.434114	-1.20385	2.30354	0.0206506	RGH1A, putative, expressed
LOC_Os03g48190.1	7.12448	16.6238	0.428571	-1.22239	2.33333	0.0128656	expressed protein
LOC_Os07g08030.1	9.4993	22.2053	0.427795	-1.22501	2.33757	0.00836689	ribose-5-phosphate isomerase A, putative, expressed
LOC_Os08g39860.2	11.9144	28.6186	0.416315	-1.26425	2.40203	0.000428873	Os8bglu27 - beta-glucosidase homologue, similar to Os4bglu12 exoglucanase, expressed
LOC_Os03g30830.1	7.95632	19.1193	0.416141	-1.26486	2.40303	0.0220449	X8 domain containing protein, expressed
LOC_Os12g42220.1	3.95804	9.53954	0.414909	-1.26913	2.41017	0.0246645	expressed protein
LOC_Os12g43440.1	34.2404	82.8101	0.41348	-1.27411	2.4185	0.0276706	thaumatin, putative, expressed
LOC_Os02g01340.1	64.3215	158.845	0.404933	-1.30425	2.46955	2.41293e-07	ferredoxin--NADP reductase, chloroplast precursor, putative, expressed
LOC_Os02g01340.2	68.3198	169.055	0.404127	-1.30712	2.47447	0.000148872	ferredoxin--NADP reductase, chloroplast precursor, putative, expressed
LOC_Os01g25010.1	8.70769	22.3662	0.389323	-1.36096	2.56856	0.0126879	flavonol synthase/flavanone 3-hydroxylase, putative, expressed
LOC_Os02g57290.1	19.9109	51.696	0.385154	-1.37649	2.59636	2.22701e-05	cytochrome P450, putative, expressed
LOC_Os01g41640.1	6.45358	16.825	0.383572	-1.38243	2.60707	0.025924	expressed protein
LOC_Os04g33200.2	4.74965	12.8267	0.370294	-1.43326	2.70055	0.000613393	heparan-alpha-glucosaminide N-acetyltransferase, putative, expressed
LOC_Os11g42350.2	5.54126	15.0406	0.368421	-1.44057	2.71429	0.0354316	glutathione synthetase, chloroplast precursor, putative, expressed
LOC_Os08g03290.3	54.111	149.976	0.360798	-1.47074	2.77164	0.0181971	glyceraldehyde-3-phosphate dehydrogenase, putative, expressed
LOC_Os11g02424.1	73.6196	204.436	0.36011	-1.47349	2.77693	2.04416e-10	LTPL9 - Protease inhibitor/seed storage/LTP family protein precursor, expressed
LOC_Os03g02020.3	7.12448	19.8707	0.358542	-1.47979	2.78907	0.0364191	stress responsive A/B Barrel domain containing protein, expressed
LOC_Os01g02884.1	12.0351	33.6097	0.358084	-1.48163	2.79264	0.00330972	ATP-dependent RNA helicase DHX36, putative, expressed
LOC_Os09g12660.2	55.0234	154.766	0.355526	-1.49197	2.81273	1.40794e-05	glucose-1-phosphate adenylyltransferase large subunit, chloroplast precursor, putative, expressed
LOC_Os02g47310.1	45.3631	127.851	0.354811	-1.49488	2.8184	7.5305e-06	Cyclopropane-fatty-acyl-phospholipid synthase, putative, expressed
LOC_Os08g03290.1	54.9429	155.356	0.353657	-1.49958	2.8276	0.0235058	glyceraldehyde-3-phosphate dehydrogenase, putative, expressed
LOC_Os06g11990.1	4.74965	13.5781	0.349803	-1.51538	2.85875	0.00676562	expressed protein
LOC_Os02g51930.1	4.74965	13.5781	0.349803	-1.51538	2.85875	0.0455502	cytokinin-O-glucosyltransferase 2, putative, expressed
LOC_Os01g37120.1	8.07704	23.2383	0.347574	-1.52461	2.87708	0.0162632	WD domain, G-beta repeat domain containing protein, expressed
LOC_Os08g03290.4	48.4893	142.852	0.339438	-1.55878	2.94604	0.0120044	glyceraldehyde-3-phosphate dehydrogenase, putative, expressed
LOC_Os02g05440.1	48.5698	145.629	0.333518	-1.58417	2.99834	4.54073e-05	expressed protein
LOC_Os08g38300.2	3.16643	9.57978	0.330533	-1.59713	3.02542	0.0138657	Core histone H2A/H2B/H3/H4 domain containing protein, putative, expressed
LOC_Os08g14460.1	62.698	199.928	0.313603	-1.67299	3.18874	0.000194359	expressed protein
LOC_Os06g16330.1	12.6657	41.1636	0.307692	-1.70044	3.25	0.0260942	BRASSINOSTEROID INSENSITIVE 1-associated receptor kinase 1 precursor, putative, expressed
LOC_Os11g12530.1	6.33287	20.6221	0.307092	-1.70326	3.25635	0.0244305	receptor-like protein kinase 5 precursor, putative, expressed
LOC_Os08g44860.7	4.78989	16.0334	0.298745	-1.74301	3.34733	0.00347577	aminopeptidase, putative, expressed
LOC_Os02g50560.1	7.91609	26.5255	0.298433	-1.74452	3.35083	0.0216535	DSHCT domain containing protein, expressed
LOC_Os01g42110.1	7.95632	26.9549	0.295171	-1.76038	3.38786	0.000682345	nodulin MtN3 family protein, putative, expressed
LOC_Os11g02660.2	15.0808	51.5753	0.292404	-1.77397	3.41993	0.0324419	hydrolase, alpha/beta fold family domain containing protein, expressed
LOC_Os06g12630.3	18.207	63.3689	0.287317	-1.79928	3.48047	0.00653869	glutathione S-transferase, N-terminal domain containing protein, expressed
LOC_Os08g03310.3	11.8741	42.1162	0.281937	-1.82655	3.54689	0.0183712	zinc finger family protein, putative, expressed
LOC_Os03g12990.1	83.1591	305.843	0.271902	-1.87884	3.6778	1.82136e-05	phytosulfokines precursor, putative, expressed
LOC_Os01g05610.1	34.871	132.172	0.263831	-1.92231	3.7903	0.00573931	Core histone H2A/H2B/H3/H4 domain containing protein, putative, expressed
LOC_Os09g12660.1	42.948	164.225	0.261519	-1.93501	3.82381	5.02939e-07	glucose-1-phosphate adenylyltransferase large subunit, chloroplast precursor, putative, expressed
LOC_Os01g02080.1	98.6021	414.588	0.237832	-2.07199	4.20466	1.39286e-26	peptidyl-prolyl cis-trans isomerase, putative, expressed
LOC_Os05g02220.4	3.95804	16.7043	0.236948	-2.07736	4.22033	0.015848	ACT domain containing protein, expressed
LOC_Os01g65400.3	3.16643	13.4976	0.234593	-2.09177	4.26271	0.00658217	DNA polymerase I, putative, expressed
LOC_Os01g41810.1	65.1131	279.504	0.232959	-2.10185	4.2926	0.00177662	cytochrome P450 72A1, putative, expressed
LOC_Os05g32680.1	2.37483	10.3311	0.22987	-2.12111	4.35028	0.0320275	PAC, putative, expressed
LOC_Os04g06520.1	45.685	199.713	0.228754	-2.12813	4.37152	0.00149991	expressed protein
LOC_Os06g18670.1	13.4976	61.8259	0.218316	-2.19551	4.58052	6.39863e-17	anthocyanidin 3-O-glucosyltransferase, putative, expressed
LOC_Os02g47620.3	3.95804	18.207	0.217391	-2.20163	4.6	0.0392027	hydrolase, alpha/beta fold family domain containing protein, expressed
LOC_Os01g49330.1	2.41506	11.3642	0.212515	-2.23436	4.70554	0.0126184	formyl transferase, putative, expressed
LOC_Os03g45220.1	43.7397	213.452	0.204916	-2.2869	4.88005	1.60974e-05	expressed protein
LOC_Os12g29330.1	27.827	142.852	0.194797	-2.35996	5.13356	9.92209e-05	no apical meristem protein, putative, expressed
LOC_Os03g29770.1	7.12448	36.6152	0.194577	-2.36159	5.13935	0.00487404	EF hand family protein, expressed
LOC_Os12g35060.3	2.41506	12.8267	0.188284	-2.40902	5.31112	0.0465224	expressed protein
LOC_Os11g31540.1	2.41506	12.8669	0.187695	-2.41353	5.32778	3.49757e-06	BRASSINOSTEROID INSENSITIVE 1-associated receptor kinase 1 precursor, putative, expressed
LOC_Os11g45050.1	20.5818	119.613	0.17207	-2.53894	5.8116	0.00025401	NBS-LRR disease resistance protein, putative, expressed
LOC_Os05g38040.2	5.54126	35.6224	0.155556	-2.6845	6.42857	0.0135764	expressed protein
LOC_Os11g02660.1	8.82841	57.0763	0.154677	-2.69267	6.46507	0.000117805	hydrolase, alpha/beta fold family domain containing protein, expressed
LOC_Os02g01220.1	2.37483	18.2875	0.129861	-2.94496	7.70055	0.00246195	rhodanese-like domain containing protein, putative, expressed
LOC_Os08g09840.1	32.7376	256.145	0.127809	-2.96794	7.82419	7.36588e-10	WRKY117, expressed
LOC_Os02g57270.2	2.37483	19.1193	0.124211	-3.00914	8.05083	0.000917657	MYB family transcription factor, putative, expressed
LOC_Os03g01360.1	13.5378	109.027	0.12417	-3.00962	8.0535	0.044831	expressed protein
LOC_Os05g33230.1	1.58322	13.6585	0.115914	-3.10887	8.62708	0.00875094	cobalt ion transporter, putative, expressed
LOC_Os06g07020.1	14.4904	126.362	0.114674	-3.12439	8.72039	0.0428369	ZOS6-01 - C2H2 zinc finger protein, expressed
LOC_Os12g43430.1	4.03852	36.3467	0.111111	-3.16993	9	0.00483424	thaumatin, putative, expressed
LOC_Os04g35240.1	0.791609	10.4116	0.0760312	-3.71726	13.1525	0.000630881	CAMK_CAMK_like.25 - CAMK includes calcium/calmodulin depedent protein kinases, expressed
LOC_Os12g43450.1	15.9126	237.737	0.0669338	-3.90112	14.9401	0.00698325	thaumatin family domain containing protein, expressed
LOC_Os05g11320.1	193.984	4562.32	0.0425188	-4.55576	23.519	5.85269e-238	metallothionein-like protein 3B, putative, expressed
LOC_Os02g52430.1	1.58322	43.5385	0.0363636	-4.78136	27.5	0.00932308	regulator of ribonuclease, putative, expressed
LOC_Os01g27360.1	4.74965	201.082	0.0236205	-5.40382	42.3361	0.0184281	glutathione S-transferase, putative, expressed
