# Supplementary material for: Analysis of Allelic Imbalance in Rice Hybrids Under Water Stress and Association of Asymmetrically Expressed Genes with Drought-Response QTLs
Source: Rice (N Y). 2016 Sep 26;9:50. doi: 10.1186/s12284-016-0123-4 (PMC5037104; doi:10.1186/s12284-016-0123-4)
Supplement: Additional file 4: Table S4. — List of genes in the hybrids exhibiting significant DE between the two parent-specific alleles at P < 0.05 under water-stress conditions. (XLSX 111 kb) [file 12284_2016_123_MOESM4_ESM.xlsx]

## Sheet: stress
Splice variant	Apo-specific transcripts	IR64-specific transcripts	Apo/IR64	Log2FC	FC	chi_pval	Annotation
LOC_Os01g24710.4	74.0069	0	#DIV/0!	#DIV/0!	#DIV/0!	0.000145989	jacalin-like lectin domain containing protein, expressed
LOC_Os01g24710.3	63.6069	0	#DIV/0!	#DIV/0!	#DIV/0!	0.00045317	jacalin-like lectin domain containing protein, expressed
LOC_Os10g24004.1	407.606	6.4573	63.1232	5.9801	63.1232	6.8741e-11	expressed protein
LOC_Os01g24710.1	73.5522	1.42075	51.77	5.69404	51.77	0.000769446	jacalin-like lectin domain containing protein, expressed
LOC_Os01g24710.2	71.3571	1.42075	50.225	5.65033	50.225	0.000800764	jacalin-like lectin domain containing protein, expressed
LOC_Os01g28450.1	268.714	5.683	47.2837	5.56327	47.2837	0.0067194	SCP-like extracellular protein, expressed
LOC_Os09g19160.1	238.309	7.29554	32.6651	5.02968	32.6651	1.91645e-05	serine/threonine-protein kinase, putative, expressed
LOC_Os05g01950.1	72.8418	2.8415	25.635	4.68004	25.635	4.9533e-09	expressed protein
LOC_Os06g43660.1	246.607	25.0549	9.84264	3.29905	9.84264	4.63675e-37	inorganic H+ pyrophosphatase, putative, expressed
LOC_Os05g41290.1	20.0184	2.13113	9.39333	3.23164	9.39333	0.00156238	disease resistance RPP13-like protein 1, putative, expressed
LOC_Os02g15520.1	33.1248	3.6158	9.1611	3.19552	9.1611	2.68801e-05	transposon protein, putative, unclassified, expressed
LOC_Os04g53214.1	10.3288	1.48468	6.95694	2.79845	6.95694	0.00162542	hydroxyacid oxidase 1, putative, expressed
LOC_Os02g35310.1	9.61845	1.48468	6.47847	2.69565	6.47847	0.0104043	12-oxophytodienoate reductase, putative, expressed
LOC_Os04g56070.2	22.9238	3.55188	6.454	2.69019	6.454	0.000273483	COP9 signalosome complex subunit 5b, putative, expressed
LOC_Os08g10290.1	51.0759	8.58843	5.94706	2.57218	5.94706	0.000392883	SHR5-receptor-like kinase, putative, expressed
LOC_Os06g09450.4	36.357	6.39338	5.68667	2.50758	5.68667	0.0255031	sucrose synthase, putative, expressed
LOC_Os06g02580.1	222.603	39.9089	5.57779	2.47969	5.57779	0.00346941	high-affinity nickel-transport family protein, putative, expressed
LOC_Os11g41710.1	585.306	105.704	5.53723	2.46917	5.53723	6.86161e-09	cytochrome P450, putative, expressed
LOC_Os05g30530.1	14.9179	2.8415	5.25	2.39232	5.25	0.000387989	40S ribosomal protein S4, putative, expressed
LOC_Os01g41710.1	302.62	61.0923	4.95349	2.30844	4.95349	0.0158063	chlorophyll A-B binding protein, putative, expressed
LOC_Os05g03540.1	10.0092	2.13113	4.69666	2.23164	4.69666	0.018112	expressed protein
LOC_Os08g19420.1	42.0328	9.42666	4.45893	2.1567	4.45893	0.0118427	O-methyltransferase, putative, expressed
LOC_Os11g42200.1	14.9818	3.55188	4.218	2.07656	4.218	0.0348169	laccase precursor protein, putative, expressed
LOC_Os05g49060.1	83.4975	19.8905	4.19786	2.06965	4.19786	4.73085e-07	uncharacterized protein ycf23, putative, expressed
LOC_Os01g56220.1	26.4757	6.39338	4.14111	2.05002	4.14111	0.00032318	expressed protein
LOC_Os01g36294.1	85.3089	22.0216	3.87387	1.95378	3.87387	0.0392619	cytochrome P450, putative, expressed
LOC_Os10g29240.1	10.0731	2.8415	3.545	1.82578	3.545	0.00236366	expressed protein
LOC_Os11g45090.1	222.212	62.7048	3.54378	1.82529	3.54378	2.72395e-12	NB-ARC domain containing protein, expressed
LOC_Os06g09450.5	34.8723	10.0092	3.48403	1.80076	3.48403	0.0378464	sucrose synthase, putative, expressed
LOC_Os12g34874.1	27.1789	7.87805	3.44995	1.78657	3.44995	0.00333273	bifunctional 3-dehydroquinate dehydratase/shikimate dehydrogenase,chloroplast precursor, putative, expressed
LOC_Os05g02310.1	69.2828	21.1762	3.27172	1.71005	3.27172	0.00408956	soluble inorganic pyrophosphatase, putative, expressed
LOC_Os02g17304.1	147.623	45.2011	3.26591	1.70749	3.26591	0.00573836	resistance protein, putative, expressed
LOC_Os01g22490.1	38.6727	12.2042	3.1688	1.66394	3.1688	0.00196497	40S ribosomal protein S27a, putative, expressed
LOC_Os09g08370.3	37.8417	12.1403	3.11703	1.64017	3.11703	0.000673263	retrotransposon protein, putative, Ty3-gypsy subclass, expressed
LOC_Os04g06590.1	24.2167	7.81413	3.09909	1.63184	3.09909	2.06822e-05	expressed protein
LOC_Os12g22810.2	110.669	36.222	3.05531	1.61132	3.05531	0.00268679	transposon protein, putative, CACTA, En/Spm sub-class, expressed
LOC_Os09g08370.2	23.6981	7.81413	3.03272	1.60061	3.03272	0.0036203	retrotransposon protein, putative, Ty3-gypsy subclass, expressed
LOC_Os01g02750.1	17.2408	5.74693	3	1.58496	3	0.0104396	protein kinase domain containing protein, expressed
LOC_Os03g44230.1	59.9911	20.0184	2.99681	1.58343	2.99681	0.00710562	transmembrane amino acid transporter protein, putative, expressed
LOC_Os01g19400.1	10.0731	3.55188	2.836	1.50386	2.836	0.0474113	expressed protein
LOC_Os02g05370.1	14.2714	5.03655	2.83357	1.50262	2.83357	0.021845	retrotransposon protein, putative, Ty3-gypsy subclass, expressed
LOC_Os08g30060.2	49.982	17.8872	2.79428	1.48248	2.79428	6.1356e-07	proton pump interactor, putative, expressed
LOC_Os12g06250.2	43.7164	15.9479	2.74121	1.45481	2.74121	0.000241573	expressed protein
LOC_Os02g57150.1	50.4934	18.4698	2.73384	1.45093	2.73384	0.0231754	tubulin-specific chaperone A, putative, expressed
LOC_Os07g09800.1	91.1766	33.7712	2.69983	1.43287	2.69983	6.82787e-08	expressed protein
LOC_Os07g01250.1	24.8631	9.23488	2.69231	1.42884	2.69231	0.00273828	tobamovirus multiplication protein, putative, expressed
LOC_Os04g02880.1	49.918	18.6615	2.67492	1.41949	2.67492	0.0222805	expressed protein
LOC_Os11g02424.2	49.3355	19.2441	2.56368	1.35821	2.56368	0.000964807	LTPL9 - Protease inhibitor/seed storage/LTP family protein precursor, expressed
LOC_Os11g04409.2	31.1215	12.2042	2.55006	1.35053	2.55006	0.0141808	expressed protein
LOC_Os02g15520.2	27.3139	10.9113	2.50326	1.32381	2.50326	0.0156193	transposon protein, putative, unclassified, expressed
LOC_Os06g40415.1	86.7082	34.6662	2.50123	1.32264	2.50123	0.00610517	expressed protein
LOC_Os08g10740.1	22.7959	9.2988	2.45149	1.29366	2.45149	0.034086	transposon protein, putative, CACTA, En/Spm sub-class, expressed
LOC_Os04g56070.1	24.1528	10.0731	2.39775	1.26168	2.39775	0.00247183	COP9 signalosome complex subunit 5b, putative, expressed
LOC_Os02g05530.1	93.2438	40.4914	2.30281	1.20339	2.30281	7.91508e-06	expressed protein
LOC_Os08g05510.1	19.2441	8.5245	2.2575	1.17473	2.2575	0.000225828	MYB family transcription factor, putative, expressed
LOC_Os05g02420.2	59.3447	26.3478	2.25236	1.17144	2.25236	0.0297987	expressed protein
LOC_Os09g19500.1	148.525	66.3206	2.2395	1.16318	2.2395	5.27067e-12	senescence-induced receptor-like serine/threonine-protein kinase precursor, putative, expressed
LOC_Os03g52660.1	39.1346	17.7594	2.2036	1.13986	2.2036	0.0182494	ATP synthase F1, delta subunit family protein, putative, expressed
LOC_Os01g36640.1	60.1758	27.3778	2.19798	1.13618	2.19798	0.0214167	disease resistance protein RPM1, putative, expressed
LOC_Os10g12480.1	20.4019	9.2988	2.19404	1.13359	2.19404	0.0388318	transposon protein, putative, CACTA, En/Spm sub-class, expressed
LOC_Os03g22340.1	26.4117	12.1403	2.17554	1.12137	2.17554	0.00281101	60S ribosomal protein L22-2, putative, expressed
LOC_Os02g42700.1	54.0524	24.8631	2.174	1.12035	2.174	2.09583e-05	thioredoxin, putative, expressed
LOC_Os02g39730.3	16.3386	7.81413	2.09091	1.06413	2.09091	0.0127738	expressed protein
LOC_Os12g18650.6	26.7314	12.7868	2.09055	1.06388	2.09055	0.0352704	Regulator of chromosome condensation domain containing protein, e
LOC_Os02g50240.1	70.9025	34.098	2.07937	1.05615	2.07937	2.76575e-05	glutamine synthetase, catalytic domain containing protein, expressed
LOC_Os05g02260.2	156.396	76.5216	2.04382	1.03127	2.04382	0.0174793	expressed protein
LOC_Os12g13320.1	82.1406	40.3564	2.03538	1.0253	2.03538	1.43209e-05	argininosuccinate synthase, chloroplast precursor, putative, expressed
LOC_Os03g26210.1	10.0092	4.97263	2.01286	1.00924	2.01286	0.0143171	helix-loop-helix DNA-binding domain containing protein, expressed
LOC_Os01g29390.1	14.7189	7.35947	2	1	2	0.00138076	expressed protein
LOC_Os04g30420.1	111.529	56.1836	1.98508	0.989197	1.98508	0.0196183	dehydrogenase, putative, expressed
LOC_Os03g18200.1	129.672	65.3473	1.98435	0.988665	1.98435	7.74439e-08	heat shock protein DnaJ, putative, expressed
LOC_Os02g38840.1	12.8507	6.52123	1.97059	0.978628	1.97059	0.00148343	glucose-6-phosphate 1-dehydrogenase, cytoplasmic isoform, putative, expressed
LOC_Os02g15640.1	16.5304	8.5245	1.93916	0.955435	1.93916	0.00297537	CAPIP1, putative, expressed
LOC_Os05g02260.4	158.847	82.0767	1.93535	0.952592	1.93535	0.00818185	expressed protein
LOC_Os09g18020.1	144.519	75.2926	1.91943	0.940675	1.91943	7.01967e-07	senescence-induced receptor-like serine/threonine-protein kinase precursor, putative, expressed
LOC_Os08g24770.1	12.2042	6.39338	1.90889	0.932732	1.90889	0.0442005	protein kinase, putative, expressed
LOC_Os04g53170.1	486.891	255.898	1.90267	0.928028	1.90267	4.69545e-12	bromodomain containing protein, expressed
LOC_Os04g11970.1	47.2612	24.9838	1.89167	0.919661	1.89167	9.75353e-07	O-methyltransferase, putative, expressed
LOC_Os05g31490.1	379.745	200.823	1.89094	0.919107	1.89094	0.000535844	golgi transport complex protein-related, putative, expressed
LOC_Os06g03860.2	18.6615	9.94525	1.87643	0.907988	1.87643	0.0362768	uncharacterized membrane protein, putative, expressed
LOC_Os09g33690.4	10.6556	5.683	1.875	0.906891	1.875	0.0250972	Os9bglu32 - beta-glucosidase homologue, similar to G. max hydroxyisourate hydrolase, expressed
LOC_Os08g05880.1	18.8533	10.137	1.85985	0.895183	1.85985	0.0124287	Brix domain containing protein, putative, expressed
LOC_Os01g02570.1	85.4368	46.3022	1.8452	0.883776	1.8452	2.18275e-06	protein kinase domain containing protein, expressed
LOC_Os01g41800.1	260.395	141.783	1.83657	0.87701	1.83657	0.013781	cytochrome P450, putative, expressed
LOC_Os08g06140.1	14.3354	7.81413	1.83454	0.875422	1.83454	0.0410407	no apical meristem protein, putative, expressed
LOC_Os06g43350.1	28.415	15.6283	1.81818	0.862496	1.81818	1.05746e-07	cytochrome P450, putative, expressed
LOC_Os02g42406.1	17.8233	9.94525	1.79214	0.841685	1.79214	0.0451102	DEAD-box ATP-dependent RNA helicase, putative, expressed
LOC_Os02g11110.2	90.9137	50.7491	1.79143	0.841115	1.79143	0.0131279	flavonol-3-O-glycoside-7-O-glucosyltransferase 1, putative, expressed
LOC_Os06g03486.1	328.428	183.788	1.78699	0.837531	1.78699	0.0498883	expressed protein
LOC_Os02g13100.1	106.038	59.5365	1.78105	0.832731	1.78105	5.83871e-06	protein phosphatase 2C, putative, expressed
LOC_Os09g19910.1	163.642	92.3488	1.772	0.825378	1.772	0.0307869	expressed protein
LOC_Os06g02510.1	24.991	14.2075	1.759	0.814755	1.759	0.042096	ribosomal protein L13, putative, expressed
LOC_Os10g36250.1	207.713	118.292	1.75594	0.812247	1.75594	0.0384516	tetratricopeptide repeat, putative, expressed
LOC_Os01g58380.1	10.201	5.81086	1.7555	0.811883	1.7555	0.0027936	3-hydroxybutyryl-CoA dehydrogenase, putative, expressed
LOC_Os10g12050.2	36.8045	21.8227	1.68652	0.754053	1.68652	5.98115e-06	expressed protein
LOC_Os01g10890.1	19.2441	11.4299	1.68365	0.751596	1.68365	0.00895273	CAMK_KIN1/SNF1/Nim1_like.8 - CAMK includes calcium/calmodulin depedent protein kinases, expressed
LOC_Os09g18360.1	28.9904	17.3047	1.67529	0.744408	1.67529	0.00034669	expressed protein
LOC_Os02g01150.4	72.7707	43.5814	1.66976	0.739645	1.66976	0.0113873	erythronate-4-phosphate dehydrogenase domain containing protein, expressed
LOC_Os12g35630.1	1230.19	738.775	1.66518	0.735675	1.66518	3.16549e-32	elongation factor TS family protein, expressed
LOC_Os03g22120.1	34.1619	20.6648	1.65315	0.725214	1.65315	0.000205564	sucrose synthase, putative, expressed
LOC_Os01g49830.1	16.4665	10.0092	1.64514	0.718209	1.64514	0.0139298	B3 DNA binding domain containing protein, expressed
LOC_Os03g17100.1	35.2559	21.503	1.63958	0.713323	1.63958	0.00625323	Core histone H2A/H2B/H3/H4 domain containing protein, putative, expressed
LOC_Os04g35760.1	44.0433	26.9943	1.63158	0.706269	1.63158	0.0475639	expressed protein
LOC_Os12g35630.3	512.407	316.877	1.61706	0.693369	1.61706	1.18995e-37	elongation factor TS family protein, expressed
LOC_Os02g13130.1	225.863	143.282	1.57635	0.656589	1.57635	0.0010128	KH domain-containing protein, putative, expressed
LOC_Os02g01150.3	78.3187	49.847	1.57118	0.651852	1.57118	0.0113746	erythronate-4-phosphate dehydrogenase domain containing protein, expressed
LOC_Os03g25750.1	20.338	12.9785	1.56705	0.64805	1.56705	0.0453101	SNARE associated Golgi protein, putative, expressed
LOC_Os02g57180.1	158.264	101.243	1.56322	0.644521	1.56322	0.0116282	NADH dehydrogenase 1 alpha subcomplex subunit 9,mitochondrial precursor, putative, expressed
LOC_Os02g13130.2	264.416	169.63	1.55878	0.640413	1.55878	0.00139427	KH domain-containing protein, putative, expressed
LOC_Os06g43860.1	397.113	255.834	1.55223	0.634342	1.55223	1.18123e-14	homeobox protein knotted-1, putative, expressed
LOC_Os08g32930.2	63.2234	41.3296	1.52974	0.613282	1.52974	0.0265175	expressed protein
LOC_Os05g01110.1	193.606	126.83	1.52649	0.610221	1.52649	7.94874e-05	ribosomal protein L28 protein, putative, expressed
LOC_Os05g45840.1	12.9785	8.5245	1.5225	0.606441	1.5225	0.00500667	GTPase-activating protein, putative, expressed
LOC_Os02g27400.1	124.237	81.9417	1.51617	0.60043	1.51617	0.0239889	OsFBX49 - F-box domain containing protein, expressed
LOC_Os01g03549.1	121.147	80.7199	1.50084	0.585767	1.50084	0.00814711	multi-copper oxidase type I family protein, putative, expressed
LOC_Os02g40510.1	17.049	11.366	1.5	0.584963	1.5	0.00219263	response regulator receiver domain containing protein, expressed
LOC_Os03g44150.1	79.7466	53.271	1.497	0.582074	1.497	6.04522e-06	aminotransferase, putative, expressed
LOC_Os01g09570.1	24.6642	16.6583	1.4806	0.566179	1.4806	7.87049e-06	6-phosphofructokinase, putative, expressed
LOC_Os04g11820.1	108.488	73.3604	1.47884	0.564468	1.47884	6.1939e-06	white-brown complex homolog protein, putative, expressed
LOC_Os06g43840.1	102.67	69.6096	1.47495	0.560662	1.47495	0.0226391	protein kinase domain containing protein, expressed
LOC_Os08g01380.2	842.063	573.116	1.46927	0.555103	1.46927	9.29749e-50	2Fe-2S iron-sulfur cluster binding domain containing protein, expressed
LOC_Os11g05530.1	56.1196	38.3603	1.46296	0.548893	1.46296	0.0475223	expressed protein
LOC_Os05g25770.1	84.9182	58.0518	1.4628	0.548733	1.4628	0.0432349	WRKY45, expressed
LOC_Os02g39630.3	158.399	108.346	1.46197	0.547917	1.46197	1.27454e-16	iron-stress related protein, putative, expressed
LOC_Os06g18820.1	59.5365	40.811	1.45883	0.544815	1.45883	0.000765744	serine threonine kinase, putative, expressed
LOC_Os09g33810.3	52.7595	36.2931	1.45371	0.539738	1.45371	0.000467196	ankyrin repeat domain containing protein, putative, expressed
LOC_Os10g35840.1	29.8358	20.6648	1.4438	0.529866	1.4438	2.8056e-06	shikimate/quinate 5-dehydrogenase, putative, expressed
LOC_Os12g18900.1	134.446	93.5066	1.43782	0.523881	1.43782	2.03847e-05	aminotransferase, putative, expressed
LOC_Os08g05650.2	19.4358	13.5611	1.43321	0.51925	1.43321	0.0310897	diacylglycerol kinase, putative, expressed
LOC_Os11g31900.1	58.6983	41.0028	1.43157	0.517595	1.43157	6.49978e-06	acyl carrier protein, putative, expressed
LOC_Os10g41400.1	304.097	212.53	1.43084	0.516866	1.43084	3.4996e-13	peptide methionine sulfoxide reductase, putative, expressed
LOC_Os06g43860.2	335.19	234.651	1.42846	0.514464	1.42846	1.43234e-13	homeobox protein knotted-1, putative, expressed
LOC_Os01g12880.1	19.2441	13.4971	1.42579	0.511761	1.42579	0.00066692	VHS and GAT domain containing protein, expressed
LOC_Os11g37970.1	173.516	121.922	1.42318	0.509116	1.42318	7.64663e-53	WIP5 - Wound-induced protein precursor, expressed
LOC_Os02g57180.2	151.75	106.67	1.42262	0.508547	1.42262	0.00572738	NADH dehydrogenase 1 alpha subcomplex subunit 9,mitochondrial precursor, putative, expressed
LOC_Os06g43860.4	295.217	207.536	1.42249	0.508417	1.42249	6.40885e-09	homeobox protein knotted-1, putative, expressed
LOC_Os03g49510.1	21.3113	14.9818	1.42248	0.508404	1.42248	0.0122354	phosphatidylinositol-4-phosphate 5-kinase, putative, expressed
LOC_Os08g01380.1	819.204	579.253	1.41424	0.500028	1.41424	2.00429e-52	2Fe-2S iron-sulfur cluster binding domain containing protein, expressed
LOC_Os03g15870.1	34.098	24.1528	1.41176	0.4975	1.41176	4.10045e-06	ribosomal protein L4, putative, expressed
LOC_Os11g12330.1	61.2201	43.3968	1.41071	0.496417	1.41071	0.000119426	disease resistance protein RPM1, putative, expressed
LOC_Os02g17360.2	91.1126	64.7009	1.40821	0.493865	1.40821	7.75044e-06	PPR repeat domain containing protein, putative, expressed
LOC_Os08g44810.1	36.9395	26.2839	1.40541	0.490986	1.40541	1.82326e-07	lactate/malate dehydrogenase, putative, expressed
LOC_Os09g36080.1	36.357	25.8931	1.40412	0.489662	1.40412	0.000205417	cytochrome P450, putative, expressed
LOC_Os03g25620.1	59.6715	42.8782	1.39165	0.476797	1.39165	0.0177095	LTV1, putative, expressed
LOC_Os02g37060.1	22.732	16.3386	1.3913	0.476438	1.3913	9.26125e-06	photosystem II 5 kDa protein, chloroplast precursor, putative, expressed
LOC_Os04g10460.1	70.9664	51.1398	1.38769	0.472689	1.38769	0.00105353	amidase, putative, expressed
LOC_Os10g41940.1	176.287	127.406	1.38366	0.468493	1.38366	0.0297672	expressed protein
LOC_Os02g51570.1	23.4424	17.049	1.375	0.459432	1.375	1.10429e-08	peptidyl-prolyl cis-trans isomerase, FKBP-type, putative, expressed
LOC_Os05g03934.1	66.6331	48.5541	1.37235	0.456647	1.37235	0.0043932	expressed protein
LOC_Os06g09610.2	40.0367	29.1893	1.37162	0.455884	1.37162	5.64978e-06	peroxiredoxin, putative, expressed
LOC_Os02g17360.1	89.6919	65.667	1.36586	0.449809	1.36586	1.07421e-08	PPR repeat domain containing protein, putative, expressed
LOC_Os08g41830.1	33.8919	24.856	1.36353	0.447348	1.36353	0.0396729	sulfite oxidase, putative, expressed
LOC_Os02g13130.3	294.372	216.643	1.35879	0.442321	1.35879	0.0367994	KH domain-containing protein, putative, expressed
LOC_Os09g24710.1	26.9943	19.9544	1.35279	0.435943	1.35279	0.00456955	alpha/beta hydrolase fold, putative, expressed
LOC_Os09g33810.4	47.7869	35.5188	1.3454	0.428035	1.3454	0.000238292	ankyrin repeat domain containing protein, putative, expressed
LOC_Os02g52450.2	14.5911	10.8474	1.34512	0.427735	1.34512	0.00981529	regulator of ribonuclease, putative, expressed
LOC_Os03g22370.1	248.61	185.777	1.33822	0.42031	1.33822	1.19037e-07	ultraviolet-B-repressible protein, putative, expressed
LOC_Os04g38480.1	91.1126	68.3167	1.33368	0.415413	1.33368	0.000209908	BRASSINOSTEROID INSENSITIVE 1-associated receptor kinase 1 precursor, putative, expressed
LOC_Os07g10490.1	98.735	74.6461	1.32271	0.403493	1.32271	2.19529e-08	zeta-carotene desaturase, chloroplast/chromoplast precursor, putative, expressed
LOC_Os06g16270.1	218.518	166.924	1.30909	0.388564	1.30909	0.0469881	heat shock factor binding protein 2, putative, expressed
LOC_Os01g73580.1	287.332	220.244	1.30461	0.383614	1.30461	6.13243e-05	glycosyl hydrolases, putative, expressed
LOC_Os06g09910.2	34.4176	26.4117	1.30312	0.381969	1.30312	0.000452227	phosphopantothenoylcysteine decarboxylase, putative, expressed
LOC_Os03g16050.1	37.0034	28.415	1.30225	0.381006	1.30225	5.22126e-11	fructose-1,6-bisphosphatase, putative, expressed
LOC_Os01g73540.1	143.425	110.293	1.3004	0.378955	1.3004	0.00262251	YGGT family protein, putative, expressed
LOC_Os01g49250.1	39.9017	30.8018	1.29543	0.373434	1.29543	1.91544e-06	methyltransferase, putative, expressed
LOC_Os10g40830.1	16.5304	12.7868	1.29278	0.370473	1.29278	0.0341014	metalloendoproteinase 1 precursor, putative, expressed
LOC_Os08g09180.1	162.47	125.729	1.29222	0.369851	1.29222	0.00981746	postsynaptic protein CRIPT, putative, expressed
LOC_Os04g54830.1	57.9879	45.0093	1.28835	0.365527	1.28835	2.19884e-10	expressed protein
LOC_Os03g15890.1	56.3682	43.7804	1.28752	0.364597	1.28752	0.0431028	RNA recognition motif containing protein, expressed
LOC_Os02g39160.1	19.1801	14.9179	1.28571	0.36257	1.28571	0.0163601	hydroxymethylbutenyl 4-diphosphate synthase, putative, expressed
LOC_Os11g05400.1	21.7588	16.9779	1.28159	0.357937	1.28159	0.0108861	Ser/Thr protein phosphatase family protein, putative, expressed
LOC_Os11g35870.2	60.6944	47.4601	1.27885	0.354847	1.27885	0.024788	RWD domain containing protein, expressed
LOC_Os08g13460.1	16.3386	12.7868	1.27778	0.353637	1.27778	0.0229035	expressed protein
LOC_Os02g58790.4	37.387	29.3172	1.27526	0.350791	1.27526	0.00199214	cell division inhibitor, putative, expressed
LOC_Os03g15900.2	49.7191	39.2553	1.26656	0.340914	1.26656	0.0010883	SH3 domain containing protein, expressed
LOC_Os11g42800.1	23.6981	18.7894	1.26125	0.334852	1.26125	0.000172643	kinesin motor domain containing protein, putative, expressed
LOC_Os09g35940.1	24.1528	19.1801	1.25926	0.332575	1.25926	0.000153887	cytochrome P450, putative, expressed
LOC_Os04g31030.1	14.2714	11.366	1.25562	0.328405	1.25562	0.0279949	nitrate-induced NOI protein, expressed
LOC_Os01g12100.1	62.6337	49.9109	1.25491	0.327585	1.25491	0.00440826	expressed protein
LOC_Os12g41715.1	270.617	217.339	1.24514	0.316306	1.24514	7.21952e-08	DEAD-box ATP-dependent RNA helicase, putative, expressed
LOC_Os06g12876.1	100.866	81.2385	1.24161	0.312206	1.24161	0.0383369	expressed protein
LOC_Os01g38480.1	194.103	156.595	1.23952	0.309782	1.23952	0.015153	GA18326-PA, putative, expressed
LOC_Os02g05500.1	63.2234	51.147	1.23611	0.305808	1.23611	0.000154766	pyridoxamine 5'-phosphate oxidase family protein, putative, expressed
LOC_Os07g01030.1	82.2685	66.832	1.23097	0.2998	1.23097	1.24945e-06	glycosyl transferase, group 1 domain containing protein, expressed
LOC_Os11g16290.1	26.1489	21.3113	1.227	0.295133	1.227	0.00129689	NIN, putative, expressed
LOC_Os02g57290.3	19.2441	15.6922	1.22635	0.294367	1.22635	0.000563424	cytochrome P450, putative, expressed
LOC_Os01g64960.2	22.732	18.5976	1.22231	0.289608	1.22231	6.23999e-11	chlorophyll A-B binding protein, putative, expressed
LOC_Os04g32650.1	40.0935	32.8619	1.22006	0.286953	1.22006	0.0285678	tRNA synthetase class II core domain containing protein, expresse
LOC_Os11g38030.1	145.62	119.4	1.2196	0.286406	1.2196	4.88367e-05	CDK5RAP1, putative, expressed
LOC_Os01g24060.2	31.4483	25.8931	1.21454	0.280411	1.21454	0.0396189	importin subunit alpha, putative, expressed
LOC_Os03g03910.1	73.1686	60.3819	1.21176	0.27711	1.21176	7.37872e-12	catalase domain containing protein, expressed
LOC_Os12g44150.1	80.0095	66.2567	1.20757	0.272106	1.20757	4.02318e-07	plasma membrane ATPase, putative, expressed
LOC_Os08g41400.1	34.3537	28.4789	1.20629	0.270571	1.20629	0.000193883	expressed protein
LOC_Os02g47510.1	463.484	386.572	1.19896	0.261783	1.19896	4.00589e-31	9-cis-epoxycarotenoid dioxygenase 1, chloroplast precursor, putative, expressed
LOC_Os02g01150.1	50.6213	42.4164	1.19344	0.255121	1.19344	0.00139027	erythronate-4-phosphate dehydrogenase domain containing protein, expressed
LOC_Os02g39630.1	142.707	119.648	1.19272	0.254257	1.19272	3.14288e-08	iron-stress related protein, putative, expressed
LOC_Os02g33710.1	18.4698	15.6283	1.18182	0.241008	1.18182	0.000332064	decarboxylase, putative, expressed
LOC_Os09g24710.3	27.7046	23.4424	1.18182	0.241008	1.18182	0.0208721	alpha/beta hydrolase fold, putative, expressed
LOC_Os03g29950.2	43.5247	36.9395	1.17827	0.236669	1.17827	0.000284084	glucose-6-phosphate 1-dehydrogenase, chloroplast precursor, putative, expressed
LOC_Os08g39840.1	32.6773	27.7686	1.17677	0.234835	1.17677	0.000162609	lipoxygenase, chloroplast precursor, putative, expressed
LOC_Os07g04840.1	413.729	351.877	1.17578	0.233616	1.17578	8.08187e-32	PsbP, putative, expressed
LOC_Os01g65650.1	13.4971	11.4939	1.17429	0.231789	1.17429	0.00676377	receptor-like protein kinase HAIKU2 precursor, putative, expressed
LOC_Os03g06620.1	19.1801	16.3386	1.17391	0.231326	1.17391	0.000757462	1,2-dihydroxy-3-keto-5-methylthiopentene dioxygenase protein, putative, expressed
LOC_Os01g12750.1	23.5702	20.0823	1.17368	0.231042	1.17368	0.0468095	cytochrome P450, putative, expressed
LOC_Os01g24690.1	259.472	221.175	1.17315	0.230387	1.17315	0.000991409	60S ribosomal protein L23A, putative, expressed
LOC_Os07g42310.1	33.7712	28.7986	1.17267	0.229796	1.17267	0.0431662	lung seven transmembrane domain containing protein, putative, exp
LOC_Os06g03990.1	75.0936	64.1184	1.17117	0.227953	1.17117	1.82784e-05	aminotransferase, classes I and II, domain containing protein, expressed
LOC_Os05g46280.1	50.0459	42.8143	1.16891	0.225159	1.16891	3.25297e-13	expressed protein
LOC_Os05g48630.1	64.6441	55.4093	1.16667	0.222392	1.16667	2.44008e-08	expressed protein
LOC_Os04g53230.1	40.4914	34.8084	1.16327	0.21818	1.16327	4.88132e-15	aminomethyltransferase, putative, expressed
LOC_Os02g46980.1	71.8118	61.8026	1.16195	0.216553	1.16195	1.19623e-13	pentatricopeptide, putative, expressed
LOC_Os08g10300.1	131.078	113.191	1.15803	0.211669	1.15803	8.9054e-43	SHR5-receptor-like kinase, putative, expressed
LOC_Os02g47120.1	53.0792	45.9115	1.15612	0.20929	1.15612	5.04465e-05	region found in RelA/SpoT proteins containing protein, expressed
LOC_Os02g27960.1	17.4326	15.1097	1.15374	0.206314	1.15374	0.000992003	expressed protein
LOC_Os01g36920.2	113.582	98.6071	1.15186	0.203968	1.15186	0.00186596	DEAD-box ATP-dependent RNA helicase, putative, expressed
LOC_Os01g61670.2	38.552	33.5155	1.15028	0.201979	1.15028	0.00471407	ureidoglycolate hydrolase, putative, expressed
LOC_Os04g23820.1	77.5587	67.5496	1.14818	0.199343	1.14818	0.0109516	methionyl-tRNA synthetase, putative, expressed
LOC_Os11g32480.1	176.414	154.712	1.14027	0.189379	1.14027	2.11584e-09	TPR repeat region family protein, expressed
LOC_Os02g17500.3	11.5578	10.137	1.14015	0.189229	1.14015	0.013079	transporter family protein, putative, expressed
LOC_Os08g42720.1	147.665	129.586	1.13951	0.188418	1.13951	5.38493e-12	solute carrier family 35 member F1, putative, expressed
LOC_Os01g59980.1	52.8235	46.6219	1.13302	0.180172	1.13302	4.81833e-06	zinc finger family protein, putative, expressed
LOC_Os12g42550.1	49.2716	43.5247	1.13204	0.178923	1.13204	0.00777111	methyl-CpG binding domain containing protein, putative, expressed
LOC_Os03g15720.2	12.8507	11.366	1.13062	0.17712	1.13062	0.0148482	expressed protein
LOC_Os08g10020.1	129.999	115.081	1.12963	0.17585	1.12963	8.86345e-35	photosystem II 10 kDa polypeptide, chloroplast precursor, putative, expressed
LOC_Os05g02420.1	65.9299	58.3715	1.12949	0.175669	1.12949	0.0188287	expressed protein
LOC_Os09g33810.2	42.6225	37.7777	1.12824	0.174079	1.12824	0.0139609	ankyrin repeat domain containing protein, putative, expressed
LOC_Os09g36770.2	13.6889	12.1403	1.12756	0.173203	1.12756	0.00622291	NTMC2Type1.2 protein, putative, expressed
LOC_Os02g07980.1	20.0184	17.7594	1.1272	0.172743	1.1272	0.00153336	expressed protein
LOC_Os07g49410.2	19.1801	17.049	1.125	0.169925	1.125	0.0073276	uncharacterized ACR, YagE family COG1723 containing protein, expressed
LOC_Os08g42560.1	163.052	145.037	1.12421	0.168912	1.12421	0.0145824	tRNA synthetase class II core domain containing protein, expressed
LOC_Os05g09550.1	13.4971	12.0764	1.11765	0.160465	1.11765	0.0466692	Der1-like family domain containing protein, expressed
LOC_Os01g19740.1	1059.37	948.748	1.1166	0.159106	1.1166	1.78446e-66	calvin cycle protein CP12, putative, expressed
LOC_Os03g53710.1	94.6077	84.7903	1.11578	0.158058	1.11578	2.57322e-07	aldose 1-epimerase, putative, expressed
LOC_Os07g49410.3	13.4971	12.1403	1.11176	0.152848	1.11176	0.0471372	uncharacterized ACR, YagE family COG1723 containing protein, expr
LOC_Os08g10020.2	120.764	108.687	1.11111	0.152003	1.11111	6.56125e-37	photosystem II 10 kDa polypeptide, chloroplast precursor, putative, expressed
LOC_Os05g41550.5	84.911	76.5783	1.10881	0.149016	1.10881	7.29125e-07	expressed protein
LOC_Os06g43210.1	166.221	151.111	1.09999	0.137491	1.09999	1.81663e-06	zinc finger, C3HC4 type domain containing protein, expressed
LOC_Os03g25940.4	24.2806	22.0856	1.09939	0.136702	1.09939	0.0375969	cystathionine gamma-synthase, putative, expressed
LOC_Os11g47920.1	25.0549	22.8599	1.09602	0.132277	1.09602	0.0190449	SCARECROW, putative, expressed
LOC_Os04g05080.1	264.344	241.477	1.0947	0.130531	1.0947	3.99811e-13	vacuolar ATP synthase subunit F, putative, expressed
LOC_Os07g38170.1	66.0649	60.3819	1.09412	0.129768	1.09412	2.87011e-07	remorin, putative, expressed
LOC_Os02g39820.1	40.6832	37.2591	1.0919	0.126837	1.0919	0.000955266	PPR repeat domain containing protein, putative, expressed
LOC_Os07g04990.2	51.147	46.8848	1.09091	0.125531	1.09091	3.17469e-06	oxidoreductase, aldo/keto reductase family protein, putative, expressed
LOC_Os03g25940.1	26.3478	24.1528	1.09088	0.125495	1.09088	0.00205755	cystathionine gamma-synthase, putative, expressed
LOC_Os01g40310.1	123.399	113.198	1.09012	0.124482	1.09012	1.1469e-12	expressed protein
LOC_Os12g42100.1	64.1184	58.89	1.08878	0.122714	1.08878	0.0242835	phosphonate metabolism protein-related, putative, expressed
LOC_Os01g25010.1	27.25	25.0549	1.08761	0.121161	1.08761	0.00987929	flavonol synthase/flavanone 3-hydroxylase, putative, expressed
LOC_Os11g05556.1	17.7594	16.3386	1.08696	0.120294	1.08696	0.00610169	signal recognition particle 54 kDa protein, putative, expressed
LOC_Os02g30630.2	238.551	220.081	1.08392	0.116262	1.08392	0.00135053	thiamine pyrophosphate enzyme, C-terminal TPP binding domain containing protein, expressed
LOC_Os05g10630.1	47.7869	44.1072	1.08343	0.115602	1.08343	0.000345715	O-sialoglycoprotein endopeptidase, putative, expressed
LOC_Os12g23180.1	367.15	339.012	1.083	0.115032	1.083	2.77897e-70	3-beta hydroxysteroid dehydrogenase/isomerase family protein, putative, expressed
LOC_Os02g01500.1	35.1919	32.6062	1.0793	0.110101	1.0793	0.0318321	2-oxo acid dehydrogenases acyltransferase domain containing prote
LOC_Os05g48630.2	53.3421	49.7263	1.07271	0.101266	1.07271	1.38176e-08	expressed protein
LOC_Os01g11230.2	20.0184	18.6615	1.07271	0.101256	1.07271	0.00221217	SOUL heme-binding protein, putative, expressed
LOC_Os08g10020.3	109.398	102.294	1.06944	0.0968615	1.06944	6.11005e-36	photosystem II 10 kDa polypeptide, chloroplast precursor, putative, expressed
LOC_Os09g11510.1	116.43	109.007	1.0681	0.0950469	1.0681	5.98007e-05	phosphoglycerate mutase, putative, expressed
LOC_Os08g14990.1	45.8476	42.9421	1.06766	0.0944511	1.06766	0.0361112	receptor-like protein kinase 2 precursor, putative, expressed
LOC_Os01g74020.1	129.544	121.73	1.06419	0.0897589	1.06419	3.84692e-09	MYB family transcription factor, putative, expressed
LOC_Os12g35040.1	12.9785	12.2042	1.06345	0.0887461	1.06345	0.0339923	2,3-bisphosphoglycerate-independent phosphoglycerate mutase, puta
LOC_Os05g35710.1	24.8631	23.4424	1.06061	0.0848889	1.06061	0.0147897	coiled-coil domain-containing protein 47 precursor, putative, expressed
LOC_Os01g24950.1	11.4299	10.7835	1.05995	0.0839932	1.05995	0.0412173	exocyst complex component 6, putative, expressed
LOC_Os12g19381.1	21516.2	20326.8	1.05851	0.0820383	1.05851	0	ribulose bisphosphate carboxylase small chain, chloroplast precursor, putative, expressed
LOC_Os03g22120.2	27.7686	26.3478	1.05392	0.0757693	1.05392	0.00164836	sucrose synthase, putative, expressed
LOC_Os02g41630.2	61.1347	58.0375	1.05337	0.0750065	1.05337	9.97546e-06	phenylalanine ammonia-lyase, putative, expressed
LOC_Os09g33810.5	40.5553	38.552	1.05196	0.0730835	1.05196	0.0141848	ankyrin repeat domain containing protein, putative, expressed
LOC_Os02g02770.1	42.6225	40.5553	1.05097	0.0717246	1.05097	1.68643e-05	PPR repeat domain containing protein, putative, expressed
LOC_Os11g37990.1	200.191	190.565	1.05051	0.0710911	1.05051	7.97097e-22	chloroplastic group IIA intron splicing facilitator CRS1, chloroplast precursor, putative, expressed
LOC_Os08g07400.1	85.3018	81.3663	1.04837	0.0681439	1.04837	0.00904541	cullin, putative, expressed
LOC_Os08g02630.1	16.3386	15.6283	1.04545	0.0641303	1.04545	7.5767e-07	photosystem II core complex proteins psbY, chloroplast precursor, putative, expressed
LOC_Os01g72980.2	49.0798	47.0765	1.04255	0.0601213	1.04255	0.00037799	tRNA uridine 5-carboxymethylaminomethyl modification enzyme gidA, putative, expressed
LOC_Os01g03650.1	390.095	374.403	1.04191	0.0592342	1.04191	1.08034e-06	sufB/sufD domain containing protein, putative, expressed
LOC_Os12g25700.2	17.8233	17.1129	1.04151	0.0586781	1.04151	0.0373023	UDP-glucose 6-dehydrogenase, putative, expressed
LOC_Os02g38180.1	34.8723	33.5155	1.04048	0.057254	1.04048	0.00215164	expressed protein
LOC_Os08g10590.1	35.0002	33.6433	1.04033	0.0570406	1.04033	0.000939406	expressed protein
LOC_Os04g36590.1	16.5304	15.9479	1.03653	0.0517567	1.03653	0.000500276	transposon protein, putative, unclassified, expressed
LOC_Os12g19470.2	6559.23	6330.65	1.03611	0.0511726	1.03611	0	ribulose bisphosphate carboxylase small chain, chloroplast precursor, putative, expressed
LOC_Os02g30630.1	241.392	233.06	1.03575	0.0506808	1.03575	0.000524099	thiamine pyrophosphate enzyme, C-terminal TPP binding domain containing protein, expressed
LOC_Os02g07910.1	146.785	141.748	1.03553	0.0503717	1.03553	0.00337434	fiber protein Fb15, putative, expressed
LOC_Os07g30300.1	253.575	244.93	1.0353	0.0500441	1.0353	0.00397433	small G protein family protein, putative, expressed
LOC_Os01g72980.1	44.1711	42.6864	1.03478	0.0493255	1.03478	0.00022716	tRNA uridine 5-carboxymethylaminomethyl modification enzyme gidA, putative, expressed
LOC_Os11g11050.1	40.4203	39.2553	1.02968	0.0421939	1.02968	0.000186106	initiation factor 2 subunit family domain containing protein, expressed
LOC_Os11g05850.2	61.0923	59.6715	1.02381	0.0339473	1.02381	6.95598e-06	cyclin-T1-3, putative, expressed
LOC_Os06g16260.1	36.0302	35.2559	1.02196	0.0313421	1.02196	0.00067221	OsSigP5 - Putative Type I Signal Peptidase homologue; employs a putative Ser/His catalytic dyad, expressed
LOC_Os01g03320.1	34.098	33.3876	1.02128	0.0303736	1.02128	0.0419149	BBTI2 - Bowman-Birk type bran trypsin inhibitor precursor, expres
LOC_Os05g03550.1	38.8078	38.0974	1.01865	0.0266532	1.01865	0.00881801	MYB family transcription factor, putative, expressed
LOC_Os12g35320.1	36.4848	35.8384	1.01804	0.0257912	1.01804	0.020002	RING finger and CHY zinc finger domain-containing protein 1, putative, expressed
LOC_Os09g33810.1	41.9761	41.2657	1.01721	0.0246242	1.01721	0.0205732	ankyrin repeat domain containing protein, putative, expressed
LOC_Os07g38380.1	16.5943	16.3386	1.01565	0.0224047	1.01565	0.0151304	transmembrane protein 49, putative, expressed
LOC_Os12g17600.1	281.309	277.046	1.01538	0.0220263	1.01538	2.42995e-105	ribulose bisphosphate carboxylase small chain, chloroplast precursor, putative, expressed
LOC_Os11g35870.1	56.6239	55.8496	1.01386	0.0198643	1.01386	0.0273451	RWD domain containing protein, expressed
LOC_Os07g04990.1	43.3329	42.7504	1.01363	0.0195255	1.01363	6.78013e-08	oxidoreductase, aldo/keto reductase family protein, putative, expressed
LOC_Os03g52490.1	78.5888	77.6866	1.01161	0.0166572	1.01161	5.4497e-08	nucleic acid binding protein, putative, expressed
LOC_Os01g12770.1	64.9638	64.3813	1.00905	0.0129947	1.00905	0.000457444	cytochrome P450, putative, expressed
LOC_Os01g01960.1	266.881	265.268	1.00608	0.00874344	1.00608	4.4331e-06	transcriptional repressor, putative, expressed
LOC_Os04g37619.1	22.4052	22.2773	1.00574	0.00825646	1.00574	7.09537e-05	zeaxanthin epoxidase, chloroplast precursor, putative, expressed
LOC_Os11g40140.1	684.964	681.59	1.00495	0.00712486	1.00495	5.30497e-10	peptidase, T1 family, putative, expressed
LOC_Os01g28500.1	14.5271	14.4632	1.00442	0.00636279	1.00442	0.0220174	SCP-like extracellular protein, expressed
LOC_Os02g52450.1	20.9205	20.8566	1.00307	0.00441532	1.00307	0.0140145	regulator of ribonuclease, putative, expressed
LOC_Os03g16800.2	35.5188	35.5188	1	0	1	7.96539e-05	clathrin assembly protein, putative, expressed
LOC_Os04g54500.1	12.0764	12.0764	1	0	1	0.00273118	POLGAMMA2, putative, expressed
LOC_Os01g61630.1	10.6556	10.6556	1	0	1	0.00437968	expressed protein
LOC_Os07g49410.1	19.1801	19.1801	1	0	1	0.00521933	uncharacterized ACR, YagE family COG1723 containing protein, expressed
LOC_Os02g09750.1	12.0764	12.0764	1	0	1	0.00542258	lycopene beta cyclase, chloroplast precursor, putative, expressed
LOC_Os07g41330.1	12.7868	12.7868	1	0	1	0.00699592	mitochondrial import inner membrane translocase subunit Tim17, putative, expressed
LOC_Os09g15810.1	16.4026	16.4026	1	0	1	0.00882095	bifunctional protein folD, putative, expressed
LOC_Os04g33830.1	41.9121	41.9761	0.998477	-0.00219887	-0.00219887	1.40809e-08	membrane protein, putative, expressed
LOC_Os11g28300.1	40.0367	40.1006	0.998406	-0.00230179	-0.00230179	0.000191012	uncharacterized protein family UPF0016 domain containing protein, expressed
LOC_Os09g17810.1	13.5611	13.625	0.995308	-0.00678509	1.00471	0.0384454	leucine zipper protein-like, putative, expressed
LOC_Os02g42620.1	22.9877	23.1156	0.994469	-0.00800202	1.00556	0.0156807	protein kinase, putative, expressed
LOC_Os02g57290.4	12.0764	12.2042	0.989524	-0.0151941	1.01059	0.00447447	cytochrome P450, putative, expressed
LOC_Os12g19470.1	6366.7	6443.57	0.98807	-0.0173154	1.01207	0	ribulose bisphosphate carboxylase small chain, chloroplast precursor, putative, expressed
LOC_Os04g30010.1	12.9146	13.1064	0.985367	-0.021267	1.01485	0.0138168	OsWAK45 - OsWAK receptor-like protein kinase, expressed
LOC_Os11g09280.1	171.52	174.553	0.982623	-0.0252907	1.01768	5.05233e-14	OsPDIL1-1 protein disulfide isomerase PDIL1-1, expressed
LOC_Os05g27100.1	111.138	113.141	0.982294	-0.025773	1.01803	3.43373e-19	expressed protein
LOC_Os01g57560.1	32.933	33.5794	0.980749	-0.0280445	1.01963	0.000223293	serine/threonine-protein kinase receptor precursor, putative, expressed
LOC_Os08g39300.3	12.0764	12.3321	0.979264	-0.0302298	1.02117	0.0350579	aminotransferase, putative, expressed
LOC_Os06g02960.1	33.4516	34.1619	0.979206	-0.0303162	1.02124	0.00568959	expressed protein
LOC_Os01g22520.2	69.1621	70.6468	0.978984	-0.0306421	1.02147	0.000957927	dihydrolipoyl dehydrogenase 1, mitochondrial precursor, putative, expressed
LOC_Os03g22270.3	113.525	116.047	0.978269	-0.0316974	1.02221	0.0141123	auxin-repressed protein, putative, expressed
LOC_Os06g09910.1	32.933	33.7712	0.975179	-0.0362609	1.02545	0.0107551	phosphopantothenoylcysteine decarboxylase, putative, expressed
LOC_Os01g62230.1	135.355	139.035	0.973534	-0.0386972	1.02719	4.54591e-06	Core histone H2A/H2B/H3/H4 domain containing protein, putative, expressed
LOC_Os09g19890.2	16.0758	16.5304	0.972496	-0.0402365	1.02828	0.0390824	expressed protein
LOC_Os02g40080.1	67.7413	69.6807	0.972168	-0.0407222	1.02863	0.0249428	tic20, putative, expressed
LOC_Os10g10244.1	22.2134	22.8599	0.971721	-0.0413855	1.0291	5.0832e-05	alanyl-tRNA synthetase, putative, expressed
LOC_Os03g55030.1	22.732	23.4424	0.969697	-0.0443941	1.03125	5.17861e-13	UDP-glucoronosyl and UDP-glucosyl transferase domain containing protein, expressed
LOC_Os09g15820.1	16.6583	17.2408	0.966213	-0.0495871	1.03497	0.0244306	aldose 1-epimerase, putative, expressed
LOC_Os01g11230.1	20.0184	20.7287	0.96573	-0.0503083	1.03549	0.00046135	SOUL heme-binding protein, putative, expressed
LOC_Os02g57290.2	17.9512	18.5976	0.96524	-0.0510399	1.03601	1.56379e-05	cytochrome P450, putative, expressed
LOC_Os11g28990.1	139.411	144.632	0.9639	-0.0530442	1.03745	0.0348682	TBC domain containing protein, expressed
LOC_Os02g05960.1	18.5976	19.308	0.963208	-0.0540804	1.0382	0.000914881	phytosulfokine receptor precursor, putative, expressed
LOC_Os06g04150.1	36.2291	37.6499	0.962264	-0.0554951	1.03922	1.38517e-11	magnesium-protoporphyrin O-methyltransferase, putative, expressed
LOC_Os01g61400.1	16.4665	17.1129	0.962225	-0.0555543	1.03926	0.0242087	sufB/sufD domain containing protein, putative, expressed
LOC_Os03g29950.1	39.781	41.4575	0.959562	-0.0595524	1.04214	3.49711e-08	glucose-6-phosphate 1-dehydrogenase, chloroplast precursor, putative, expressed
LOC_Os02g57290.1	17.1129	17.8872	0.956712	-0.0638435	1.04525	2.7644e-09	cytochrome P450, putative, expressed
LOC_Os04g01540.1	15.6283	16.3386	0.956522	-0.0641303	1.04545	2.99372e-06	expressed protein
LOC_Os09g38960.4	99.3103	103.956	0.95531	-0.0659594	1.04678	0.00120006	potassium transporter, putative, expressed
LOC_Os05g41550.3	68.5085	71.7407	0.954946	-0.0665095	1.04718	7.1623e-05	expressed protein
LOC_Os02g57260.1	30.0275	31.4483	0.954823	-0.0666953	1.04731	0.031326	3-ketoacyl-CoA thiolase, peroxisomal precursor, putative, express
LOC_Os04g11390.2	15.7561	16.5304	0.953159	-0.0692114	1.04914	0.00123789	expressed protein
LOC_Os04g23040.1	298.734	314.106	0.951059	-0.0723925	1.05146	5.36921e-18	expressed protein
LOC_Os02g07910.2	161.894	170.227	0.951049	-0.0724078	1.05147	0.000116052	fiber protein Fb15, putative, expressed
LOC_Os11g28300.2	39.4542	41.5214	0.950214	-0.0736761	1.05239	0.00113719	uncharacterized protein family UPF0016 domain containing protein, expressed
LOC_Os03g29910.2	14.2075	14.9818	0.948317	-0.0765586	1.0545	0.0302042	expressed protein
LOC_Os11g32470.1	104.219	110.101	0.946577	-0.0792085	1.05644	0.00211114	NEF1, putative, expressed
LOC_Os08g30020.3	83.1706	87.8804	0.946407	-0.079467	1.05663	1.16757e-05	membrane protein, putative, expressed
LOC_Os07g38290.1	22.7959	24.2167	0.941332	-0.0872248	1.06232	0.00998113	plastocyanin-like domain containing protein, putative, expressed
LOC_Os03g17490.2	59.2168	62.9605	0.94054	-0.0884395	1.06322	0.0142447	expressed protein
LOC_Os01g24690.2	188.562	200.574	0.94011	-0.0890989	1.06371	0.00219946	60S ribosomal protein L23A, putative, expressed
LOC_Os06g04970.1	13.0425	13.8807	0.939612	-0.0898635	1.06427	0.0125882	expressed protein
LOC_Os06g01850.1	76.0101	81.0467	0.937856	-0.0925615	1.06626	9.34562e-29	ferredoxin--NADP reductase, chloroplast precursor, putative, expressed
LOC_Os04g08749.1	10.6556	11.366	0.9375	-0.0931094	1.06667	0.0142601	expressed protein
LOC_Os10g41400.2	9.23488	9.94525	0.928571	-0.106915	1.07692	0.00777932	peptide methionine sulfoxide reductase, putative, expressed
LOC_Os02g58790.3	33.6433	36.4848	0.922118	-0.116976	1.08446	7.53498e-05	cell division inhibitor, putative, expressed
LOC_Os11g24560.1	80.0734	86.9854	0.920539	-0.11945	1.08632	0.010691	protein transport protein, putative, expressed
LOC_Os07g49150.1	89.8269	97.641	0.919971	-0.12034	1.08699	0.000588532	26S protease regulatory subunit 4, putative, expressed
LOC_Os11g32500.1	138.068	150.273	0.918786	-0.122199	1.08839	2.52099e-20	rubredoxin family protein, putative, expressed
LOC_Os08g09110.1	39.3263	42.8143	0.918533	-0.122596	1.08869	0.00697859	NB-ARC domain containing protein, expressed
LOC_Os02g57160.1	76.7773	83.6253	0.91811	-0.12326	1.08919	1.93724e-08	ELMO/CED-12 family protein, putative, expressed
LOC_Os02g06180.1	27.5057	29.9636	0.91797	-0.123482	1.08936	0.0391011	phytosulfokine receptor precursor, putative, expressed
LOC_Os12g25490.1	7.81413	8.5245	0.916667	-0.125531	1.09091	0.0442776	O-methyltransferase, putative, expressed
LOC_Os02g06300.1	15.0457	16.4665	0.913719	-0.130178	1.09443	0.00984285	GTP-binding protein lepA, putative, expressed
LOC_Os01g66000.1	21.3113	23.4424	0.909091	-0.137504	1.1	5.04428e-05	NADH dehydrogenase I subunit N, putative, expressed
LOC_Os05g28980.6	26.9943	29.8997	0.902827	-0.147478	1.10763	0.000873935	drought induced 19 protein, putative, expressed
LOC_Os02g38210.1	83.881	92.988	0.902062	-0.148701	1.10857	5.01679e-14	elongation factor Tu, putative, expressed
LOC_Os11g42490.1	23.5702	26.1489	0.901387	-0.149782	1.1094	8.06947e-09	retrotransposon protein, putative, unclassified, expressed
LOC_Os02g42600.1	74.7101	82.9645	0.900506	-0.151192	1.11049	1.54751e-05	double-stranded RNA binding motif containing protein, expressed
LOC_Os05g41640.3	214.839	238.736	0.899902	-0.152161	1.11123	3.11371e-26	phosphoglycerate kinase protein, putative, expressed
LOC_Os01g24750.1	37.8417	42.1039	0.898768	-0.153979	1.11263	0.0306508	Ser/Thr protein phosphatase family protein, putative, expressed
LOC_Os03g02020.3	12.8507	14.3354	0.896432	-0.157733	1.11553	0.00940801	stress responsive A/B Barrel domain containing protein, expressed
LOC_Os12g42300.1	109.263	122.106	0.894817	-0.160336	1.11755	0.00496652	potasium efflux antiporter protein, putative, expressed
LOC_Os07g08030.1	12.0764	13.4971	0.894737	-0.160465	1.11765	3.72581e-05	ribose-5-phosphate isomerase A, putative, expressed
LOC_Os02g34460.2	95.9646	107.394	0.893571	-0.162346	1.11911	3.36066e-06	40S ribosomal protein S10, putative, expressed
LOC_Os03g22270.2	102.422	114.626	0.89353	-0.162412	1.11916	0.0429545	auxin-repressed protein, putative, expressed
LOC_Os05g45950.1	54.6917	61.5326	0.888825	-0.170028	1.12508	0.0014746	outer mitochondrial membrane porin, putative, expressed
LOC_Os10g33140.1	169.502	191.14	0.886795	-0.173327	1.12766	9.92865e-05	hcrVf2 protein, putative, expressed
LOC_Os09g17740.1	2014.64	2273.43	0.886171	-0.174344	1.12845	5.44616e-182	chlorophyll A-B binding protein, putative, expressed
LOC_Os06g48350.1	64.3102	72.7636	0.883824	-0.17817	1.13145	0.0191112	CPuORF14 - conserved peptide uORF-containing transcript, expressed
LOC_Os07g31450.1	43.3329	49.3355	0.87833	-0.187165	1.13852	0.00322021	CHR4/MI-2-LIKE, putative, expressed
LOC_Os06g16070.1	55.466	63.2801	0.876515	-0.190149	1.14088	0.0048042	receptor-like protein kinase 2 precursor, putative, expressed
LOC_Os01g24680.1	270.418	308.565	0.876373	-0.190383	1.14107	7.44146e-05	3-hydroxyacyl-CoA dehydrogenase, putative, expressed
LOC_Os01g68060.1	21.4391	24.4724	0.876053	-0.19091	1.14148	0.00343267	copine, putative, expressed
LOC_Os08g30020.1	98.3442	112.871	0.871295	-0.198767	1.14772	0.000135341	membrane protein, putative, expressed
LOC_Os02g42570.1	51.147	58.9611	0.86747	-0.205114	1.15278	1.66346e-17	ferredoxin-thioredoxin reductase, variable chain, putative, expressed
LOC_Os08g30930.1	18.4698	21.3752	0.864075	-0.210772	1.15731	0.0081803	expressed protein
LOC_Os02g27760.1	36.8684	42.6793	0.863848	-0.21115	1.15761	0.0010822	40S ribosomal protein S15a, putative, expressed
LOC_Os12g27994.2	52.5678	60.8933	0.863276	-0.212106	1.15838	0.0375717	expressed protein
LOC_Os09g36800.1	34.5455	40.1646	0.860099	-0.217426	1.16266	0.0047406	3-dehydroquinate synthase, putative, expressed
LOC_Os03g52840.3	317.488	369.331	0.85963	-0.218213	1.16329	0.000124035	serine hydroxymethyltransferase, mitochondrial precursor, putative, expressed
LOC_Os02g39740.1	25.6374	29.8358	0.859286	-0.21879	1.16376	0.000216156	psaB translation factor, putative, expressed
LOC_Os06g09610.1	34.2898	39.9089	0.859202	-0.21893	1.16387	3.4418e-09	peroxiredoxin, putative, expressed
LOC_Os01g05420.1	57.0857	66.6402	0.856625	-0.223264	1.16737	0.00897806	IWS1 C-terminus family protein, putative, expressed
LOC_Os02g38170.1	9.94525	11.6217	0.855747	-0.224743	1.16857	0.00153408	expressed protein
LOC_Os11g39650.1	22.9238	26.7953	0.855515	-0.225135	1.16889	0.000880601	WD domain, G-beta repeat domain containing protein, expressed
LOC_Os05g41550.2	64.8927	75.868	0.855337	-0.225435	1.16913	0.0181498	expressed protein
LOC_Os04g31924.1	20.6009	24.1528	0.852941	-0.229482	1.17241	0.0059092	nodulin, putative, expressed
LOC_Os02g37834.3	12.9146	15.1736	0.851124	-0.232559	1.17492	0.0183943	expressed protein
LOC_Os01g64280.1	12.0764	14.2075	0.85	-0.234465	1.17647	2.67958e-06	sorting nexin 1, putative, expressed
LOC_Os03g48780.1	23.6342	27.8325	0.849157	-0.235896	1.17764	2.72097e-09	Cupin domain containing protein, expressed
LOC_Os01g63910.2	11.4299	13.4971	0.846842	-0.239836	1.18086	0.00320647	AT hook motif family protein, expressed
LOC_Os07g04180.1	123.087	146.202	0.841893	-0.248291	1.1878	2.86208e-13	amino acid transporter, putative, expressed
LOC_Os01g24090.1	108.147	128.812	0.839574	-0.25227	1.19108	7.16974e-05	TPR repeat, putative, expressed
LOC_Os01g40860.1	65.4752	78.1341	0.837985	-0.255004	1.19334	4.30223e-10	aldehyde dehydrogenase, putative, expressed
LOC_Os05g28980.2	24.8631	29.8358	0.833333	-0.263034	1.2	0.0241264	drought induced 19 protein, putative, expressed
LOC_Os03g52840.1	300.574	361.133	0.832307	-0.264812	1.20148	5.71348e-07	serine hydroxymethyltransferase, mitochondrial precursor, putative, expressed
LOC_Os02g57305.1	14.5911	17.5604	0.830906	-0.267242	1.20351	0.00105737	disease resistance protein, putative, expressed
LOC_Os08g10320.2	21.503	25.9571	0.828408	-0.271587	1.20714	0.00613883	SHR5-receptor-like kinase, putative, expressed
LOC_Os01g11240.1	13.4971	16.3386	0.826087	-0.275634	1.21053	0.000638724	DUF538 domain containing protein, putative, expressed
LOC_Os06g04140.1	20.6009	24.991	0.824332	-0.278702	1.2131	0.0173629	expressed protein
LOC_Os11g06300.1	20.0823	24.4085	0.822759	-0.281458	1.21542	0.0117247	expressed protein
LOC_Os08g16010.1	63.0173	76.763	0.820933	-0.284663	1.21813	2.37977e-06	acetyltransferase, GNAT family, putative, expressed
LOC_Os01g10400.2	164.345	200.631	0.819141	-0.287816	1.22079	0.0109315	expressed protein
LOC_Os02g51470.1	15.6283	19.1801	0.814815	-0.295456	1.22727	3.05069e-08	ATP synthase F1, delta subunit family protein, putative, expressed
LOC_Os06g02500.1	100.092	123.598	0.809817	-0.304333	1.23485	0.000182652	superoxide dismutase, chloroplast, putative, expressed
LOC_Os08g13920.1	26.6035	32.933	0.807808	-0.307915	1.23792	8.13158e-05	glycosyl hydrolases family 16, putative, expressed
LOC_Os06g44180.1	20.7287	25.7014	0.806523	-0.310213	1.23989	0.0301435	NAD dependent epimerase/dehydratase family protein, putative, exp
LOC_Os05g34650.1	17.7594	22.0216	0.806452	-0.31034	1.24	0.00959397	DUF647 domain containing protein, putative, expressed
LOC_Os01g63620.1	287.631	358.15	0.803102	-0.316345	1.24517	3.98207e-10	expressed protein
LOC_Os02g12890.2	20.7927	25.8931	0.803018	-0.316496	1.2453	6.2401e-11	cytochrome P450, putative, expressed
LOC_Os01g11580.2	22.8599	28.4789	0.802694	-0.317078	1.24581	0.0330153	bromodomain containing protein, expressed
LOC_Os08g16010.2	42.6793	53.1999	0.802244	-0.317887	1.2465	1.7864e-05	acetyltransferase, GNAT family, putative, expressed
LOC_Os06g01650.2	23.5063	29.3172	0.801793	-0.318698	1.2472	0.0263758	expressed protein
LOC_Os08g39080.1	38.616	48.3055	0.799411	-0.32299	1.25092	0.0144419	tetratricopeptide repeat domain containing protein, expressed
LOC_Os06g16420.1	93.6345	117.333	0.798026	-0.325492	1.25309	0.00696275	amino acid transporter, putative, expressed
LOC_Os03g22270.1	125.665	157.76	0.79656	-0.328145	1.2554	0.00900069	auxin-repressed protein, putative, expressed
LOC_Os01g12220.1	22.4691	28.2161	0.796324	-0.328572	1.25577	0.00108598	uncharacterized protein family UPF0016 domain containing protein, expressed
LOC_Os04g08550.1	31.6329	40.0224	0.79038	-0.339381	1.26521	0.00457055	oxidoreductase, aldo/keto reductase family protein, putative, expressed
LOC_Os08g39694.2	29.2532	37.1313	0.787832	-0.344039	1.26931	0.00134646	cytochrome P450, putative, expressed
LOC_Os01g12740.1	12.8507	16.3386	0.786521	-0.346442	1.27142	0.0183732	cytochrome P450, putative, expressed
LOC_Os02g36210.1	7.81413	9.94525	0.785714	-0.347923	1.27273	0.0151763	ent-kaurene synthase, chloroplast precursor, putative, expressed
LOC_Os05g41640.1	200.049	255.33	0.78349	-0.352013	1.27634	2.55504e-33	phosphoglycerate kinase protein, putative, expressed
LOC_Os08g24390.2	12.7868	16.3386	0.782609	-0.353637	1.27778	0.00904789	expressed protein
LOC_Os06g16420.2	88.1433	112.687	0.782197	-0.354396	1.27845	0.041509	amino acid transporter, putative, expressed
LOC_Os01g22900.2	17.7594	22.732	0.78125	-0.356144	1.28	0.00219559	neutral/alkaline invertase, putative, expressed
LOC_Os05g41460.1	260.693	333.734	0.781141	-0.356345	1.28018	2.52487e-13	cysteine proteinase inhibitor precursor protein, putative, expressed
LOC_Os01g22520.1	66.4484	85.11	0.780736	-0.357093	1.28084	3.98989e-06	dihydrolipoyl dehydrogenase 1, mitochondrial precursor, putative, expressed
LOC_Os08g30020.2	94.0181	120.558	0.77986	-0.358713	1.28228	0.0111357	membrane protein, putative, expressed
LOC_Os01g37590.1	25.5735	32.869	0.778042	-0.36208	1.28528	0.01371	peptide transporter PTR2, putative, expressed
LOC_Os06g16260.2	26.7953	34.4816	0.777091	-0.363845	1.28685	0.000224153	OsSigP5 - Putative Type I Signal Peptidase homologue; employs a putative Ser/His catalytic dyad, expressed
LOC_Os07g32560.1	7.16768	9.23488	0.776153	-0.365586	1.28841	0.00733854	ATP-dependent protease, putative, expressed
LOC_Os06g17280.1	14.9818	19.308	0.775938	-0.365986	1.28876	0.0208965	PHD-finger family protein, expressed
LOC_Os01g65904.1	31.9669	41.2018	0.775862	-0.366128	1.28889	0.0282685	expressed protein
LOC_Os11g24570.1	128.045	165.226	0.774969	-0.367789	1.29037	0.00254364	PPR repeat domain containing protein, putative, expressed
LOC_Os05g41640.2	181.003	233.827	0.774092	-0.369424	1.29184	7.40294e-33	phosphoglycerate kinase protein, putative, expressed
LOC_Os02g17350.2	32.933	42.8143	0.769205	-0.37856	1.30004	0.0112812	VHS and GAT domain containing protein, expressed
LOC_Os08g10320.3	20.8566	27.3139	0.763589	-0.389132	1.3096	0.00504846	SHR5-receptor-like kinase, putative, expressed
LOC_Os12g17910.1	213.297	279.881	0.7621	-0.391947	1.31216	5.92508e-12	T-complex protein, putative, expressed
LOC_Os02g49880.1	34.1619	45.0093	0.758996	-0.397835	1.31753	0.000154792	CCT/B-box zinc finger protein, putative, expressed
LOC_Os02g27592.1	11.366	14.9818	0.758654	-0.398487	1.31812	0.000199311	expressed protein
LOC_Os05g28980.3	17.7594	23.5063	0.755515	-0.404467	1.3236	0.00616902	drought induced 19 protein, putative, expressed
LOC_Os08g14450.1	415.342	553.993	0.749724	-0.415568	1.33382	8.29907e-20	RNA polymerase sigma factor, putative, expressed
LOC_Os01g24680.2	162.463	217.275	0.747728	-0.419415	1.33738	0.00362067	3-hydroxyacyl-CoA dehydrogenase, putative, expressed
LOC_Os03g52840.2	284.242	380.633	0.746762	-0.421279	1.33911	1.85404e-10	serine hydroxymethyltransferase, mitochondrial precursor, putative, expressed
LOC_Os03g17070.1	494.797	664.961	0.7441	-0.426431	1.3439	9.70562e-62	ATP synthase B chain, chloroplast precursor, putative, expressed
LOC_Os02g17390.1	202.499	273.26	0.741051	-0.432355	1.34943	1.45217e-45	3-hydroxyacyl-CoA dehydrogenase, putative, expressed
LOC_Os02g09340.1	14.2075	19.1801	0.740741	-0.432959	1.35	0.00685557	expressed protein
LOC_Os10g41960.1	29.9636	40.4914	0.74	-0.434403	1.35135	0.00319658	eukaryotic translation initiation factor 3 subunit B, putative, expressed
LOC_Os01g66050.1	44.8176	60.5737	0.739885	-0.434627	1.35156	0.000250187	wound-responsive family protein, putative, expressed
LOC_Os05g02680.1	12.0764	16.3386	0.73913	-0.436099	1.35294	0.0024692	nuclear factor related to kappa-B-binding protein, related, putative, expressed
LOC_Os07g49330.1	82.4674	111.593	0.739003	-0.436348	1.35317	5.07005e-10	phospholipase C, putative, expressed
LOC_Os03g16800.1	37.7138	51.2749	0.735522	-0.443159	1.35958	2.31655e-05	clathrin assembly protein, putative, expressed
LOC_Os12g34870.1	7.94198	10.8474	0.732155	-0.44978	1.36583	0.00995234	mitochondrial carrier protein, putative, expressed
LOC_Os11g28300.3	38.2252	52.3049	0.730816	-0.45242	1.36833	0.0334774	uncharacterized protein family UPF0016 domain containing protein,
LOC_Os11g38260.1	19.308	26.5396	0.727516	-0.458949	1.37454	1.14894e-06	PAP fibrillin family domain containing protein, expressed
LOC_Os05g42424.1	87.7525	120.884	0.725921	-0.462116	1.37756	0.000217061	ubiquitin family protein, putative, expressed
LOC_Os03g22050.2	71.0303	98.3442	0.722262	-0.469405	1.38454	0.0143202	CAMK_KIN1/SNF1/Nim1_like.16 - CAMK includes calcium/calmodulin depedent protein kinases, expressed
LOC_Os11g06720.1	9.23488	12.7868	0.722222	-0.469485	1.38462	0.00131334	abscisic stress-ripening, putative, expressed
LOC_Os11g44990.1	73.9429	102.614	0.720595	-0.472738	1.38774	0.00238893	NB-ARC domain containing protein, expressed
LOC_Os08g43320.1	54.3649	75.6122	0.718996	-0.475944	1.39083	0.0460088	OsRhmbd14 - Putative Rhomboid homologue, expressed
LOC_Os02g58790.1	18.4698	25.7014	0.718629	-0.47668	1.39154	0.00038903	cell division inhibitor, putative, expressed
LOC_Os04g31924.2	19.2441	26.9943	0.712895	-0.488239	1.40273	0.00142658	nodulin, putative, expressed
LOC_Os08g41990.1	254.612	357.801	0.711603	-0.490856	1.40528	1.62858e-09	aminotransferase, putative, expressed
LOC_Os07g49300.1	22.732	31.9669	0.711111	-0.491853	1.40625	0.000109075	expressed protein
LOC_Os07g05000.1	37.3231	52.5606	0.710096	-0.493914	1.40826	3.75289e-07	oxidoreductase, aldo/keto reductase family protein, putative, expressed
LOC_Os09g27030.2	726.77	1028.49	0.70664	-0.500953	1.41515	5.21236e-60	oryzain gamma chain precursor, putative, expressed
LOC_Os02g38900.1	60.1686	85.2235	0.706009	-0.502241	1.41641	0.000815663	cytosolic Fe-S cluster assembling factor NBP35, putative, expressed
LOC_Os06g43140.1	31.704	44.9454	0.705389	-0.503509	1.41766	0.000239272	GA16396-PA, putative, expressed
LOC_Os01g09640.1	35.5827	50.6284	0.70282	-0.508772	1.42284	0.0441448	Myb transcription factor, putative, expressed
LOC_Os11g25780.1	38.7438	55.1464	0.702563	-0.5093	1.42336	3.70894e-05	PB1 domain containing protein, expressed
LOC_Os08g31630.1	8.5245	12.1403	0.702165	-0.510117	1.42417	0.00366617	uncharacterized glycosyl hydrolase Rv2006/MT2062, putative, expressed
LOC_Os08g03640.1	26.2839	37.6499	0.698113	-0.518467	1.43243	5.44435e-06	60S acidic ribosomal protein P0, putative, expressed
LOC_Os08g30020.4	99.765	142.956	0.697874	-0.518963	1.43292	0.0161283	membrane protein, putative, expressed
LOC_Os05g40180.1	55.4732	79.6259	0.696672	-0.521448	1.4354	1.96672e-13	serine/threonine-protein kinase stt7, chloroplast precursor, putative, expressed
LOC_Os08g03579.2	39.1985	56.3114	0.696102	-0.52263	1.43657	1.50045e-09	expressed protein
LOC_Os08g38160.1	15.82	22.732	0.695937	-0.522972	1.43691	0.0264853	cytokinin-O-glucosyltransferase, putative, expressed
LOC_Os02g52450.3	18.5337	26.6674	0.694993	-0.52493	1.43886	6.98044e-09	regulator of ribonuclease, putative, expressed
LOC_Os02g52260.1	127.221	183.341	0.693905	-0.527189	1.44112	8.0166e-28	expressed protein
LOC_Os01g65169.1	109.135	157.767	0.691746	-0.531685	1.44562	7.33554e-07	proton-dependent oligopeptide transport, putative, expressed
LOC_Os01g25386.1	26.021	37.6427	0.691263	-0.532694	1.44663	0.015621	multidrug resistance-associated protein, putative, expressed
LOC_Os11g48080.1	14.2075	20.6009	0.689655	-0.536053	1.45	0.0174105	SOR/SNZ family protein, putative, expressed
LOC_Os02g15660.1	126.887	184.037	0.689466	-0.536448	1.4504	0.00531868	tetratricopeptide repeat, putative, expressed
LOC_Os06g43800.2	7.81413	11.366	0.6875	-0.540568	1.45455	0.000144776	methyltransferase domain containing protein, putative, expressed
LOC_Os04g55930.1	82.9149	120.757	0.686629	-0.542398	1.45639	0.000242526	expressed protein
LOC_Os02g51470.3	17.049	24.8631	0.685714	-0.544321	1.45833	8.10253e-09	ATP synthase F1, delta subunit family protein, putative, expressed
LOC_Os03g51080.1	9.23488	13.4971	0.684211	-0.547488	1.46154	0.000580695	glutamate decarboxylase, putative, expressed
LOC_Os05g33280.1	27.8325	40.7471	0.683054	-0.549927	1.46401	2.10225e-11	thylakoid lumen protein, putative, expressed
LOC_Os01g24090.2	64.7577	94.8491	0.682744	-0.550584	1.46468	0.00134795	TPR repeat, putative, expressed
LOC_Os07g49330.3	77.5587	113.788	0.681608	-0.552985	1.46712	2.70048e-09	phospholipase C, putative, expressed
LOC_Os02g52390.1	50.2377	73.8079	0.680654	-0.555006	1.46917	2.40833e-14	M16 domain containing zinc peptidase, putative, expressed
LOC_Os03g25600.1	7.81413	11.4939	0.679852	-0.556707	1.47091	0.0421561	protein phosphatase 2C, putative, expressed
LOC_Os09g24670.1	9.36273	13.8168	0.677635	-0.561419	1.47572	0.00451605	CAAX amino terminal protease family protein, putative, expressed
LOC_Os07g30670.2	105.519	156.666	0.673529	-0.570189	1.48472	4.02366e-14	2Fe-2S iron-sulfur cluster binding domain containing protein, expressed
LOC_Os07g04180.2	106.293	158.406	0.671017	-0.57558	1.49028	7.70811e-20	amino acid transporter, putative, expressed
LOC_Os08g10320.1	18.0151	26.8592	0.670722	-0.576212	1.49093	0.00265515	SHR5-receptor-like kinase, putative, expressed
LOC_Os12g16250.1	44.8176	66.8392	0.670528	-0.57663	1.49136	0.0145616	nmrA-like family domain containing protein, expressed
LOC_Os01g64270.1	9.94525	14.9179	0.666667	-0.584963	1.5	3.05952e-05	expressed protein
LOC_Os03g51930.2	18.4698	27.7046	0.666667	-0.584963	1.5	3.96907e-07	expressed protein
LOC_Os03g17010.1	8.5245	12.7868	0.666667	-0.584963	1.5	0.00736976	RNA recognition motif containing protein, putative, expressed
LOC_Os03g54980.1	14.2075	21.3113	0.666667	-0.584963	1.5	0.00358392	expressed protein
LOC_Os06g04030.1	7.16768	10.7835	0.664691	-0.589245	1.50446	0.0047112	histone H3, putative, expressed
LOC_Os01g40710.1	89.6351	135.163	0.663163	-0.592565	1.50793	4.76586e-14	high light inducible protein, putative, expressed
LOC_Os08g14580.1	182.424	275.206	0.662864	-0.593215	1.50861	0.00402247	haloacid dehalogenase-like hydrolase domain-containing protein 1A, putative, expressed
LOC_Os01g19760.1	18.1429	27.3778	0.662688	-0.593599	1.50901	0.0102209	expressed protein
LOC_Os07g01020.1	217.822	328.705	0.662669	-0.593641	1.50905	6.62201e-20	SOR/SNZ family protein, putative, expressed
LOC_Os11g07124.1	9.36273	14.2714	0.656047	-0.608128	1.52428	0.04963	EFR, putative, expressed
LOC_Os11g05552.1	21.0484	32.1515	0.654662	-0.611177	1.52751	0.000166356	signal recognition particle 54 kDa protein, chloroplast precursor, putative, expressed
LOC_Os02g39790.2	102.742	157.44	0.652574	-0.615787	1.53239	0.0257686	CPuORF9 - conserved peptide uORF-containing transcript, expressed
LOC_Os02g39795.1	94.2809	145.3	0.64887	-0.623998	1.54114	0.0348398	S-adenosyl-l-methionine decarboxylase leader peptide, putative, e
LOC_Os04g54430.1	26.6035	41.1946	0.645801	-0.630838	1.54846	0.00372774	immediate-early protein RSP40, putative, expressed
LOC_Os09g36090.1	10.0731	15.7561	0.639314	-0.645402	1.56418	0.0460313	plus-3 domain containing protein, expressed
LOC_Os02g33500.1	134.9	211.685	0.63727	-0.650024	1.56919	0.0241356	threonyl-tRNA synthetase, putative, expressed
LOC_Os06g03514.1	77.2959	121.531	0.636018	-0.65286	1.57228	0.0284273	expressed protein
LOC_Os11g11980.1	12.1403	19.1801	0.632963	-0.659808	1.57987	0.0281117	expressed protein
LOC_Os06g09390.2	50.1738	79.292	0.632772	-0.660242	1.58035	0.0149356	AP2 domain containing protein, expressed
LOC_Os06g09820.1	7.16768	11.366	0.630625	-0.665147	1.58573	0.0295795	cupin superfamily protein, putative, expressed
LOC_Os05g28300.1	67.9331	108.041	0.628772	-0.669391	1.5904	3.45838e-05	expressed protein
LOC_Os06g01400.1	12.9785	20.7287	0.626113	-0.675504	1.59715	0.00166562	glycyl-tRNA synthetase 2, chloroplast/mitochondrial precursor, putative, expressed
LOC_Os12g21700.1	32.1587	51.4027	0.625622	-0.676637	1.59841	0.000150399	zinc finger C-x8-C-x5-C-x3-H type family protein, expressed
LOC_Os04g11390.1	23.8899	38.2252	0.624977	-0.678126	1.60006	2.09216e-06	expressed protein
LOC_Os11g47320.2	27.3139	43.7804	0.623884	-0.680649	1.60286	0.0406844	protein transporter, putative, expressed
LOC_Os08g24390.4	12.7868	20.7287	0.616861	-0.696982	1.62111	0.000348692	expressed protein
LOC_Os11g42790.1	837.673	1372.58	0.610289	-0.712436	1.63857	5.84765e-06	transporter, monovalent cation:proton antiporter-2 family, putative, expressed
LOC_Os11g26860.1	9.94525	16.3386	0.608696	-0.716207	1.64286	5.28766e-07	serine hydroxymethyltransferase, mitochondrial precursor, putative, expressed
LOC_Os07g30670.3	95.3181	157.44	0.605424	-0.723983	1.65174	1.20936e-19	2Fe-2S iron-sulfur cluster binding domain containing protein, expressed
LOC_Os09g24710.2	18.4698	30.6101	0.603388	-0.728841	1.65731	3.00039e-05	alpha/beta hydrolase fold, putative, expressed
LOC_Os03g02020.2	98.1596	163.059	0.601987	-0.732197	1.66117	1.33259e-13	stress responsive A/B Barrel domain containing protein, expressed
LOC_Os10g40650.1	12.8507	21.4391	0.599404	-0.7384	1.66832	0.0047508	holliday junction resolvase, putative, expressed
LOC_Os02g34810.1	29.8358	50.4366	0.591549	-0.75743	1.69048	5.18687e-10	OsAPx8 - Thylakoid-bound Ascorbate Peroxidase encoding gene 5,8, expressed
LOC_Os12g08790.1	7.10375	12.0764	0.588235	-0.765535	1.7	0.000442736	TPR domain protein, putative, expressed
LOC_Os06g03830.1	9.2988	15.82	0.587787	-0.766636	1.7013	0.0275361	retinol dehydrogenase, putative, expressed
LOC_Os11g30210.1	65.4113	112.481	0.581534	-0.782066	1.71959	2.62486e-05	NBS-LRR type disease resistance protein, putative, expressed
LOC_Os02g39790.1	87.6958	151.111	0.58034	-0.785029	1.72313	0.000333393	CPuORF9 - conserved peptide uORF-containing transcript, expressed
LOC_Os05g41460.2	204.908	356.402	0.574934	-0.798532	1.73933	1.36488e-06	cysteine proteinase inhibitor precursor protein, putative, expressed
LOC_Os04g56530.1	4.97263	8.65236	0.574713	-0.799086	1.74	0.0135961	STE_MEKK_ste11_MAP3K.1 - STE kinases include homologs to sterile 7, sterile 11 and sterile 20 from yeast, expressed
LOC_Os10g41650.1	45.9115	80.2652	0.571997	-0.805919	1.74826	0.00874398	OsFBX392 - F-box domain containing protein, expressed
LOC_Os04g53310.1	5.683	9.94525	0.571429	-0.807355	1.75	0.0139155	soluble starch synthase 3, chloroplast precursor, putative, expressed
LOC_Os05g07640.1	93.947	164.452	0.571274	-0.807744	1.75047	0.0314614	expressed protein
LOC_Os11g15520.1	15.0457	26.3478	0.571043	-0.808328	1.75118	0.00225725	OsSub62 - Putative Subtilisin homologue, expressed
LOC_Os11g45590.3	11.4299	20.0823	0.569155	-0.813107	1.75699	0.0366061	transposon protein, putative, CACTA, En/Spm sub-class, expressed
LOC_Os01g01790.1	9.36273	16.4665	0.568593	-0.814531	1.75873	0.000167216	expressed protein
LOC_Os12g35340.1	32.933	58.0518	0.567303	-0.817809	1.76273	2.76642e-11	OsGrx_C11 - glutaredoxin subgroup III, expressed
LOC_Os03g51650.1	9.23488	16.3386	0.565217	-0.823122	1.76923	1.72765e-05	membrane protein, putative, expressed
LOC_Os07g47510.1	45.464	80.5281	0.564573	-0.824767	1.77125	0.0343067	stress-related protein, putative, expressed
LOC_Os03g22690.1	12.9146	23.0516	0.560247	-0.835866	1.78493	0.0460018	nucleoporin interacting component, putative, expressed
LOC_Os11g09310.1	66.3206	118.434	0.559981	-0.836551	1.78578	0.00228776	zinc finger CCHC domain-containing protein 10, putative, expressed
LOC_Os09g20350.1	7.10375	12.7868	0.555556	-0.847997	1.8	0.000104139	ethylene-responsive transcription factor, putative, expressed
LOC_Os01g25484.3	7.10375	12.7868	0.555556	-0.847997	1.8	0.0316805	ferredoxin--nitrite reductase, putative, expressed
LOC_Os02g37030.1	7.16768	12.9146	0.555006	-0.849426	1.80178	0.0113988	protein binding protein, putative, expressed
LOC_Os08g14940.1	322.283	582.194	0.553566	-0.853173	1.80647	2.99507e-07	receptor kinase, putative, expressed
LOC_Os08g03310.3	22.0216	39.8449	0.552683	-0.855475	1.80935	0.0416174	zinc finger family protein, putative, expressed
LOC_Os01g62840.1	17.7594	32.6773	0.543478	-0.879706	1.84	5.93486e-06	mannose-1-phosphate guanyltransferase, putative, expressed
LOC_Os07g30670.1	95.5099	176.102	0.542356	-0.882688	1.84381	6.81324e-14	2Fe-2S iron-sulfur cluster binding domain containing protein, expressed
LOC_Os08g18000.1	10.137	18.7894	0.539508	-0.890283	1.85354	0.0388383	OsFBX283 - F-box domain containing protein, expressed
LOC_Os03g27120.1	31.2565	57.9879	0.539018	-0.891595	1.85523	0.00218217	ICE-like protease p20 domain containing protein, putative, expressed
LOC_Os02g05930.1	77.8073	144.384	0.538893	-0.89193	1.85566	5.18678e-05	phytosulfokine receptor precursor, putative, expressed
LOC_Os11g11950.1	32.8051	61.4758	0.533626	-0.906099	1.87397	0.00705687	disease resistance protein RPM1, putative, expressed
LOC_Os03g15920.1	594.122	1114.64	0.533019	-0.90774	1.8761	1.84772e-18	expressed protein
LOC_Os10g21460.1	6.4573	12.1403	0.53189	-0.910801	1.88009	0.0280277	expressed protein
LOC_Os01g63270.2	4.97263	9.36273	0.531108	-0.912922	1.88286	0.0358416	alpha-glucan phosphorylast isozyme, putative, expressed
LOC_Os01g37120.1	13.0425	24.6003	0.530176	-0.915456	1.88617	0.0480299	WD domain, G-beta repeat domain containing protein, expressed
LOC_Os08g39860.2	7.10375	13.625	0.521377	-0.939602	1.918	0.00954059	Os8bglu27 - beta-glucosidase homologue, similar to Os4bglu12 exoglucanase, expressed
LOC_Os07g01060.1	9.23488	17.8872	0.516283	-0.953766	1.93692	0.018644	expressed protein
LOC_Os12g34920.1	23.8899	46.3022	0.515955	-0.954682	1.93815	2.20862e-09	csAtPR5, putative, expressed
LOC_Os08g39860.1	9.94525	19.308	0.515085	-0.957118	1.94143	0.00340801	Os8bglu27 - beta-glucosidase homologue, similar to Os4bglu12 exoglucanase, expressed
LOC_Os06g01700.1	18.9173	36.8045	0.513993	-0.960179	1.94555	0.00358986	CWC15 homolog A, putative, expressed
LOC_Os08g07540.1	45.6558	89.0526	0.512683	-0.96386	1.95052	3.83228e-10	hemimethylated DNA binding domain containing protein, expressed
LOC_Os08g14570.1	21.0484	41.2585	0.510158	-0.970983	1.96018	0.00351923	NADPH reductase, putative, expressed
LOC_Os05g01540.2	14.2075	27.9603	0.50813	-0.976729	1.968	0.0223383	serine/arginine repetitive matrix protein 1, putative, expressed
LOC_Os03g06520.1	39.8378	78.5816	0.506961	-0.980055	1.97254	0.0033819	sulfate transporter, putative, expressed
LOC_Os09g20830.3	5.03655	9.94525	0.506428	-0.981571	1.97461	0.038608	heat shock factor-binding protein 1, putative, expressed
LOC_Os03g06520.2	41.3224	81.6788	0.505914	-0.983036	1.97662	0.000730336	sulfate transporter, putative, expressed
LOC_Os12g20144.1	109.824	219.441	0.50047	-0.998646	1.99812	0.00140786	expressed protein
LOC_Os10g32930.1	5.683	11.366	0.5	-1	2	0.0433869	expressed protein
LOC_Os05g25260.1	6.52123	13.1064	0.497561	-1.00705	2.0098	0.000590782	AP2 domain containing protein, expressed
LOC_Os04g38410.1	1497.54	3093.67	0.484067	-1.04672	2.06583	7.5036e-294	chlorophyll A-B binding protein, putative, expressed
LOC_Os03g01360.3	30.6029	63.5998	0.481179	-1.05535	2.07823	0.00433234	expressed protein
LOC_Os02g01150.2	73.545	153.228	0.479972	-1.05898	2.08345	0.00235442	erythronate-4-phosphate dehydrogenase domain containing protein, expressed
LOC_Os01g37130.1	53.271	111.06	0.47966	-1.05992	2.08481	0.0020319	protein phosphatase 2C, putative, expressed
LOC_Os08g42590.1	7.81413	16.3386	0.478261	-1.06413	2.09091	0.000212037	mtN19, putative, expressed
LOC_Os07g38360.3	6.39338	13.4971	0.473684	-1.078	2.11111	0.00280252	expressed protein
LOC_Os05g02530.1	24.8631	52.6317	0.472398	-1.08192	2.11686	6.20039e-05	glutathione S-transferase, N-terminal domain containing protein, expressed
LOC_Os01g41420.1	10.6556	22.732	0.46875	-1.09311	2.13333	0.000948812	transmembrane amino acid transporter protein, putative, expressed
LOC_Os01g62290.2	4.32618	9.23488	0.468461	-1.094	2.13465	0.0339649	DnaK family protein, putative, expressed
LOC_Os01g37130.2	54.436	116.224	0.46837	-1.09428	2.13506	0.000245529	protein phosphatase 2C, putative, expressed
LOC_Os12g19530.1	5.683	12.1403	0.46811	-1.09508	2.13625	0.00338391	ATP-binding region, ATPase-like domain-containing protein, putative, expressed
LOC_Os06g50310.1	4.26225	9.2988	0.458365	-1.12543	2.18167	0.0298937	E2F-related protein, putative, expressed
LOC_Os04g23440.1	26.9943	58.9611	0.457831	-1.12711	2.18421	0.00278983	helix-loop-helix DNA-binding domain containing protein, expressed
LOC_Os08g14660.1	33.7073	75.0369	0.449209	-1.15454	2.22613	0.016744	SET domain containing protein, expressed
LOC_Os11g02424.1	58.2508	130.837	0.445217	-1.16742	2.2461	2.19416e-05	LTPL9 - Protease inhibitor/seed storage/LTP family protein precursor, expressed
LOC_Os08g15040.2	8.58843	19.3719	0.443344	-1.1735	2.25558	0.0283394	ADP-ribosylation factor, putative, expressed
LOC_Os08g12680.1	7.81413	17.8233	0.438422	-1.18961	2.28091	0.0165317	zinc finger domain, LSD1 subclass family protein, expressed
LOC_Os05g09728.1	42.6864	97.5771	0.437464	-1.19276	2.2859	2.20109e-06	expressed protein
LOC_Os03g52130.1	4.39011	10.0731	0.435825	-1.19818	2.2945	0.0277093	expressed protein
LOC_Os02g01340.1	63.0244	145.684	0.432612	-1.20886	2.31154	5.88418e-12	ferredoxin--NADP reductase, chloroplast precursor, putative, expressed
LOC_Os02g01332.1	15.82	37.2591	0.424595	-1.23584	2.35519	0.00475593	ribosomal protein L6, putative, expressed
LOC_Os05g25840.3	42.04	101.129	0.415707	-1.26636	2.40554	1.65516e-05	ELMO/CED-12 family protein, putative, expressed
LOC_Os01g11070.1	3.55188	8.58843	0.413565	-1.27381	2.418	0.0430529	Alg9-like mannosyltransferase protein, putative, expressed
LOC_Os02g49800.1	6.39338	15.6283	0.409091	-1.28951	2.44444	0.022518	eukaryotic aspartyl protease domain containing protein, expressed
LOC_Os08g15030.1	91.2973	228.378	0.399764	-1.32278	2.50148	0.00113203	aspartate carbamoyltransferase, putative, expressed
LOC_Os04g06520.1	52.5606	131.916	0.398438	-1.32757	2.5098	7.80725e-08	expressed protein
LOC_Os02g12890.1	17.049	42.9421	0.397023	-1.33271	2.51875	2.99329e-27	cytochrome P450, putative, expressed
LOC_Os06g12630.2	17.7594	44.8176	0.396259	-1.33548	2.5236	0.0063607	glutathione S-transferase, N-terminal domain containing protein, expressed
LOC_Os09g19510.1	62.2501	157.426	0.395425	-1.33853	2.52893	9.20251e-08	senescence-induced receptor-like serine/threonine-protein kinase precursor, putative, expressed
LOC_Os03g25500.1	50.7563	129.089	0.393187	-1.34671	2.54332	3.32784e-07	cytochrome P450 72A1, putative, expressed
LOC_Os04g38920.1	6.39338	16.3386	0.391304	-1.35364	2.55556	0.000764319	DUF593 domain containing protein, expressed
LOC_Os04g54330.2	5.03655	12.9146	0.389989	-1.35849	2.56418	0.0409362	acetyltransferase, GNAT family, putative, expressed
LOC_Os05g25370.1	5.03655	12.9785	0.388068	-1.36562	2.57687	0.000222475	TKL_IRAK_CrRLK1L-1.2 - The CrRLK1L-1 subfamily has homology to the CrRLK1L homolog, expressed
LOC_Os03g45220.1	67.7981	177.032	0.38297	-1.38469	2.61117	0.0116559	expressed protein
LOC_Os05g01290.1	4.32618	11.4299	0.378496	-1.40165	2.64204	0.0214592	expressed protein
LOC_Os08g06240.1	29.3172	77.8073	0.376792	-1.40816	2.65398	0.0192382	MYB family transcription factor, putative, expressed
LOC_Os02g51790.1	6.39338	17.1129	0.373599	-1.42044	2.67667	0.012756	ribosomal protein L29, putative, expressed
LOC_Os08g31860.1	12.396	33.7712	0.367059	-1.44592	2.72436	0.0193293	expressed protein
LOC_Os01g25484.2	4.97263	13.5611	0.366684	-1.44739	2.72714	0.013874	ferredoxin--nitrite reductase, putative, expressed
LOC_Os02g37834.2	3.67973	10.0731	0.365303	-1.45284	2.73746	0.0101062	expressed protein
LOC_Os08g44860.5	5.81086	16.1397	0.360035	-1.47379	2.7775	0.00642706	aminopeptidase, putative, expressed
LOC_Os08g06230.1	131.27	364.948	0.359696	-1.47515	2.78013	4.63059e-07	nucleolar GTP-binding protein 1, putative, expressed
LOC_Os09g12660.2	41.9689	117.46	0.357302	-1.48478	2.79875	0.0147487	glucose-1-phosphate adenylyltransferase large subunit, chloroplast precursor, putative, expressed
LOC_Os07g10610.2	7.81413	22.0216	0.354839	-1.49476	2.81818	0.00404632	expressed protein
LOC_Os11g41910.1	4.26225	12.0764	0.352941	-1.5025	2.83333	0.000104503	GTP-binding protein, putative, expressed
LOC_Os04g55920.2	4.26225	12.0764	0.352941	-1.5025	2.83333	0.000770495	zinc-finger protein, putative, expressed
LOC_Os08g42590.3	4.97263	14.2075	0.35	-1.51457	2.85714	0.00031883	mtN19, putative, expressed
LOC_Os05g07632.1	146.635	423.383	0.346342	-1.52973	2.88732	0.0382864	haloacid dehalogenase-like hydrolase family protein, putative, ex
LOC_Os03g01360.1	27.4418	79.7395	0.344143	-1.53892	2.90577	0.0269233	expressed protein
LOC_Os06g12630.3	19.2441	56.83	0.338625	-1.56224	2.95312	0.000719519	glutathione S-transferase, N-terminal domain containing protein, expressed
LOC_Os02g16620.1	77.168	232.839	0.331422	-1.59326	3.0173	0.0133868	reticulon domain containing protein, putative, expressed
LOC_Os02g32469.1	2.8415	8.65236	0.328408	-1.60644	3.045	0.0301589	expressed protein
LOC_Os03g01360.2	20.8566	63.5998	0.327935	-1.60852	3.04939	0.000271293	expressed protein
LOC_Os05g38040.4	24.9271	76.9123	0.324097	-1.6255	3.08549	1.81552e-06	expressed protein
LOC_Os11g02660.2	7.81413	24.2167	0.322675	-1.63184	3.09909	0.00115435	hydrolase, alpha/beta fold family domain containing protein, expressed
LOC_Os06g12630.1	12.7868	39.781	0.321429	-1.63743	3.11111	0.000216858	glutathione S-transferase, N-terminal domain containing protein, expressed
LOC_Os08g14390.1	5.74693	17.8872	0.321287	-1.63807	3.11249	0.00786355	expressed protein
LOC_Os08g32540.1	13.0425	40.9389	0.318584	-1.65025	3.13889	0.0143681	cyclin, putative, expressed
LOC_Os11g43860.2	3.6158	11.8135	0.306074	-1.70805	3.26719	0.0200487	sodium/calcium exchanger protein, putative, expressed
LOC_Os07g48970.2	2.8415	9.36273	0.30349	-1.72028	3.295	0.0282821	OsPOP17 - Putative Prolyl Oligopeptidase homologue, expressed
LOC_Os03g40100.1	4.32618	14.3354	0.301784	-1.72841	3.31363	0.0014192	ACT domain containing protein, expressed
LOC_Os02g51470.2	7.81413	26.2839	0.297297	-1.75002	3.36364	1.08551e-10	ATP synthase F1, delta subunit family protein, putative, expressed
LOC_Os06g43430.1	4.97263	17.049	0.291667	-1.77761	3.42857	2.12086e-06	cytochrome P450, putative, expressed
LOC_Os02g01340.2	50.1738	175.058	0.286613	-1.80282	3.48903	1.0803e-17	ferredoxin--NADP reductase, chloroplast precursor, putative, expressed
LOC_Os01g41630.1	3.6158	13.1064	0.275881	-1.85788	3.62475	0.00540038	serine/threonine protein phosphatase 2A 55 kDa regulatory subunit B, putative, expressed
LOC_Os07g11000.1	4.32618	15.6922	0.27569	-1.85888	3.62726	0.0180461	structural constituent of ribosome, putative, expressed
LOC_Os04g10940.1	25.3746	92.2066	0.275192	-1.86149	3.63382	1.25396e-06	expressed protein
LOC_Os08g14460.1	53.7256	202.379	0.265471	-1.91337	3.76689	0.0151858	expressed protein
LOC_Os12g13174.1	2.8415	10.7196	0.265076	-1.91552	3.7725	0.0421064	expressed protein
LOC_Os12g43440.1	36.4209	138.26	0.263423	-1.92455	3.79618	0.016454	thaumatin, putative, expressed
LOC_Os01g41810.1	70.8386	276.25	0.256429	-1.96337	3.89972	2.23361e-06	cytochrome P450 72A1, putative, expressed
LOC_Os10g40740.1	13.4971	52.8235	0.255514	-1.96853	3.91368	3.05999e-08	helix-loop-helix DNA-binding domain containing protein, expressed
LOC_Os03g01360.4	18.079	70.8953	0.25501	-1.97137	3.92141	0.0181331	expressed protein
LOC_Os01g58150.1	2.13113	8.5245	0.25	-2	4	0.041502	expressed protein
LOC_Os01g27210.1	20.7927	92.3416	0.225171	-2.15091	4.44107	0.000509791	glutathione S-transferase, putative, expressed
LOC_Os11g02660.1	7.16768	32.0308	0.223775	-2.15988	4.46878	0.0317613	hydrolase, alpha/beta fold family domain containing protein, expr
LOC_Os08g41390.1	2.8415	12.7868	0.222222	-2.16993	4.5	0.00456843	peptidyl-prolyl isomerase, putative, expressed
LOC_Os12g43380.1	19.1801	88.7969	0.216	-2.2109	4.62963	9.22681e-10	thaumatin, putative, expressed
LOC_Os01g41640.1	2.13113	10.137	0.210232	-2.24995	4.75666	0.0307322	expressed protein
LOC_Os01g02080.1	78.3259	427.745	0.183113	-2.44919	5.46109	1.12662e-31	peptidyl-prolyl cis-trans isomerase, putative, expressed
LOC_Os04g37820.1	18.5337	111.657	0.165988	-2.59085	6.02453	5.58006e-06	cytokinin-O-glucosyltransferase 2, putative, expressed
LOC_Os09g17870.2	2.13113	14.4632	0.147348	-2.7627	6.78666	0.00324551	cytidylyltransferase domain containing protein, expressed
LOC_Os05g11320.1	937.368	6697.32	0.139962	-2.8369	7.14482	1.27706e-27	metallothionein-like protein 3B, putative, expressed
LOC_Os11g04300.1	8.65236	70.9025	0.122032	-3.03467	8.19459	2.01101e-05	retrotransposon protein, putative, unclassified, expressed
LOC_Os05g12410.1	7.81413	67.4856	0.115789	-3.11042	8.63636	0.000514447	BURP domain containing protein, expressed
LOC_Os02g17534.1	4.26225	51.4027	0.0829188	-3.59216	12.06	0.0049388	xyloglucan fucosyltransferase, putative, expressed
LOC_Os09g24670.2	0.710375	14.3354	0.049554	-4.33485	20.18	4.44521e-05	CAAX amino terminal protease family protein, putative, expressed
LOC_Os12g43430.1	2.13113	47.9715	0.0444248	-4.49249	22.51	0.0473654	thaumatin, putative, expressed
LOC_Os12g18729.4	7.16768	173.061	0.041417	-4.59363	24.1447	0.00453894	expressed protein
LOC_Os12g18729.3	3.55188	117.134	0.0303233	-5.04343	32.978	0.00606157	expressed protein
LOC_Os12g18729.1	4.97263	182.154	0.027299	-5.19501	36.6314	0.0441717	expressed protein
LOC_Os12g18729.5	2.8415	123.463	0.023015	-5.44128	43.45	0.00758595	expressed protein
LOC_Os02g52430.1	0.710375	47.723	0.0148854	-6.06996	67.18	0.000870133	regulator of ribonuclease, putative, expressed
