# Supplementary material for: Analysis of Allelic Imbalance in Rice Hybrids Under Water Stress and Association of Asymmetrically Expressed Genes with Drought-Response QTLs
Source: Rice (N Y). 2016 Sep 26;9:50. doi: 10.1186/s12284-016-0123-4 (PMC5037104; doi:10.1186/s12284-016-0123-4)
Supplement: Additional file 7: Table S5. — Pairwise comparison of the expression preference of the hybrid genes exposed under normal and water-stress conditions. It shows the condition-mediated changes in expression preference of each gene. (XLSX 155 kb) [file 12284_2016_123_MOESM7_ESM.xlsx]

## Sheet: Pval < 0.5 ; ASE (lenient)
Control/Normal					Water-stress					Expression behavior	Direction/allele preference
Genes	Apo/IR64 (Con)	Log2FC (Con)	FC (Con)	chi_pval (Con)	Genes (Stress)	Apo/IR64 (Stress)	Log2FC (Stress)	FC (Stress)	chi_pval (stress)
LOC_Os01g49330.1	0.212515	-2.23436	4.70554	0.0126184	LOC_Os01g49330.1	1.74728	0.80511	1.74728	0.683048	bidirectional	IR64- to Apo-specific allele preference change
LOC_Os01g42110.1	0.295171	-1.76038	3.38786	0.000682345	LOC_Os01g42110.1	1.25834	0.331525	1.25834	0.0855217	bidirectional	IR64- to Apo-specific allele preference change
LOC_Os03g48190.1	0.428571	-1.22239	2.33333	0.0128656	LOC_Os03g48190.1	1.39154	0.47668	1.39154	0.634593	bidirectional	IR64- to Apo-specific allele preference change
LOC_Os01g18840.1	0.458856	-1.12389	2.17933	0.00993426	LOC_Os01g18840.1	1.68667	0.754174	1.68667	0.672176	bidirectional	IR64- to Apo-specific allele preference change
LOC_Os12g18650.7	0.558002	-0.841657	1.79211	0.0184948	LOC_Os12g18650.7	1.79857	0.846851	1.79857	0.362085	bidirectional	IR64- to Apo-specific allele preference change
LOC_Os08g08110.1	0.558864	-0.839432	1.78935	2.50376e-05	LOC_Os08g08110.1	1.809	0.855192	1.809	0.527811	bidirectional	IR64- to Apo-specific allele preference change
LOC_Os08g42850.4	0.569361	-0.812584	1.75635	0.0242935	LOC_Os08g42850.4	1.265	0.339136	1.265	0.553733	bidirectional	IR64- to Apo-specific allele preference change
LOC_Os04g56070.2	0.623021	-0.682648	1.60508	0.0850179	LOC_Os04g56070.2	6.454	2.69019	6.454	0.000273483	bidirectional	IR64- to Apo-specific allele preference change
LOC_Os01g09570.1	0.681848	-0.552478	1.4666	0.0515753	LOC_Os01g09570.1	1.4806	0.566179	1.4806	7.87049e-06	bidirectional	IR64- to Apo-specific allele preference change
LOC_Os11g05400.1	0.700876	-0.512768	1.42678	0.0114907	LOC_Os11g05400.1	1.28159	0.357937	1.28159	0.0108861	bidirectional	IR64- to Apo-specific allele preference change
LOC_Os03g22120.1	0.710526	-0.49304	1.40741	0.921156	LOC_Os03g22120.1	1.65315	0.725214	1.65315	0.000205564	bidirectional	IR64- to Apo-specific allele preference change
LOC_Os01g12880.1	0.730769	-0.452512	1.36842	0.64373	LOC_Os01g12880.1	1.42579	0.511761	1.42579	0.00066692	bidirectional	IR64- to Apo-specific allele preference change
LOC_Os03g22370.1	0.741919	-0.430666	1.34786	5.02434e-35	LOC_Os03g22370.1	1.33822	0.42031	1.33822	1.19037e-07	bidirectional	IR64- to Apo-specific allele preference change
LOC_Os02g52770.1	0.769729	-0.377577	1.29916	0.0344919	LOC_Os02g52770.1	1.54714	0.6296	1.54714	0.755983	bidirectional	IR64- to Apo-specific allele preference change
LOC_Os11g35870.2	0.773695	-0.370163	1.2925	0.922587	LOC_Os11g35870.2	1.27885	0.354847	1.27885	0.024788	bidirectional	IR64- to Apo-specific allele preference change
LOC_Os02g39160.1	0.777778	-0.36257	1.28571	0.106082	LOC_Os02g39160.1	1.28571	0.36257	1.28571	0.0163601	bidirectional	IR64- to Apo-specific allele preference change
LOC_Os03g22050.1	0.781355	-0.35595	1.27983	0.00137055	LOC_Os03g22050.1	1.26662	0.34098	1.26662	0.737497	bidirectional	IR64- to Apo-specific allele preference change
LOC_Os01g49830.1	0.782872	-0.353152	1.27735	0.972732	LOC_Os01g49830.1	1.64514	0.718209	1.64514	0.0139298	bidirectional	IR64- to Apo-specific allele preference change
LOC_Os08g14570.1	1.25275	0.3251	1.25275	1.79625e-13	LOC_Os08g14570.1	0.510158	-0.970983	1.96018	0.00351923	bidirectional	Apo- to IR64-specific allele preference change
LOC_Os07g32560.1	1.28571	0.36257	1.28571	0.273557	LOC_Os07g32560.1	0.776153	-0.365586	1.28841	0.00733854	bidirectional	Apo- to IR64-specific allele preference change
LOC_Os08g06140.3	1.29698	0.375157	1.29698	0.0436566	LOC_Os08g06140.3	0.75	-0.415037	1.33333	0.857423	bidirectional	Apo- to IR64-specific allele preference change
LOC_Os06g03830.1	1.30508	0.384142	1.30508	0.00580411	LOC_Os06g03830.1	0.587787	-0.766636	1.7013	0.0275361	bidirectional	Apo- to IR64-specific allele preference change
LOC_Os08g05750.1	1.31092	0.390581	1.31092	3.18605e-05	LOC_Os08g05750.1	0.519494	-0.944821	1.92495	0.673333	bidirectional	Apo- to IR64-specific allele preference change
LOC_Os03g17070.1	1.35265	0.435788	1.35265	2.38312e-06	LOC_Os03g17070.1	0.7441	-0.426431	1.3439	9.70562e-62	bidirectional	Apo- to IR64-specific allele preference change
LOC_Os06g43430.1	1.44444	0.530515	1.44444	1	LOC_Os06g43430.1	0.291667	-1.77761	3.42857	2.12086e-06	bidirectional	Apo- to IR64-specific allele preference change
LOC_Os04g58640.1	1.47059	0.556393	1.47059	0.0375316	LOC_Os04g58640.1	0.651568	-0.618013	1.53476	0.47174	bidirectional	Apo- to IR64-specific allele preference change
LOC_Os08g05480.1	1.53247	0.615858	1.53247	0.00121297	LOC_Os08g05480.1	0.432037	-1.21077	2.31461	0.360821	bidirectional	Apo- to IR64-specific allele preference change
LOC_Os06g50310.1	1.54377	0.626454	1.54377	0.211646	LOC_Os06g50310.1	0.458365	-1.12543	2.18167	0.0298937	bidirectional	Apo- to IR64-specific allele preference change
LOC_Os02g52450.3	1.54912	0.631447	1.54912	0.721716	LOC_Os02g52450.3	0.694993	-0.52493	1.43886	6.98044e-09	bidirectional	Apo- to IR64-specific allele preference change
LOC_Os01g22900.2	1.5625	0.643856	1.5625	0.265502	LOC_Os01g22900.2	0.78125	-0.356144	1.28	0.00219559	bidirectional	Apo- to IR64-specific allele preference change
LOC_Os03g51650.1	1.58824	0.667425	1.58824	0.00618709	LOC_Os03g51650.1	0.565217	-0.823122	1.76923	1.72765e-05	bidirectional	Apo- to IR64-specific allele preference change
LOC_Os10g40650.1	1.59322	0.671945	1.59322	0.288998	LOC_Os10g40650.1	0.599404	-0.7384	1.66832	0.0047508	bidirectional	Apo- to IR64-specific allele preference change
LOC_Os02g17350.1	1.62403	0.699577	1.62403	1.37096e-05	LOC_Os02g17350.1	0.647877	-0.626208	1.5435	0.110433	bidirectional	Apo- to IR64-specific allele preference change
LOC_Os04g54330.2	1.625	0.70044	1.625	0.794006	LOC_Os04g54330.2	0.389989	-1.35849	2.56418	0.0409362	bidirectional	Apo- to IR64-specific allele preference change
LOC_Os01g61670.1	1.62556	0.700934	1.62556	0.00521673	LOC_Os01g61670.1	0.667498	-0.583165	1.49813	0.608582	bidirectional	Apo- to IR64-specific allele preference change
LOC_Os09g17870.2	1.70747	0.77186	1.70747	0.436056	LOC_Os09g17870.2	0.147348	-2.7627	6.78666	0.00324551	bidirectional	Apo- to IR64-specific allele preference change
LOC_Os06g04030.1	1.74114	0.800029	1.74114	0.00561348	LOC_Os06g04030.1	0.664691	-0.589245	1.50446	0.0047112	bidirectional	Apo- to IR64-specific allele preference change
LOC_Os01g01790.1	1.75126	0.808397	1.75126	0.946986	LOC_Os01g01790.1	0.568593	-0.814531	1.75873	0.000167216	bidirectional	Apo- to IR64-specific allele preference change
LOC_Os01g62040.1	1.81527	0.860183	1.81527	0.0094359	LOC_Os01g62040.1	0.654442	-0.611664	1.52802	0.136035	bidirectional	Apo- to IR64-specific allele preference change
LOC_Os12g19530.1	1.8228	0.866158	1.8228	0.490842	LOC_Os12g19530.1	0.46811	-1.09508	2.13625	0.00338391	bidirectional	Apo- to IR64-specific allele preference change
LOC_Os12g34854.1	1.83404	0.875022	1.83404	0.00903115	LOC_Os12g34854.1	0.49554	-1.01293	2.018	0.820529	bidirectional	Apo- to IR64-specific allele preference change
LOC_Os08g39694.2	1.91598	0.938084	1.91598	0.38173	LOC_Os08g39694.2	0.787832	-0.344039	1.26931	0.00134646	bidirectional	Apo- to IR64-specific allele preference change
LOC_Os05g09620.1	1.92689	0.946273	1.92689	0.00220811	LOC_Os05g09620.1	0.763717	-0.388889	1.30938	0.459584	bidirectional	Apo- to IR64-specific allele preference change
LOC_Os09g20830.3	2.02033	1.01459	2.02033	0.486435	LOC_Os09g20830.3	0.506428	-0.981571	1.97461	0.038608	bidirectional	Apo- to IR64-specific allele preference change
LOC_Os01g41420.1	2.09091	1.06413	2.09091	1.53287e-07	LOC_Os01g41420.1	0.46875	-1.09311	2.13333	0.000948812	bidirectional	Apo- to IR64-specific allele preference change
LOC_Os02g37030.1	2.125	1.08746	2.125	0.901681	LOC_Os02g37030.1	0.555006	-0.849426	1.80178	0.0113988	bidirectional	Apo- to IR64-specific allele preference change
LOC_Os09g24670.2	2.14183	1.09884	2.14183	0.849894	LOC_Os09g24670.2	0.049554	-4.33485	20.18	4.44521e-05	bidirectional	Apo- to IR64-specific allele preference change
LOC_Os03g17010.1	2.44444	1.28951	2.44444	0.00108474	LOC_Os03g17010.1	0.666667	-0.584963	1.5	0.00736976	bidirectional	Apo- to IR64-specific allele preference change
LOC_Os12g13174.1	2.5	1.32193	2.5	0.223783	LOC_Os12g13174.1	0.265076	-1.91552	3.7725	0.0421064	bidirectional	Apo- to IR64-specific allele preference change
LOC_Os07g48970.2	4.5839	2.19657	4.5839	0.704777	LOC_Os07g48970.2	0.30349	-1.72028	3.295	0.0282821	bidirectional	Apo- to IR64-specific allele preference change
LOC_Os01g38480.1	1.25095	0.323028	1.25095	0.382815	LOC_Os01g38480.1	1.23952	0.309782	1.23952	0.015153	CBD	Apo-preferring at normal con; symmetrical at stress
LOC_Os11g42490.1	1.25097	0.323043	1.25097	0.0116293	LOC_Os11g42490.1	0.901387	-0.149782	1.1094	8.06947e-09	CBD	Apo-preferring at normal con; symmetrical at stress
LOC_Os02g47120.1	1.26265	0.336457	1.26265	0.431901	LOC_Os02g47120.1	1.15612	0.20929	1.15612	5.04465e-05	CBD	Apo-preferring at normal con; symmetrical at stress
LOC_Os12g44150.1	1.26718	0.341623	1.26718	0.00148206	LOC_Os12g44150.1	1.20757	0.272106	1.20757	4.02318e-07	CBD	Apo-preferring at normal con; symmetrical at stress
LOC_Os04g31700.1	1.27069	0.34561	1.27069	0.0273948	LOC_Os04g31700.1	1.23412	0.303477	1.23412	0.338914	CBD	Apo-preferring at normal con; symmetrical at stress
LOC_Os09g33810.2	1.2713	0.346306	1.2713	0.0990436	LOC_Os09g33810.2	1.12824	0.174079	1.12824	0.0139609	CBD	Apo-preferring at normal con; symmetrical at stress
LOC_Os01g36920.2	1.27192	0.34701	1.27192	0.33684	LOC_Os01g36920.2	1.15186	0.203968	1.15186	0.00186596	CBD	Apo-preferring at normal con; symmetrical at stress
LOC_Os03g15720.2	1.27418	0.349569	1.27418	0.0173764	LOC_Os03g15720.2	1.13062	0.17712	1.13062	0.0148482	CBD	Apo-preferring at normal con; symmetrical at stress
LOC_Os06g12876.1	1.2846	0.361321	1.2846	0.597982	LOC_Os06g12876.1	1.24161	0.312206	1.24161	0.0383369	CBD	Apo-preferring at normal con; symmetrical at stress
LOC_Os01g37560.2	1.28856	0.365763	1.28856	0.00102769	LOC_Os01g37560.2	0.856042	-0.224247	1.16817	0.795537	CBD	Apo-preferring at normal con; symmetrical at stress
LOC_Os12g35320.1	1.29412	0.37197	1.29412	0.584467	LOC_Os12g35320.1	1.01804	0.0257912	1.01804	0.020002	CBD	Apo-preferring at normal con; symmetrical at stress
LOC_Os05g48630.1	1.29687	0.375039	1.29687	0.00151651	LOC_Os05g48630.1	1.16667	0.222392	1.16667	2.44008e-08	CBD	Apo-preferring at normal con; symmetrical at stress
LOC_Os08g07830.1	1.30474	0.383767	1.30474	0.0357354	LOC_Os08g07830.1	1.00794	0.0114067	1.00794	0.8033	CBD	Apo-preferring at normal con; symmetrical at stress
LOC_Os03g17490.2	1.30633	0.385522	1.30633	0.00727697	LOC_Os03g17490.2	0.94054	-0.0884395	1.06322	0.0142447	CBD	Apo-preferring at normal con; symmetrical at stress
LOC_Os04g08749.1	1.3125	0.392317	1.3125	1	LOC_Os04g08749.1	0.9375	-0.0931094	1.06667	0.0142601	CBD	Apo-preferring at normal con; symmetrical at stress
LOC_Os10g30520.1	1.31429	0.394279	1.31429	0.0399449	LOC_Os10g30520.1	1.056	0.0786077	1.056	0.273589	CBD	Apo-preferring at normal con; symmetrical at stress
LOC_Os02g50130.1	1.33656	0.418521	1.33656	4.64226e-05	LOC_Os02g50130.1	1.11326	0.154793	1.11326	0.142095	CBD	Apo-preferring at normal con; symmetrical at stress
LOC_Os01g73530.2	1.34461	0.427188	1.34461	0.0122133	LOC_Os01g73530.2	1.07512	0.104502	1.07512	0.975779	CBD	Apo-preferring at normal con; symmetrical at stress
LOC_Os03g52490.1	1.3502	0.433175	1.3502	0.0297966	LOC_Os03g52490.1	1.01161	0.0166572	1.01161	5.4497e-08	CBD	Apo-preferring at normal con; symmetrical at stress
LOC_Os11g44810.1	1.36111	0.444785	1.36111	0.0171929	LOC_Os11g44810.1	0.946111	-0.0799187	1.05696	0.0587749	CBD	Apo-preferring at normal con; symmetrical at stress
LOC_Os11g36070.2	1.36114	0.444813	1.36114	0.0391424	LOC_Os11g36070.2	1.18645	0.246653	1.18645	0.992665	CBD	Apo-preferring at normal con; symmetrical at stress
LOC_Os09g15810.1	1.36364	0.447459	1.36364	0.15794	LOC_Os09g15810.1	1	0	1	0.00882095	CBD	Apo-preferring at normal con; symmetrical at stress
LOC_Os02g46980.1	1.37002	0.454199	1.37002	0.00173339	LOC_Os02g46980.1	1.16195	0.216553	1.16195	1.19623e-13	CBD	Apo-preferring at normal con; symmetrical at stress
LOC_Os03g55030.1	1.38095	0.465664	1.38095	0.0143045	LOC_Os03g55030.1	0.969697	-0.0443941	1.03125	5.17861e-13	CBD	Apo-preferring at normal con; symmetrical at stress
LOC_Os01g12750.1	1.38807	0.473085	1.38807	0.811797	LOC_Os01g12750.1	1.17368	0.231042	1.17368	0.0468095	CBD	Apo-preferring at normal con; symmetrical at stress
LOC_Os03g16800.2	1.39684	0.482171	1.39684	0.00153292	LOC_Os03g16800.2	1	0	1	7.96539e-05	CBD	Apo-preferring at normal con; symmetrical at stress
LOC_Os08g42720.1	1.41502	0.500818	1.41502	0.596023	LOC_Os08g42720.1	1.13951	0.188418	1.13951	5.38493e-12	CBD	Apo-preferring at normal con; symmetrical at stress
LOC_Os08g10590.1	1.41767	0.503522	1.41767	0.594679	LOC_Os08g10590.1	1.04033	0.0570406	1.04033	0.000939406	CBD	Apo-preferring at normal con; symmetrical at stress
LOC_Os12g27994.2	1.41888	0.504753	1.41888	0.00513459	LOC_Os12g27994.2	0.863276	-0.212106	1.15838	0.0375717	CBD	Apo-preferring at normal con; symmetrical at stress
LOC_Os12g42100.1	1.42698	0.512967	1.42698	0.0964955	LOC_Os12g42100.1	1.08878	0.122714	1.08878	0.0242835	CBD	Apo-preferring at normal con; symmetrical at stress
LOC_Os11g42000.1	1.43097	0.516995	1.43097	0.0332793	LOC_Os11g42000.1	1.07574	0.105334	1.07574	1	CBD	Apo-preferring at normal con; symmetrical at stress
LOC_Os05g41550.5	1.44889	0.53495	1.44889	3.55252e-07	LOC_Os05g41550.5	1.10881	0.149016	1.10881	7.29125e-07	CBD	Apo-preferring at normal con; symmetrical at stress
LOC_Os03g53710.1	1.44982	0.535874	1.44982	3.66351e-06	LOC_Os03g53710.1	1.11578	0.158058	1.11578	2.57322e-07	CBD	Apo-preferring at normal con; symmetrical at stress
LOC_Os02g02770.1	1.4837	0.569201	1.4837	0.33113	LOC_Os02g02770.1	1.05097	0.0717246	1.05097	1.68643e-05	CBD	Apo-preferring at normal con; symmetrical at stress
LOC_Os02g47510.1	1.49161	0.576868	1.49161	0.00134369	LOC_Os02g47510.1	1.19896	0.261783	1.19896	4.00589e-31	CBD	Apo-preferring at normal con; symmetrical at stress
LOC_Os03g22730.1	1.50106	0.585979	1.50106	0.0427265	LOC_Os03g22730.1	0.935484	-0.0962153	1.06897	0.612987	CBD	Apo-preferring at normal con; symmetrical at stress
LOC_Os01g65650.1	1.50363	0.58845	1.50363	1	LOC_Os01g65650.1	1.17429	0.231789	1.17429	0.00676377	CBD	Apo-preferring at normal con; symmetrical at stress
LOC_Os03g03910.1	1.51282	0.597241	1.51282	0.12304	LOC_Os03g03910.1	1.21176	0.27711	1.21176	7.37872e-12	CBD	Apo-preferring at normal con; symmetrical at stress
LOC_Os09g33810.5	1.51947	0.60357	1.51947	0.0217512	LOC_Os09g33810.5	1.05196	0.0730835	1.05196	0.0141848	CBD	Apo-preferring at normal con; symmetrical at stress
LOC_Os02g09750.1	1.54237	0.62515	1.54237	0.305908	LOC_Os02g09750.1	1	0	1	0.00542258	CBD	Apo-preferring at normal con; symmetrical at stress
LOC_Os01g68060.1	1.55263	0.634719	1.55263	8.06035e-05	LOC_Os01g68060.1	0.876053	-0.19091	1.14148	0.00343267	CBD	Apo-preferring at normal con; symmetrical at stress
LOC_Os04g38480.2	1.57535	0.655671	1.57535	9.47434e-06	LOC_Os04g38480.2	1.11022	0.150847	1.11022	0.296739	CBD	Apo-preferring at normal con; symmetrical at stress
LOC_Os06g04910.1	1.61749	0.693756	1.61749	0.0249245	LOC_Os06g04910.1	1.13418	0.181652	1.13418	0.730942	CBD	Apo-preferring at normal con; symmetrical at stress
LOC_Os02g09140.1	1.6211	0.696975	1.6211	0.0108299	LOC_Os02g09140.1	1.04115	0.0581838	1.04115	0.105689	CBD	Apo-preferring at normal con; symmetrical at stress
LOC_Os09g24710.3	1.68182	0.750022	1.68182	0.103557	LOC_Os09g24710.3	1.18182	0.241008	1.18182	0.0208721	CBD	Apo-preferring at normal con; symmetrical at stress
LOC_Os07g38380.1	1.68961	0.756691	1.68961	0.00792414	LOC_Os07g38380.1	1.01565	0.0224047	1.01565	0.0151304	CBD	Apo-preferring at normal con; symmetrical at stress
LOC_Os02g41520.1	1.76234	0.817492	1.76234	0.0297813	LOC_Os02g41520.1	1	0	1	1	CBD	Apo-preferring at normal con; symmetrical at stress
LOC_Os02g01500.1	1.76779	0.821949	1.76779	0.106256	LOC_Os02g01500.1	1.0793	0.110101	1.0793	0.0318321	CBD	Apo-preferring at normal con; symmetrical at stress
LOC_Os08g10300.1	1.80049	0.848391	1.80049	3.84589e-18	LOC_Os08g10300.1	1.15803	0.211669	1.15803	8.9054e-43	CBD	Apo-preferring at normal con; symmetrical at stress
LOC_Os01g11230.1	1.80737	0.853892	1.80737	1	LOC_Os01g11230.1	0.96573	-0.0503083	1.03549	0.00046135	CBD	Apo-preferring at normal con; symmetrical at stress
LOC_Os01g68630.1	1.81611	0.860852	1.81611	0.0411958	LOC_Os01g68630.1	0.928233	-0.107441	1.07732	0.672509	CBD	Apo-preferring at normal con; symmetrical at stress
LOC_Os03g17570.3	1.86697	0.900697	1.86697	1.24142e-05	LOC_Os03g17570.3	1.09567	0.131809	1.09567	0.256482	CBD	Apo-preferring at normal con; symmetrical at stress
LOC_Os02g17470.2	1.87277	0.905171	1.87277	7.37605e-06	LOC_Os02g17470.2	1.15216	0.204347	1.15216	0.232099	CBD	Apo-preferring at normal con; symmetrical at stress
LOC_Os01g24060.2	1.89126	0.919352	1.89126	0.987816	LOC_Os01g24060.2	1.21454	0.280411	1.21454	0.0396189	CBD	Apo-preferring at normal con; symmetrical at stress
LOC_Os07g01030.1	1.90291	0.928205	1.90291	1	LOC_Os07g01030.1	1.23097	0.2998	1.23097	1.24945e-06	CBD	Apo-preferring at normal con; symmetrical at stress
LOC_Os02g33710.1	1.95652	0.968291	1.95652	0.241119	LOC_Os02g33710.1	1.18182	0.241008	1.18182	0.000332064	CBD	Apo-preferring at normal con; symmetrical at stress
LOC_Os01g28500.1	2.02163	1.01552	2.02163	0.764561	LOC_Os01g28500.1	1.00442	0.00636279	1.00442	0.0220174	CBD	Apo-preferring at normal con; symmetrical at stress
LOC_Os11g47920.1	2.08083	1.05716	2.08083	0.529043	LOC_Os11g47920.1	1.09602	0.132277	1.09602	0.0190449	CBD	Apo-preferring at normal con; symmetrical at stress
LOC_Os01g61630.1	2.16667	1.11548	2.16667	0.403672	LOC_Os01g61630.1	1	0	1	0.00437968	CBD	Apo-preferring at normal con; symmetrical at stress
LOC_Os11g15570.1	2.23235	1.15856	2.23235	2.78324e-11	LOC_Os11g15570.1	1.22531	0.293142	1.22531	0.0938031	CBD	Apo-preferring at normal con; symmetrical at stress
LOC_Os02g38170.1	2.23352	1.15932	2.23352	0.510246	LOC_Os02g38170.1	0.855747	-0.224743	1.16857	0.00153408	CBD	Apo-preferring at normal con; symmetrical at stress
LOC_Os08g09350.1	2.30762	1.20641	2.30762	0.000628217	LOC_Os08g09350.1	1.00374	0.00538948	1.00374	0.780508	CBD	Apo-preferring at normal con; symmetrical at stress
LOC_Os01g64960.2	2.52941	1.3388	2.52941	0.000143597	LOC_Os01g64960.2	1.22231	0.289608	1.22231	6.23999e-11	CBD	Apo-preferring at normal con; symmetrical at stress
LOC_Os10g04600.2	2.67514	1.41961	2.67514	0.0305525	LOC_Os10g04600.2	0.861498	-0.215081	1.16077	1	CBD	Apo-preferring at normal con; symmetrical at stress
LOC_Os04g01540.1	2.9	1.53605	2.9	0.0493146	LOC_Os04g01540.1	0.956522	-0.0641303	1.04545	2.99372e-06	CBD	Apo-preferring at normal con; symmetrical at stress
LOC_Os04g30010.1	3.15652	1.65834	3.15652	0.0152273	LOC_Os04g30010.1	0.985367	-0.021267	1.01485	0.0138168	CBD	Apo-preferring at normal con; symmetrical at stress
LOC_Os02g57270.2	0.124211	-3.00914	8.05083	0.000917657	LOC_Os02g57270.2	0.891973	-0.164928	1.12111	1	CBD	IR64-preferring at normal con; symmetrical at stress
LOC_Os02g47620.3	0.217391	-2.20163	4.6	0.0392027	LOC_Os02g47620.3	1.15472	0.207541	1.15472	0.626557	CBD	IR64-preferring at normal con; symmetrical at stress
LOC_Os04g36590.1	0.262738	-1.9283	3.80607	0.0548322	LOC_Os04g36590.1	1.03653	0.0517567	1.03653	0.000500276	CBD	IR64-preferring at normal con; symmetrical at stress
LOC_Os08g44860.7	0.298745	-1.74301	3.34733	0.00347577	LOC_Os08g44860.7	0.959344	-0.0598803	1.04238	0.161826	CBD	IR64-preferring at normal con; symmetrical at stress
LOC_Os06g11990.1	0.349803	-1.51538	2.85875	0.00676562	LOC_Os06g11990.1	1.12051	0.164153	1.12051	0.229086	CBD	IR64-preferring at normal con; symmetrical at stress
LOC_Os03g02020.3	0.358542	-1.47979	2.78907	0.0364191	LOC_Os03g02020.3	0.896432	-0.157733	1.11553	0.00940801	CBD	IR64-preferring at normal con; symmetrical at stress
LOC_Os02g57290.1	0.385154	-1.37649	2.59636	2.22701e-05	LOC_Os02g57290.1	0.956712	-0.0638435	1.04525	2.7644e-09	CBD	IR64-preferring at normal con; symmetrical at stress
LOC_Os01g25010.1	0.389323	-1.36096	2.56856	0.0126879	LOC_Os01g25010.1	1.08761	0.121161	1.08761	0.00987929	CBD	IR64-preferring at normal con; symmetrical at stress
LOC_Os09g36770.2	0.396183	-1.33576	2.52408	1	LOC_Os09g36770.2	1.12756	0.173203	1.12756	0.00622291	CBD	IR64-preferring at normal con; symmetrical at stress
LOC_Os08g39300.3	0.397307	-1.33167	2.51694	0.353457	LOC_Os08g39300.3	0.979264	-0.0302298	1.02117	0.0350579	CBD	IR64-preferring at normal con; symmetrical at stress
LOC_Os11g06300.1	0.409012	-1.28979	2.44492	0.246899	LOC_Os11g06300.1	0.822759	-0.281458	1.21542	0.0117247	CBD	IR64-preferring at normal con; symmetrical at stress
LOC_Os12g42220.1	0.414909	-1.26913	2.41017	0.0246645	LOC_Os12g42220.1	0.908999	-0.137649	1.10011	1	CBD	IR64-preferring at normal con; symmetrical at stress
LOC_Os07g08030.1	0.427795	-1.22501	2.33757	0.00836689	LOC_Os07g08030.1	0.894737	-0.160465	1.11765	3.72581e-05	CBD	IR64-preferring at normal con; symmetrical at stress
LOC_Os01g03320.1	0.4375	-1.19265	2.28571	0.156746	LOC_Os01g03320.1	1.02128	0.0303736	1.02128	0.0419149	CBD	IR64-preferring at normal con; symmetrical at stress
LOC_Os11g28300.2	0.466622	-1.09967	2.14306	0.951833	LOC_Os11g28300.2	0.950214	-0.0736761	1.05239	0.00113719	CBD	IR64-preferring at normal con; symmetrical at stress
LOC_Os03g22270.3	0.466684	-1.09948	2.14278	0.336101	LOC_Os03g22270.3	0.978269	-0.0316974	1.02221	0.0141123	CBD	IR64-preferring at normal con; symmetrical at stress
LOC_Os01g24950.1	0.498592	-1.00407	2.00565	0.308708	LOC_Os01g24950.1	1.05995	0.0839932	1.05995	0.0412173	CBD	IR64-preferring at normal con; symmetrical at stress
LOC_Os12g25700.2	0.498847	-1.00333	2.00462	0.358016	LOC_Os12g25700.2	1.04151	0.0586781	1.04151	0.0373023	CBD	IR64-preferring at normal con; symmetrical at stress
LOC_Os08g13920.1	0.518345	-0.948017	1.92922	1.1084e-06	LOC_Os08g13920.1	0.807808	-0.307915	1.23792	8.13158e-05	CBD	IR64-preferring at normal con; symmetrical at stress
LOC_Os08g14950.1	0.532606	-0.908859	1.87756	3.7443e-09	LOC_Os08g14950.1	0.886311	-0.174115	1.12827	0.0917961	CBD	IR64-preferring at normal con; symmetrical at stress
LOC_Os11g05260.1	0.535506	-0.901025	1.86739	0.0131534	LOC_Os11g05260.1	0.834873	-0.260372	1.19779	0.0798592	CBD	IR64-preferring at normal con; symmetrical at stress
LOC_Os04g09530.2	0.538953	-0.891769	1.85545	0.0160249	LOC_Os04g09530.2	1.15299	0.205381	1.15299	0.368551	CBD	IR64-preferring at normal con; symmetrical at stress
LOC_Os04g31924.1	0.539452	-0.890435	1.85373	0.00559139	LOC_Os04g31924.1	0.852941	-0.229482	1.17241	0.0059092	CBD	IR64-preferring at normal con; symmetrical at stress
LOC_Os03g22270.2	0.541268	-0.885586	1.84751	0.00635538	LOC_Os03g22270.2	0.89353	-0.162412	1.11916	0.0429545	CBD	IR64-preferring at normal con; symmetrical at stress
LOC_Os01g42280.1	0.545505	-0.874335	1.83316	0.0246177	LOC_Os01g42280.1	0.811871	-0.300678	1.23172	0.0948544	CBD	IR64-preferring at normal con; symmetrical at stress
LOC_Os01g05500.1	0.560139	-0.836144	1.78527	0.00510516	LOC_Os01g05500.1	1.04356	0.0615108	1.04356	0.764867	CBD	IR64-preferring at normal con; symmetrical at stress
LOC_Os02g39740.1	0.568966	-0.813587	1.75758	8.82469e-05	LOC_Os02g39740.1	0.859286	-0.21879	1.16376	0.000216156	CBD	IR64-preferring at normal con; symmetrical at stress
LOC_Os02g42620.1	0.573558	-0.801988	1.7435	0.0197198	LOC_Os02g42620.1	0.994469	-0.00800202	1.00556	0.0156807	CBD	IR64-preferring at normal con; symmetrical at stress
LOC_Os11g16290.1	0.582189	-0.780441	1.71766	0.358592	LOC_Os11g16290.1	1.227	0.295133	1.227	0.00129689	CBD	IR64-preferring at normal con; symmetrical at stress
LOC_Os02g12890.2	0.592106	-0.756073	1.68889	0.127956	LOC_Os02g12890.2	0.803018	-0.316496	1.2453	6.2401e-11	CBD	IR64-preferring at normal con; symmetrical at stress
LOC_Os08g30930.1	0.593779	-0.752002	1.68413	0.0339952	LOC_Os08g30930.1	0.864075	-0.210772	1.15731	0.0081803	CBD	IR64-preferring at normal con; symmetrical at stress
LOC_Os02g27960.1	0.594981	-0.749085	1.68073	0.497003	LOC_Os02g27960.1	1.15374	0.206314	1.15374	0.000992003	CBD	IR64-preferring at normal con; symmetrical at stress
LOC_Os06g16260.1	0.595082	-0.74884	1.68044	0.648687	LOC_Os06g16260.1	1.02196	0.0313421	1.02196	0.00067221	CBD	IR64-preferring at normal con; symmetrical at stress
LOC_Os02g57290.2	0.604455	-0.726294	1.65438	0.00240278	LOC_Os02g57290.2	0.96524	-0.0510399	1.03601	1.56379e-05	CBD	IR64-preferring at normal con; symmetrical at stress
LOC_Os06g09910.1	0.609559	-0.714163	1.64053	0.41283	LOC_Os06g09910.1	0.975179	-0.0362609	1.02545	0.0107551	CBD	IR64-preferring at normal con; symmetrical at stress
LOC_Os09g17810.1	0.618474	-0.693215	1.61688	1	LOC_Os09g17810.1	0.995308	-0.00678509	1.00471	0.0384454	CBD	IR64-preferring at normal con; symmetrical at stress
LOC_Os03g06620.1	0.625	-0.678072	1.6	0.416567	LOC_Os03g06620.1	1.17391	0.231326	1.17391	0.000757462	CBD	IR64-preferring at normal con; symmetrical at stress
LOC_Os04g52900.1	0.626792	-0.673941	1.59543	0.00848318	LOC_Os04g52900.1	1.2455	0.316721	1.2455	0.908343	CBD	IR64-preferring at normal con; symmetrical at stress
LOC_Os01g66000.1	0.627166	-0.673082	1.59448	0.000349261	LOC_Os01g66000.1	0.909091	-0.137504	1.1	5.04428e-05	CBD	IR64-preferring at normal con; symmetrical at stress
LOC_Os01g74020.1	0.632918	-0.659909	1.57998	1.69668e-25	LOC_Os01g74020.1	1.06419	0.0897589	1.06419	3.84692e-09	CBD	IR64-preferring at normal con; symmetrical at stress
LOC_Os01g38970.1	0.636184	-0.652484	1.57187	0.00230048	LOC_Os01g38970.1	0.846893	-0.239748	1.18079	0.957411	CBD	IR64-preferring at normal con; symmetrical at stress
LOC_Os01g05470.1	0.638689	-0.646815	1.56571	0.0222765	LOC_Os01g05470.1	1.21583	0.281945	1.21583	0.161358	CBD	IR64-preferring at normal con; symmetrical at stress
LOC_Os07g49410.3	0.646871	-0.628449	1.5459	0.0581461	LOC_Os07g49410.3	1.11176	0.152848	1.11176	0.0471372	CBD	IR64-preferring at normal con; symmetrical at stress
LOC_Os03g15880.2	0.650049	-0.62138	1.53835	0.00630678	LOC_Os03g15880.2	1.09911	0.136333	1.09911	1	CBD	IR64-preferring at normal con; symmetrical at stress
LOC_Os02g01560.1	0.653061	-0.61471	1.53125	0.0101464	LOC_Os02g01560.1	1.16174	0.216282	1.16174	0.113849	CBD	IR64-preferring at normal con; symmetrical at stress
LOC_Os07g49150.1	0.658107	-0.603606	1.51951	0.831323	LOC_Os07g49150.1	0.919971	-0.12034	1.08699	0.000588532	CBD	IR64-preferring at normal con; symmetrical at stress
LOC_Os08g39160.1	0.658454	-0.602844	1.51871	0.00876418	LOC_Os08g39160.1	1.03095	0.0439705	1.03095	0.127569	CBD	IR64-preferring at normal con; symmetrical at stress
LOC_Os02g06300.1	0.67103	-0.57555	1.49025	0.268068	LOC_Os02g06300.1	0.913719	-0.130178	1.09443	0.00984285	CBD	IR64-preferring at normal con; symmetrical at stress
LOC_Os02g42600.1	0.673376	-0.570516	1.48505	0.204828	LOC_Os02g42600.1	0.900506	-0.151192	1.11049	1.54751e-05	CBD	IR64-preferring at normal con; symmetrical at stress
LOC_Os01g64280.1	0.68	-0.556393	1.47059	0.00298817	LOC_Os01g64280.1	0.85	-0.234465	1.17647	2.67958e-06	CBD	IR64-preferring at normal con; symmetrical at stress
LOC_Os12g35040.1	0.682443	-0.551221	1.46532	0.393764	LOC_Os12g35040.1	1.06345	0.0887461	1.06345	0.0339923	CBD	IR64-preferring at normal con; symmetrical at stress
LOC_Os02g57290.3	0.687266	-0.541059	1.45504	0.0149711	LOC_Os02g57290.3	1.22635	0.294367	1.22635	0.000563424	CBD	IR64-preferring at normal con; symmetrical at stress
LOC_Os05g35710.1	0.6875	-0.540568	1.45455	0.767837	LOC_Os05g35710.1	1.06061	0.0848889	1.06061	0.0147897	CBD	IR64-preferring at normal con; symmetrical at stress
LOC_Os09g19890.2	0.690075	-0.535174	1.44912	0.0428981	LOC_Os09g19890.2	0.972496	-0.0402365	1.02828	0.0390824	CBD	IR64-preferring at normal con; symmetrical at stress
LOC_Os04g53470.1	0.69411	-0.526763	1.44069	0.0407157	LOC_Os04g53470.1	1.09896	0.136138	1.09896	0.709126	CBD	IR64-preferring at normal con; symmetrical at stress
LOC_Os09g14410.1	0.697225	-0.520303	1.43426	0.0468548	LOC_Os09g14410.1	1.0075	0.010779	1.0075	0.551973	CBD	IR64-preferring at normal con; symmetrical at stress
LOC_Os03g01750.5	0.707845	-0.498495	1.41274	0.0317253	LOC_Os03g01750.5	0.849971	-0.234515	1.17651	0.966685	CBD	IR64-preferring at normal con; symmetrical at stress
LOC_Os04g33660.2	0.711702	-0.490655	1.40508	0.0246733	LOC_Os04g33660.2	1.18934	0.250167	1.18934	0.100116	CBD	IR64-preferring at normal con; symmetrical at stress
LOC_Os03g22050.3	0.713062	-0.4879	1.4024	0.00682698	LOC_Os03g22050.3	0.98393	-0.0233729	1.01633	0.98958	CBD	IR64-preferring at normal con; symmetrical at stress
LOC_Os01g10400.2	0.713073	-0.487879	1.40238	0.0480458	LOC_Os01g10400.2	0.819141	-0.287816	1.22079	0.0109315	CBD	IR64-preferring at normal con; symmetrical at stress
LOC_Os11g32500.1	0.714466	-0.485063	1.39965	5.41116e-06	LOC_Os11g32500.1	0.918786	-0.122199	1.08839	2.52099e-20	CBD	IR64-preferring at normal con; symmetrical at stress
LOC_Os01g24680.1	0.722051	-0.469827	1.38494	1	LOC_Os01g24680.1	0.876373	-0.190383	1.14107	7.44146e-05	CBD	IR64-preferring at normal con; symmetrical at stress
LOC_Os01g02600.1	0.723703	-0.46653	1.38178	0.00231985	LOC_Os01g02600.1	0.802368	-0.317663	1.24631	1	CBD	IR64-preferring at normal con; symmetrical at stress
LOC_Os02g57260.1	0.72443	-0.465083	1.3804	0.319447	LOC_Os02g57260.1	0.954823	-0.0666953	1.04731	0.031326	CBD	IR64-preferring at normal con; symmetrical at stress
LOC_Os06g02500.1	0.742179	-0.430161	1.34738	1.73345e-05	LOC_Os06g02500.1	0.809817	-0.304333	1.23485	0.000182652	CBD	IR64-preferring at normal con; symmetrical at stress
LOC_Os05g45950.1	0.743536	-0.427525	1.34492	0.251025	LOC_Os05g45950.1	0.888825	-0.170028	1.12508	0.0014746	CBD	IR64-preferring at normal con; symmetrical at stress
LOC_Os05g31160.2	0.7437	-0.427208	1.34463	0.0135462	LOC_Os05g31160.2	1.17159	0.228471	1.17159	0.0521166	CBD	IR64-preferring at normal con; symmetrical at stress
LOC_Os07g49410.1	0.755719	-0.404079	1.32324	0.0785887	LOC_Os07g49410.1	1	0	1	0.00521933	CBD	IR64-preferring at normal con; symmetrical at stress
LOC_Os02g06180.1	0.765873	-0.384824	1.3057	2.17996e-05	LOC_Os02g06180.1	0.91797	-0.123482	1.08936	0.0391011	CBD	IR64-preferring at normal con; symmetrical at stress
LOC_Os03g29950.1	0.767258	-0.382216	1.30334	0.00319014	LOC_Os03g29950.1	0.959562	-0.0595524	1.04214	3.49711e-08	CBD	IR64-preferring at normal con; symmetrical at stress
LOC_Os04g02780.1	0.768118	-0.380599	1.30188	0.00780989	LOC_Os04g02780.1	0.99387	-0.00887139	1.00617	0.190296	CBD	IR64-preferring at normal con; symmetrical at stress
LOC_Os08g30020.1	0.768149	-0.380542	1.30183	0.0491651	LOC_Os08g30020.1	0.871295	-0.198767	1.14772	0.000135341	CBD	IR64-preferring at normal con; symmetrical at stress
LOC_Os06g04140.1	0.776218	-0.365467	1.2883	0.702997	LOC_Os06g04140.1	0.824332	-0.278702	1.2131	0.0173629	CBD	IR64-preferring at normal con; symmetrical at stress
LOC_Os07g04180.1	0.777739	-0.362641	1.28578	0.000368623	LOC_Os07g04180.1	0.841893	-0.248291	1.1878	2.86208e-13	CBD	IR64-preferring at normal con; symmetrical at stress
LOC_Os01g11240.1	0.777778	-0.36257	1.28571	0.977541	LOC_Os01g11240.1	0.826087	-0.275634	1.21053	0.000638724	CBD	IR64-preferring at normal con; symmetrical at stress
LOC_Os07g42310.1	0.779114	-0.360094	1.28351	0.161392	LOC_Os07g42310.1	1.17267	0.229796	1.17267	0.0431662	CBD	IR64-preferring at normal con; symmetrical at stress
LOC_Os08g43440.1	0.780112	-0.358247	1.28187	0.0102935	LOC_Os08g43440.1	0.878265	-0.187272	1.13861	0.216023	CBD	IR64-preferring at normal con; symmetrical at stress
LOC_Os05g03480.4	0.783784	-0.351472	1.27586	0.0017821	LOC_Os05g03480.4	1.22727	0.295456	1.22727	0.880621	CBD	IR64-preferring at normal con; symmetrical at stress
LOC_Os01g57560.1	0.785102	-0.349049	1.27372	0.000604947	LOC_Os01g57560.1	0.980749	-0.0280445	1.01963	0.000223293	CBD	IR64-preferring at normal con; symmetrical at stress
LOC_Os02g51470.1	0.794118	-0.332575	1.25926	0.000551297	LOC_Os02g51470.1	0.814815	-0.295456	1.22727	3.05069e-08	CBD	IR64-preferring at normal con; symmetrical at stress
LOC_Os08g16010.1	0.797668	-0.32614	1.25365	0.142877	LOC_Os08g16010.1	0.820933	-0.284663	1.21813	2.37977e-06	CBD	IR64-preferring at normal con; symmetrical at stress
LOC_Os12g06250.1	0.828676	-0.271121	1.20674	1.74698e-05	LOC_Os12g06250.1	1.56182	0.643225	1.56182	0.243796	CBD	symmetrical at normal; Apo-preferring at stress
LOC_Os01g42090.1	0.843298	-0.245885	1.18582	0.00391142	LOC_Os01g42090.1	1.31558	0.395696	1.31558	0.154253	CBD	symmetrical at normal; Apo-preferring at stress
LOC_Os06g09610.2	0.843486	-0.245563	1.18556	3.36623e-07	LOC_Os06g09610.2	1.37162	0.455884	1.37162	5.64978e-06	CBD	symmetrical at normal; Apo-preferring at stress
LOC_Os02g16650.1	0.8698	-0.201244	1.14969	0.0289286	LOC_Os02g16650.1	1.60754	0.684851	1.60754	0.0699092	CBD	symmetrical at normal; Apo-preferring at stress
LOC_Os10g40830.1	0.883897	-0.17805	1.13135	0.591869	LOC_Os10g40830.1	1.29278	0.370473	1.29278	0.0341014	CBD	symmetrical at normal; Apo-preferring at stress
LOC_Os03g49510.1	0.889306	-0.169249	1.12447	0.526673	LOC_Os03g49510.1	1.42248	0.508404	1.42248	0.0122354	CBD	symmetrical at normal; Apo-preferring at stress
LOC_Os12g34874.1	0.89013	-0.167912	1.12343	0.272346	LOC_Os12g34874.1	3.44995	1.78657	3.44995	0.00333273	CBD	symmetrical at normal; Apo-preferring at stress
LOC_Os08g24770.1	0.937895	-0.0925023	1.06622	0.167898	LOC_Os08g24770.1	1.90889	0.932732	1.90889	0.0442005	CBD	symmetrical at normal; Apo-preferring at stress
LOC_Os06g18820.1	0.944695	-0.08208	1.05854	0.00463454	LOC_Os06g18820.1	1.45883	0.544815	1.45883	0.000765744	CBD	symmetrical at normal; Apo-preferring at stress
LOC_Os06g03930.2	0.954069	-0.0678349	1.04814	0.0215478	LOC_Os06g03930.2	1.89052	0.918782	1.89052	0.0803262	CBD	symmetrical at normal; Apo-preferring at stress
LOC_Os04g35760.1	0.955224	-0.0660892	1.04687	0.0102917	LOC_Os04g35760.1	1.63158	0.706269	1.63158	0.0475639	CBD	symmetrical at normal; Apo-preferring at stress
LOC_Os03g15870.1	0.980392	-0.0285692	1.02	0.11548	LOC_Os03g15870.1	1.41176	0.4975	1.41176	4.10045e-06	CBD	symmetrical at normal; Apo-preferring at stress
LOC_Os08g06140.1	1	0	1	0.158334	LOC_Os08g06140.1	1.83454	0.875422	1.83454	0.0410407	CBD	symmetrical at normal; Apo-preferring at stress
LOC_Os04g56070.1	1	0	1	0.103875	LOC_Os04g56070.1	2.39775	1.26168	2.39775	0.00247183	CBD	symmetrical at normal; Apo-preferring at stress
LOC_Os11g04409.2	1.00202	0.00290673	1.00202	0.789581	LOC_Os11g04409.2	2.55006	1.35053	2.55006	0.0141808	CBD	symmetrical at normal; Apo-preferring at stress
LOC_Os09g33810.3	1.01867	0.0266899	1.01867	0.856352	LOC_Os09g33810.3	1.45371	0.539738	1.45371	0.000467196	CBD	symmetrical at normal; Apo-preferring at stress
LOC_Os02g51570.1	1.02174	0.0310269	1.02174	0.0340106	LOC_Os02g51570.1	1.375	0.459432	1.375	1.10429e-08	CBD	symmetrical at normal; Apo-preferring at stress
LOC_Os01g12710.1	1.02415	0.034428	1.02415	0.0110484	LOC_Os01g12710.1	1.58126	0.661071	1.58126	0.108087	CBD	symmetrical at normal; Apo-preferring at stress
LOC_Os12g18900.1	1.0353	0.0500539	1.0353	0.0489881	LOC_Os12g18900.1	1.43782	0.523881	1.43782	2.03847e-05	CBD	symmetrical at normal; Apo-preferring at stress
LOC_Os09g33810.4	1.03633	0.0514836	1.03633	0.755221	LOC_Os09g33810.4	1.3454	0.428035	1.3454	0.000238292	CBD	symmetrical at normal; Apo-preferring at stress
LOC_Os05g25770.1	1.03912	0.0553567	1.03912	0.0570907	LOC_Os05g25770.1	1.4628	0.548733	1.4628	0.0432349	CBD	symmetrical at normal; Apo-preferring at stress
LOC_Os08g09180.1	1.04006	0.056664	1.04006	0.159615	LOC_Os08g09180.1	1.29222	0.369851	1.29222	0.00981746	CBD	symmetrical at normal; Apo-preferring at stress
LOC_Os06g03860.2	1.04304	0.0608009	1.04304	0.00298796	LOC_Os06g03860.2	1.87643	0.907988	1.87643	0.0362768	CBD	symmetrical at normal; Apo-preferring at stress
LOC_Os02g39630.3	1.04866	0.0685487	1.04866	0.349431	LOC_Os02g39630.3	1.46197	0.547917	1.46197	1.27454e-16	CBD	symmetrical at normal; Apo-preferring at stress
LOC_Os12g25690.1	1.04963	0.0698773	1.04963	0.00073593	LOC_Os12g25690.1	1.28571	0.36257	1.28571	0.986475	CBD	symmetrical at normal; Apo-preferring at stress
LOC_Os03g44150.1	1.05289	0.074355	1.05289	0.000476139	LOC_Os03g44150.1	1.497	0.582074	1.497	6.04522e-06	CBD	symmetrical at normal; Apo-preferring at stress
LOC_Os11g37970.1	1.05471	0.0768523	1.05471	6.80014e-06	LOC_Os11g37970.1	1.42318	0.509116	1.42318	7.64663e-53	CBD	symmetrical at normal; Apo-preferring at stress
LOC_Os06g43840.1	1.06192	0.0866756	1.06192	0.365462	LOC_Os06g43840.1	1.47495	0.560662	1.47495	0.0226391	CBD	symmetrical at normal; Apo-preferring at stress
LOC_Os03g17570.1	1.06604	0.0922566	1.06604	0.00718166	LOC_Os03g17570.1	1.36698	0.450992	1.36698	0.987007	CBD	symmetrical at normal; Apo-preferring at stress
LOC_Os03g45280.1	1.06897	0.0962153	1.06897	0.0021814	LOC_Os03g45280.1	1.4014	0.486867	1.4014	0.817518	CBD	symmetrical at normal; Apo-preferring at stress
LOC_Os03g15900.2	1.06996	0.0975559	1.06996	0.233939	LOC_Os03g15900.2	1.26656	0.340914	1.26656	0.0010883	CBD	symmetrical at normal; Apo-preferring at stress
LOC_Os03g52660.1	1.07895	0.109624	1.07895	0.0653298	LOC_Os03g52660.1	2.2036	1.13986	2.2036	0.0182494	CBD	symmetrical at normal; Apo-preferring at stress
LOC_Os08g03390.2	1.08108	0.112475	1.08108	0.0331056	LOC_Os08g03390.2	1.43478	0.520832	1.43478	0.727715	CBD	symmetrical at normal; Apo-preferring at stress
LOC_Os01g73540.1	1.08497	0.117658	1.08497	4.76803e-07	LOC_Os01g73540.1	1.3004	0.378955	1.3004	0.00262251	CBD	symmetrical at normal; Apo-preferring at stress
LOC_Os06g09910.2	1.08691	0.120238	1.08691	0.554046	LOC_Os06g09910.2	1.30312	0.381969	1.30312	0.000452227	CBD	symmetrical at normal; Apo-preferring at stress
LOC_Os03g15890.1	1.13505	0.182756	1.13505	0.0368555	LOC_Os03g15890.1	1.28752	0.364597	1.28752	0.0431028	CBD	symmetrical at normal; Apo-preferring at stress
LOC_Os02g27400.1	1.15017	0.201843	1.15017	0.747448	LOC_Os02g27400.1	1.51617	0.60043	1.51617	0.0239889	CBD	symmetrical at normal; Apo-preferring at stress
LOC_Os03g44210.1	1.15227	0.204478	1.15227	0.0339681	LOC_Os03g44210.1	1.27885	0.354847	1.27885	0.0692799	CBD	symmetrical at normal; Apo-preferring at stress
LOC_Os03g16050.1	1.15651	0.209776	1.15651	0.0142219	LOC_Os03g16050.1	1.30225	0.381006	1.30225	5.22126e-11	CBD	symmetrical at normal; Apo-preferring at stress
LOC_Os02g39730.3	1.16667	0.222392	1.16667	0.833298	LOC_Os02g39730.3	2.09091	1.06413	2.09091	0.0127738	CBD	symmetrical at normal; Apo-preferring at stress
LOC_Os03g17570.5	1.17493	0.23257	1.17493	0.0498232	LOC_Os03g17570.5	1.57146	0.652104	1.57146	0.338728	CBD	symmetrical at normal; Apo-preferring at stress
LOC_Os02g37060.1	1.18519	0.245112	1.18519	8.64144e-07	LOC_Os02g37060.1	1.3913	0.476438	1.3913	9.26125e-06	CBD	symmetrical at normal; Apo-preferring at stress
LOC_Os04g11970.1	1.20508	0.269135	1.20508	1.63496e-14	LOC_Os04g11970.1	1.89167	0.919661	1.89167	9.75353e-07	CBD	symmetrical at normal; Apo-preferring at stress
LOC_Os03g11780.1	1.20672	0.271085	1.20672	0.00391795	LOC_Os03g11780.1	2.47222	1.30581	2.47222	1	CBD	symmetrical at normal; Apo-preferring at stress
LOC_Os01g29390.1	1.21731	0.2837	1.21731	0.505058	LOC_Os01g29390.1	2	1	2	0.00138076	CBD	symmetrical at normal; Apo-preferring at stress
LOC_Os02g01150.4	1.22824	0.29659	1.22824	0.0343309	LOC_Os02g01150.4	1.66976	0.739645	1.66976	0.0113873	CBD	symmetrical at normal; Apo-preferring at stress
LOC_Os02g15660.1	0.800125	-0.321703	1.2498	2.04352e-07	LOC_Os02g15660.1	0.689466	-0.536448	1.4504	0.00531868	CBD	symmetrical at normal; IR64-preferring at stress
LOC_Os02g36210.1	0.800675	-0.320711	1.24895	0.909509	LOC_Os02g36210.1	0.785714	-0.347923	1.27273	0.0151763	CBD	symmetrical at normal; IR64-preferring at stress
LOC_Os04g38390.1	0.801239	-0.319695	1.24807	0.0136693	LOC_Os04g38390.1	0.614658	-0.702144	1.62692	0.238294	CBD	symmetrical at normal; IR64-preferring at stress
LOC_Os11g47320.2	0.802741	-0.316993	1.24573	0.856298	LOC_Os11g47320.2	0.623884	-0.680649	1.60286	0.0406844	CBD	symmetrical at normal; IR64-preferring at stress
LOC_Os03g22050.2	0.805475	-0.312089	1.2415	0.00573026	LOC_Os03g22050.2	0.722262	-0.469405	1.38454	0.0143202	CBD	symmetrical at normal; IR64-preferring at stress
LOC_Os06g03514.1	0.806716	-0.309867	1.23959	0.458142	LOC_Os06g03514.1	0.636018	-0.65286	1.57228	0.0284273	CBD	symmetrical at normal; IR64-preferring at stress
LOC_Os02g39795.1	0.808731	-0.306267	1.2365	9.12989e-23	LOC_Os02g39795.1	0.64887	-0.623998	1.54114	0.0348398	CBD	symmetrical at normal; IR64-preferring at stress
LOC_Os08g30020.2	0.810398	-0.303298	1.23396	0.00649956	LOC_Os08g30020.2	0.77986	-0.358713	1.28228	0.0111357	CBD	symmetrical at normal; IR64-preferring at stress
LOC_Os08g24390.2	0.818182	-0.289507	1.22222	0.0298333	LOC_Os08g24390.2	0.782609	-0.353637	1.27778	0.00904789	CBD	symmetrical at normal; IR64-preferring at stress
LOC_Os07g30670.3	0.824975	-0.277578	1.21216	7.09313e-11	LOC_Os07g30670.3	0.605424	-0.723983	1.65174	1.20936e-19	CBD	symmetrical at normal; IR64-preferring at stress
LOC_Os09g36090.1	0.825692	-0.276324	1.21111	0.797802	LOC_Os09g36090.1	0.639314	-0.645402	1.56418	0.0460313	CBD	symmetrical at normal; IR64-preferring at stress
LOC_Os07g49300.1	0.827359	-0.273414	1.20866	1	LOC_Os07g49300.1	0.711111	-0.491853	1.40625	0.000109075	CBD	symmetrical at normal; IR64-preferring at stress
LOC_Os03g48920.1	0.827878	-0.272509	1.20791	1.72988e-06	LOC_Os03g48920.1	0.738682	-0.436974	1.35376	0.40178	CBD	symmetrical at normal; IR64-preferring at stress
LOC_Os11g38260.1	0.830523	-0.267908	1.20406	0.0047187	LOC_Os11g38260.1	0.727516	-0.458949	1.37454	1.14894e-06	CBD	symmetrical at normal; IR64-preferring at stress
LOC_Os02g05370.2	0.831253	-0.266641	1.203	0.0058169	LOC_Os02g05370.2	0.571429	-0.807355	1.75	0.301283	CBD	symmetrical at normal; IR64-preferring at stress
LOC_Os06g43800.2	0.833333	-0.263034	1.2	0.142235	LOC_Os06g43800.2	0.6875	-0.540568	1.45455	0.000144776	CBD	symmetrical at normal; IR64-preferring at stress
LOC_Os08g41990.1	0.833801	-0.262226	1.19933	0.856152	LOC_Os08g41990.1	0.711603	-0.490856	1.40528	1.62858e-09	CBD	symmetrical at normal; IR64-preferring at stress
LOC_Os01g65904.1	0.834103	-0.261702	1.19889	0.0919377	LOC_Os01g65904.1	0.775862	-0.366128	1.28889	0.0282685	CBD	symmetrical at normal; IR64-preferring at stress
LOC_Os11g15520.1	0.836138	-0.258187	1.19597	1.02581e-09	LOC_Os11g15520.1	0.571043	-0.808328	1.75118	0.00225725	CBD	symmetrical at normal; IR64-preferring at stress
LOC_Os08g10320.3	0.83801	-0.25496	1.1933	0.0470092	LOC_Os08g10320.3	0.763589	-0.389132	1.3096	0.00504846	CBD	symmetrical at normal; IR64-preferring at stress
LOC_Os01g25386.1	0.838657	-0.253847	1.19238	0.791793	LOC_Os01g25386.1	0.691263	-0.532694	1.44663	0.015621	CBD	symmetrical at normal; IR64-preferring at stress
LOC_Os05g42424.1	0.841026	-0.249777	1.18902	0.213413	LOC_Os05g42424.1	0.725921	-0.462116	1.37756	0.000217061	CBD	symmetrical at normal; IR64-preferring at stress
LOC_Os01g12220.1	0.84113	-0.249599	1.18888	1	LOC_Os01g12220.1	0.796324	-0.328572	1.25577	0.00108598	CBD	symmetrical at normal; IR64-preferring at stress
LOC_Os02g51470.2	0.85	-0.234465	1.17647	0.00847886	LOC_Os02g51470.2	0.297297	-1.75002	3.36364	1.08551e-10	CBD	symmetrical at normal; IR64-preferring at stress
LOC_Os01g40710.1	0.853223	-0.229005	1.17203	0.525554	LOC_Os01g40710.1	0.663163	-0.592565	1.50793	4.76586e-14	CBD	symmetrical at normal; IR64-preferring at stress
LOC_Os07g30670.2	0.856364	-0.223705	1.16773	1.26456e-10	LOC_Os07g30670.2	0.673529	-0.570189	1.48472	4.02366e-14	CBD	symmetrical at normal; IR64-preferring at stress
LOC_Os07g01060.1	0.859902	-0.217755	1.16292	0.915668	LOC_Os07g01060.1	0.516283	-0.953766	1.93692	0.018644	CBD	symmetrical at normal; IR64-preferring at stress
LOC_Os07g30670.1	0.862787	-0.212924	1.15903	4.77086e-11	LOC_Os07g30670.1	0.542356	-0.882688	1.84381	6.81324e-14	CBD	symmetrical at normal; IR64-preferring at stress
LOC_Os05g28300.1	0.866341	-0.206994	1.15428	5.55245e-08	LOC_Os05g28300.1	0.628772	-0.669391	1.5904	3.45838e-05	CBD	symmetrical at normal; IR64-preferring at stress
LOC_Os05g41640.1	0.867251	-0.205478	1.15307	1.4112e-24	LOC_Os05g41640.1	0.78349	-0.352013	1.27634	2.55504e-33	CBD	symmetrical at normal; IR64-preferring at stress
LOC_Os08g27840.2	0.873572	-0.195001	1.14473	5.8527e-09	LOC_Os08g27840.2	0.658599	-0.602529	1.51838	0.0853285	CBD	symmetrical at normal; IR64-preferring at stress
LOC_Os04g33190.1	0.880716	-0.183251	1.13544	0.00339403	LOC_Os04g33190.1	0.739405	-0.435563	1.35244	0.196058	CBD	symmetrical at normal; IR64-preferring at stress
LOC_Os01g12740.1	0.884615	-0.176878	1.13043	0.476698	LOC_Os01g12740.1	0.786521	-0.346442	1.27142	0.0183732	CBD	symmetrical at normal; IR64-preferring at stress
LOC_Os02g17350.2	0.886015	-0.174597	1.12865	0.0317781	LOC_Os02g17350.2	0.769205	-0.37856	1.30004	0.0112812	CBD	symmetrical at normal; IR64-preferring at stress
LOC_Os04g55920.2	0.888889	-0.169925	1.125	1	LOC_Os04g55920.2	0.352941	-1.5025	2.83333	0.000770495	CBD	symmetrical at normal; IR64-preferring at stress
LOC_Os04g53310.1	0.890943	-0.166596	1.12241	1	LOC_Os04g53310.1	0.571429	-0.807355	1.75	0.0139155	CBD	symmetrical at normal; IR64-preferring at stress
LOC_Os08g03579.2	0.893428	-0.162576	1.11928	0.0435966	LOC_Os08g03579.2	0.696102	-0.52263	1.43657	1.50045e-09	CBD	symmetrical at normal; IR64-preferring at stress
LOC_Os11g44810.3	0.893617	-0.162271	1.11905	0.00270199	LOC_Os11g44810.3	0.672131	-0.573185	1.4878	0.609007	CBD	symmetrical at normal; IR64-preferring at stress
LOC_Os11g26850.2	0.895491	-0.159249	1.11671	0.00681626	LOC_Os11g26850.2	0.582667	-0.779257	1.71625	0.628934	CBD	symmetrical at normal; IR64-preferring at stress
LOC_Os05g02680.1	0.896552	-0.157541	1.11538	0.505303	LOC_Os05g02680.1	0.73913	-0.436099	1.35294	0.0024692	CBD	symmetrical at normal; IR64-preferring at stress
LOC_Os05g41640.2	0.896963	-0.156879	1.11487	1.12328e-24	LOC_Os05g41640.2	0.774092	-0.369424	1.29184	7.40294e-33	CBD	symmetrical at normal; IR64-preferring at stress
LOC_Os01g65169.1	0.912911	-0.131454	1.0954	0.0643432	LOC_Os01g65169.1	0.691746	-0.531685	1.44562	7.33554e-07	CBD	symmetrical at normal; IR64-preferring at stress
LOC_Os08g15230.1	0.91499	-0.128172	1.09291	0.00159728	LOC_Os08g15230.1	0.765601	-0.385335	1.30616	0.0677634	CBD	symmetrical at normal; IR64-preferring at stress
LOC_Os05g25370.1	0.915982	-0.126609	1.09172	0.24466	LOC_Os05g25370.1	0.388068	-1.36562	2.57687	0.000222475	CBD	symmetrical at normal; IR64-preferring at stress
LOC_Os11g26850.3	0.917045	-0.124935	1.09046	0.0056333	LOC_Os11g26850.3	0.691752	-0.531672	1.4456	0.728833	CBD	symmetrical at normal; IR64-preferring at stress
LOC_Os11g05552.1	0.91797	-0.123482	1.08936	0.944325	LOC_Os11g05552.1	0.654662	-0.611177	1.52751	0.000166356	CBD	symmetrical at normal; IR64-preferring at stress
LOC_Os02g39790.2	0.920596	-0.11936	1.08625	4.57393e-21	LOC_Os02g39790.2	0.652574	-0.615787	1.53239	0.0257686	CBD	symmetrical at normal; IR64-preferring at stress
LOC_Os01g22520.1	0.928514	-0.107005	1.07699	4.11824e-12	LOC_Os01g22520.1	0.780736	-0.357093	1.28084	3.98989e-06	CBD	symmetrical at normal; IR64-preferring at stress
LOC_Os12g17910.1	0.932336	-0.101078	1.07257	0.0242813	LOC_Os12g17910.1	0.7621	-0.391947	1.31216	5.92508e-12	CBD	symmetrical at normal; IR64-preferring at stress
LOC_Os08g41390.1	0.932447	-0.100906	1.07245	0.450481	LOC_Os08g41390.1	0.222222	-2.16993	4.5	0.00456843	CBD	symmetrical at normal; IR64-preferring at stress
LOC_Os03g52840.2	0.934428	-0.0978451	1.07017	1.92067e-12	LOC_Os03g52840.2	0.746762	-0.421279	1.33911	1.85404e-10	CBD	symmetrical at normal; IR64-preferring at stress
LOC_Os02g09340.1	0.934655	-0.0974948	1.06991	0.809502	LOC_Os02g09340.1	0.740741	-0.432959	1.35	0.00685557	CBD	symmetrical at normal; IR64-preferring at stress
LOC_Os08g42590.3	0.944444	-0.0824622	1.05882	0.173997	LOC_Os08g42590.3	0.35	-1.51457	2.85714	0.00031883	CBD	symmetrical at normal; IR64-preferring at stress
LOC_Os03g51080.1	0.944444	-0.0824622	1.05882	1	LOC_Os03g51080.1	0.684211	-0.547488	1.46154	0.000580695	CBD	symmetrical at normal; IR64-preferring at stress
LOC_Os04g31924.2	0.947368	-0.0780025	1.05556	0.762963	LOC_Os04g31924.2	0.712895	-0.488239	1.40273	0.00142658	CBD	symmetrical at normal; IR64-preferring at stress
LOC_Os08g39860.1	0.947724	-0.0774608	1.05516	0.280389	LOC_Os08g39860.1	0.515085	-0.957118	1.94143	0.00340801	CBD	symmetrical at normal; IR64-preferring at stress
LOC_Os06g17280.1	0.954483	-0.0672085	1.04769	0.603732	LOC_Os06g17280.1	0.775938	-0.365986	1.28876	0.0208965	CBD	symmetrical at normal; IR64-preferring at stress
LOC_Os01g04480.1	0.960868	-0.0575897	1.04073	0.00226147	LOC_Os01g04480.1	0.546924	-0.870588	1.82841	0.51948	CBD	symmetrical at normal; IR64-preferring at stress
LOC_Os11g26860.1	0.965032	-0.051352	1.03624	0.996094	LOC_Os11g26860.1	0.608696	-0.716207	1.64286	5.28766e-07	CBD	symmetrical at normal; IR64-preferring at stress
LOC_Os11g11950.1	0.966995	-0.0484193	1.03413	4.26188e-29	LOC_Os11g11950.1	0.533626	-0.906099	1.87397	0.00705687	CBD	symmetrical at normal; IR64-preferring at stress
LOC_Os02g58790.1	0.978379	-0.0315342	1.0221	0.0224048	LOC_Os02g58790.1	0.718629	-0.47668	1.39154	0.00038903	CBD	symmetrical at normal; IR64-preferring at stress
LOC_Os01g24680.2	0.98199	-0.0262194	1.01834	0.0106049	LOC_Os01g24680.2	0.747728	-0.419415	1.33738	0.00362067	CBD	symmetrical at normal; IR64-preferring at stress
LOC_Os08g14660.1	0.985441	-0.0211588	1.01477	0.00311236	LOC_Os08g14660.1	0.449209	-1.15454	2.22613	0.016744	CBD	symmetrical at normal; IR64-preferring at stress
LOC_Os06g16420.1	0.987879	-0.0175933	1.01227	0.854449	LOC_Os06g16420.1	0.798026	-0.325492	1.25309	0.00696275	CBD	symmetrical at normal; IR64-preferring at stress
LOC_Os10g41650.1	0.998295	-0.00246136	1.00171	0.0823013	LOC_Os10g41650.1	0.571997	-0.805919	1.74826	0.00874398	CBD	symmetrical at normal; IR64-preferring at stress
LOC_Os03g22690.1	0.9986	-0.00202134	1.0014	0.380946	LOC_Os03g22690.1	0.560247	-0.835866	1.78493	0.0460018	CBD	symmetrical at normal; IR64-preferring at stress
LOC_Os05g01470.1	0.998874	-0.00162504	1.00113	0.00309831	LOC_Os05g01470.1	0.686066	-0.54358	1.45759	0.117323	CBD	symmetrical at normal; IR64-preferring at stress
LOC_Os01g63270.2	1	0	1	0.332053	LOC_Os01g63270.2	0.531108	-0.912922	1.88286	0.0358416	CBD	symmetrical at normal; IR64-preferring at stress
LOC_Os11g48080.1	1	0	1	0.0208425	LOC_Os11g48080.1	0.689655	-0.536053	1.45	0.0174105	CBD	symmetrical at normal; IR64-preferring at stress
LOC_Os05g33280.1	1.01885	0.0269406	1.01885	0.000334337	LOC_Os05g33280.1	0.683054	-0.549927	1.46401	2.10225e-11	CBD	symmetrical at normal; IR64-preferring at stress
LOC_Os09g24710.2	1.03333	0.0473057	1.03333	0.816896	LOC_Os09g24710.2	0.603388	-0.728841	1.65731	3.00039e-05	CBD	symmetrical at normal; IR64-preferring at stress
LOC_Os08g03640.1	1.04	0.0565835	1.04	1	LOC_Os08g03640.1	0.698113	-0.518467	1.43243	5.44435e-06	CBD	symmetrical at normal; IR64-preferring at stress
LOC_Os06g01700.1	1.04514	0.0636985	1.04514	0.503668	LOC_Os06g01700.1	0.513993	-0.960179	1.94555	0.00358986	CBD	symmetrical at normal; IR64-preferring at stress
LOC_Os08g42960.1	1.05354	0.0752453	1.05354	0.000617561	LOC_Os08g42960.1	0.759004	-0.39782	1.31752	0.706855	CBD	symmetrical at normal; IR64-preferring at stress
LOC_Os07g38360.3	1.05556	0.0780025	1.05556	0.972265	LOC_Os07g38360.3	0.473684	-1.078	2.11111	0.00280252	CBD	symmetrical at normal; IR64-preferring at stress
LOC_Os02g27960.2	1.06191	0.0866614	1.06191	0.0183639	LOC_Os02g27960.2	0.635757	-0.653453	1.57293	0.828705	CBD	symmetrical at normal; IR64-preferring at stress
LOC_Os05g26840.1	1.0637	0.0890974	1.0637	0.0124856	LOC_Os05g26840.1	0.766352	-0.383921	1.30488	0.719309	CBD	symmetrical at normal; IR64-preferring at stress
LOC_Os01g11070.1	1.06707	0.0936512	1.06707	0.34282	LOC_Os01g11070.1	0.413565	-1.27381	2.418	0.0430529	CBD	symmetrical at normal; IR64-preferring at stress
LOC_Os08g42590.1	1.07692	0.106915	1.07692	0.091953	LOC_Os08g42590.1	0.478261	-1.06413	2.09091	0.000212037	CBD	symmetrical at normal; IR64-preferring at stress
LOC_Os01g41630.1	1.0816	0.113174	1.0816	0.591976	LOC_Os01g41630.1	0.275881	-1.85788	3.62475	0.00540038	CBD	symmetrical at normal; IR64-preferring at stress
LOC_Os04g32950.3	1.08491	0.117578	1.08491	0.0191188	LOC_Os04g32950.3	0.799407	-0.322998	1.25093	0.215242	CBD	symmetrical at normal; IR64-preferring at stress
LOC_Os08g24390.4	1.08696	0.120294	1.08696	0.0753352	LOC_Os08g24390.4	0.616861	-0.696982	1.62111	0.000348692	CBD	symmetrical at normal; IR64-preferring at stress
LOC_Os10g32930.1	1.08757	0.121107	1.08757	0.812	LOC_Os10g32930.1	0.5	-1	2	0.0433869	CBD	symmetrical at normal; IR64-preferring at stress
LOC_Os05g40180.1	1.09652	0.132931	1.09652	0.175314	LOC_Os05g40180.1	0.696672	-0.521448	1.4354	1.96672e-13	CBD	symmetrical at normal; IR64-preferring at stress
LOC_Os02g32469.1	1.1	0.137504	1.1	0.313177	LOC_Os02g32469.1	0.328408	-1.60644	3.045	0.0301589	CBD	symmetrical at normal; IR64-preferring at stress
LOC_Os06g43140.1	1.10397	0.1427	1.10397	0.00399512	LOC_Os06g43140.1	0.705389	-0.503509	1.41766	0.000239272	CBD	symmetrical at normal; IR64-preferring at stress
LOC_Os02g27592.1	1.12712	0.172638	1.12712	0.19978	LOC_Os02g27592.1	0.758654	-0.398487	1.31812	0.000199311	CBD	symmetrical at normal; IR64-preferring at stress
LOC_Os07g10610.2	1.13333	0.180572	1.13333	1	LOC_Os07g10610.2	0.354839	-1.49476	2.81818	0.00404632	CBD	symmetrical at normal; IR64-preferring at stress
LOC_Os06g16420.2	1.15095	0.202821	1.15095	0.839376	LOC_Os06g16420.2	0.782197	-0.354396	1.27845	0.041509	CBD	symmetrical at normal; IR64-preferring at stress
LOC_Os03g25600.1	1.15385	0.206451	1.15385	0.887221	LOC_Os03g25600.1	0.679852	-0.556707	1.47091	0.0421561	CBD	symmetrical at normal; IR64-preferring at stress
LOC_Os03g16800.1	1.15771	0.21128	1.15771	0.0134021	LOC_Os03g16800.1	0.735522	-0.443159	1.35958	2.31655e-05	CBD	symmetrical at normal; IR64-preferring at stress
LOC_Os11g45590.3	1.16076	0.215074	1.16076	0.841164	LOC_Os11g45590.3	0.569155	-0.813107	1.75699	0.0366061	CBD	symmetrical at normal; IR64-preferring at stress
LOC_Os01g64270.1	1.16667	0.222392	1.16667	0.00906184	LOC_Os01g64270.1	0.666667	-0.584963	1.5	3.05952e-05	CBD	symmetrical at normal; IR64-preferring at stress
LOC_Os01g41240.1	1.16901	0.225291	1.16901	0.000388003	LOC_Os01g41240.1	0.573257	-0.802745	1.74442	0.0781611	CBD	symmetrical at normal; IR64-preferring at stress
LOC_Os09g20350.1	1.2	0.263034	1.2	0.825306	LOC_Os09g20350.1	0.555556	-0.847997	1.8	0.000104139	CBD	symmetrical at normal; IR64-preferring at stress
LOC_Os12g08790.1	1.2	0.263034	1.2	0.74361	LOC_Os12g08790.1	0.588235	-0.765535	1.7	0.000442736	CBD	symmetrical at normal; IR64-preferring at stress
LOC_Os09g11240.1	1.21397	0.279729	1.21397	0.00871707	LOC_Os09g11240.1	0.779792	-0.358839	1.28239	0.247722	CBD	symmetrical at normal; IR64-preferring at stress
LOC_Os03g54980.1	1.21622	0.2824	1.21622	0.437886	LOC_Os03g54980.1	0.666667	-0.584963	1.5	0.00358392	CBD	symmetrical at normal; IR64-preferring at stress
LOC_Os03g17010.2	1.27273	0.347923	1.27273	0.00345286	na	na	na	na	na	tPAVnormal	Apo-preferring at normal con
LOC_Os01g64960.1	1.29324	0.370991	1.29324	1.97543e-05	na	na	na	na	na	tPAVnormal	Apo-preferring at normal con
LOC_Os05g34720.1	1.45455	0.540568	1.45455	0.00117416	na	na	na	na	na	tPAVnormal	Apo-preferring at normal con
LOC_Os10g33040.1	1.72033	0.782687	1.72033	0.0036273	na	na	na	na	na	tPAVnormal	Apo-preferring at normal con
LOC_Os04g32920.2	1.75	0.807355	1.75	0.0265398	na	na	na	na	na	tPAVnormal	Apo-preferring at normal con
LOC_Os04g32920.3	1.81442	0.859507	1.81442	0.000438332	na	na	na	na	na	tPAVnormal	Apo-preferring at normal con
LOC_Os05g33890.1	2.01089	1.00784	2.01089	0.0459939	na	na	na	na	na	tPAVnormal	Apo-preferring at normal con
LOC_Os04g32920.4	2.625	1.39232	2.625	0.000268398	na	na	na	na	na	tPAVnormal	Apo-preferring at normal con
LOC_Os01g63060.1	3.01452	1.59193	3.01452	0.000734262	na	na	na	na	na	tPAVnormal	Apo-preferring at normal con
LOC_Os06g16640.1	3.04442	1.60617	3.04442	8.47452e-61	na	na	na	na	na	tPAVnormal	Apo-preferring at normal con
LOC_Os08g08586.1	3.20922	1.68222	3.20922	0.0496099	na	na	na	na	na	tPAVnormal	Apo-preferring at normal con
LOC_Os01g41900.1	3.58595	1.84236	3.58595	0.0469612	na	na	na	na	na	tPAVnormal	Apo-preferring at normal con
LOC_Os06g01972.1	4	2	4	0.0143011	na	na	na	na	na	tPAVnormal	Apo-preferring at normal con
LOC_Os04g20424.1	4.4209	2.14434	4.4209	0.0454323	na	na	na	na	na	tPAVnormal	Apo-preferring at normal con
LOC_Os04g54330.1	4.78812	2.25946	4.78812	0.0148928	na	na	na	na	na	tPAVnormal	Apo-preferring at normal con
LOC_Os11g43320.1	5	2.32193	5	0.047168	na	na	na	na	na	tPAVnormal	Apo-preferring at normal con
LOC_Os04g30030.1	5.49673	2.45857	5.49673	0.000801515	na	na	na	na	na	tPAVnormal	Apo-preferring at normal con
LOC_Os01g10990.1	6	2.58496	6	0.0179292	na	na	na	na	na	tPAVnormal	Apo-preferring at normal con
LOC_Os01g02760.1	12.3116	3.62194	12.3116	0.0129891	na	na	na	na	na	tPAVnormal	Apo-preferring at normal con
LOC_Os11g31530.1	15.0508	3.91177	15.0508	0.000735189	na	na	na	na	na	tPAVnormal	Apo-preferring at normal con
LOC_Os10g03570.1	15.2853	3.93407	15.2853	2.03727e-05	na	na	na	na	na	tPAVnormal	Apo-preferring at normal con
LOC_Os05g25950.1	16.0254	4.00229	16.0254	0.0212596	na	na	na	na	na	tPAVnormal	Apo-preferring at normal con
LOC_Os04g31270.1	0.807569	-0.308342	1.23828	0.013803	na	na	na	na	na	tPAVnormal	biallelic (symmetrical) at normal con
LOC_Os03g29540.1	0.809524	-0.304855	1.23529	0.00685527	na	na	na	na	na	tPAVnormal	biallelic (symmetrical) at normal con
LOC_Os04g02850.1	0.810019	-0.303973	1.23454	0.032282	na	na	na	na	na	tPAVnormal	biallelic (symmetrical) at normal con
LOC_Os02g10390.3	0.850064	-0.234357	1.17638	0.00752912	na	na	na	na	na	tPAVnormal	biallelic (symmetrical) at normal con
LOC_Os02g53770.1	0.857402	-0.221957	1.16631	0.011227	na	na	na	na	na	tPAVnormal	biallelic (symmetrical) at normal con
LOC_Os04g32690.1	0.916667	-0.125531	1.09091	0.0490713	na	na	na	na	na	tPAVnormal	biallelic (symmetrical) at normal con
LOC_Os01g64790.1	0.942111	-0.0860311	1.06145	0.00309195	na	na	na	na	na	tPAVnormal	biallelic (symmetrical) at normal con
LOC_Os08g39300.2	0.995782	-0.0060982	1.00424	0.00945591	na	na	na	na	na	tPAVnormal	biallelic (symmetrical) at normal con
LOC_Os02g42990.1	1	0	1	0.0385035	na	na	na	na	na	tPAVnormal	biallelic (symmetrical) at normal con
LOC_Os03g29540.2	1.05556	0.0780025	1.05556	0.0238273	na	na	na	na	na	tPAVnormal	biallelic (symmetrical) at normal con
LOC_Os08g38300.1	1.05946	0.0833249	1.05946	0.00379223	na	na	na	na	na	tPAVnormal	biallelic (symmetrical) at normal con
LOC_Os06g43800.1	1.08333	0.115477	1.08333	0.0299248	na	na	na	na	na	tPAVnormal	biallelic (symmetrical) at normal con
LOC_Os11g12040.1	1.09122	0.125937	1.09122	0.0027502	na	na	na	na	na	tPAVnormal	biallelic (symmetrical) at normal con
LOC_Os02g17330.1	1.19018	0.251181	1.19018	0.00108233	na	na	na	na	na	tPAVnormal	biallelic (symmetrical) at normal con
LOC_Os12g17600.2	1.23077	0.29956	1.23077	0.0172163	na	na	na	na	na	tPAVnormal	biallelic (symmetrical) at normal con
LOC_Os12g43450.1	0.0669338	-3.90112	14.9401	0.00698325	na	na	na	na	na	tPAVnormal	IR64-preferring at normal con
LOC_Os04g35240.1	0.0760312	-3.71726	13.1525	0.000630881	na	na	na	na	na	tPAVnormal	IR64-preferring at normal con
LOC_Os05g33230.1	0.115914	-3.10887	8.62708	0.00875094	na	na	na	na	na	tPAVnormal	IR64-preferring at normal con
LOC_Os02g01220.1	0.129861	-2.94496	7.70055	0.00246195	na	na	na	na	na	tPAVnormal	IR64-preferring at normal con
LOC_Os05g38040.2	0.155556	-2.6845	6.42857	0.0135764	na	na	na	na	na	tPAVnormal	IR64-preferring at normal con
LOC_Os11g31540.1	0.187695	-2.41353	5.32778	3.49757e-06	na	na	na	na	na	tPAVnormal	IR64-preferring at normal con
LOC_Os12g35060.3	0.188284	-2.40902	5.31112	0.0465224	na	na	na	na	na	tPAVnormal	IR64-preferring at normal con
LOC_Os03g29770.1	0.194577	-2.36159	5.13935	0.00487404	na	na	na	na	na	tPAVnormal	IR64-preferring at normal con
LOC_Os06g18670.1	0.218316	-2.19551	4.58052	6.39863e-17	na	na	na	na	na	tPAVnormal	IR64-preferring at normal con
LOC_Os05g32680.1	0.22987	-2.12111	4.35028	0.0320275	na	na	na	na	na	tPAVnormal	IR64-preferring at normal con
LOC_Os01g65400.3	0.234593	-2.09177	4.26271	0.00658217	na	na	na	na	na	tPAVnormal	IR64-preferring at normal con
LOC_Os05g02220.4	0.236948	-2.07736	4.22033	0.015848	na	na	na	na	na	tPAVnormal	IR64-preferring at normal con
LOC_Os08g38300.2	0.330533	-1.59713	3.02542	0.0138657	na	na	na	na	na	tPAVnormal	IR64-preferring at normal con
LOC_Os11g42350.2	0.368421	-1.44057	2.71429	0.0354316	na	na	na	na	na	tPAVnormal	IR64-preferring at normal con
LOC_Os04g33200.2	0.370294	-1.43326	2.70055	0.000613393	na	na	na	na	na	tPAVnormal	IR64-preferring at normal con
LOC_Os11g43700.1	0.434114	-1.20385	2.30354	0.0206506	na	na	na	na	na	tPAVnormal	IR64-preferring at normal con
LOC_Os11g35390.1	0.444444	-1.16993	2.25	0.0150228	na	na	na	na	na	tPAVnormal	IR64-preferring at normal con
LOC_Os02g30410.1	0.598479	-0.740628	1.6709	0.0378952	na	na	na	na	na	tPAVnormal	IR64-preferring at normal con
LOC_Os04g03796.1	0.646863	-0.628468	1.54592	4.03158e-07	na	na	na	na	na	tPAVnormal	IR64-preferring at normal con
LOC_Os02g12130.1	0.702254	-0.509935	1.42399	0.00117161	na	na	na	na	na	tPAVnormal	IR64-preferring at normal con
na	na	na	na	na	LOC_Os04g31030.1	1.25562	0.328405	1.25562	0.0279949	tPAVstress	Apo-preferring at stress con
na	na	na	na	na	LOC_Os05g45840.1	1.5225	0.606441	1.5225	0.00500667	tPAVstress	Apo-preferring at stress con
na	na	na	na	na	LOC_Os01g58380.1	1.7555	0.811883	1.7555	0.0027936	tPAVstress	Apo-preferring at stress con
na	na	na	na	na	LOC_Os09g33690.4	1.875	0.906891	1.875	0.0250972	tPAVstress	Apo-preferring at stress con
na	na	na	na	na	LOC_Os03g26210.1	2.01286	1.00924	2.01286	0.0143171	tPAVstress	Apo-preferring at stress con
na	na	na	na	na	LOC_Os01g19400.1	2.836	1.50386	2.836	0.0474113	tPAVstress	Apo-preferring at stress con
na	na	na	na	na	LOC_Os01g02750.1	3	1.58496	3	0.0104396	tPAVstress	Apo-preferring at stress con
na	na	na	na	na	LOC_Os10g29240.1	3.545	1.82578	3.545	0.00236366	tPAVstress	Apo-preferring at stress con
na	na	na	na	na	LOC_Os08g19420.1	4.45893	2.1567	4.45893	0.0118427	tPAVstress	Apo-preferring at stress con
na	na	na	na	na	LOC_Os05g03540.1	4.69666	2.23164	4.69666	0.018112	tPAVstress	Apo-preferring at stress con
na	na	na	na	na	LOC_Os05g30530.1	5.25	2.39232	5.25	0.000387989	tPAVstress	Apo-preferring at stress con
na	na	na	na	na	LOC_Os02g35310.1	6.47847	2.69565	6.47847	0.0104043	tPAVstress	Apo-preferring at stress con
na	na	na	na	na	LOC_Os04g53214.1	6.95694	2.79845	6.95694	0.00162542	tPAVstress	Apo-preferring at stress con
na	na	na	na	na	LOC_Os01g24710.2	50.225	5.65033	50.225	0.000800764	tPAVstress	Apo-preferring at stress con
na	na	na	na	na	LOC_Os01g24710.1	51.77	5.69404	51.77	0.000769446	tPAVstress	Apo-preferring at stress con
na	na	na	na	na	LOC_Os01g24710.3	#DIV/0!	#DIV/0!		0.00045317	tPAVstress	Apo-preferring at stress con
na	na	na	na	na	LOC_Os01g24710.4	#DIV/0!	#DIV/0!		0.000145989	tPAVstress	Apo-preferring at stress con
na	na	na	na	na	LOC_Os12g25490.1	0.916667	-0.125531	1.09091	0.0442776	tPAVstress	biallelic (symmetrical) at stress con
na	na	na	na	na	LOC_Os02g17500.3	1.14015	0.189229	1.14015	0.013079	tPAVstress	biallelic (symmetrical) at stress con
na	na	na	na	na	LOC_Os05g12410.1	0.115789	-3.11042	8.63636	0.000514447	tPAVstress	IR64-preferring at stress con
na	na	na	na	na	LOC_Os12g43380.1	0.216	-2.2109	4.62963	9.22681e-10	tPAVstress	IR64-preferring at stress con
na	na	na	na	na	LOC_Os01g58150.1	0.25	-2	4	0.041502	tPAVstress	IR64-preferring at stress con
na	na	na	na	na	LOC_Os11g43860.2	0.306074	-1.70805	3.26719	0.0200487	tPAVstress	IR64-preferring at stress con
na	na	na	na	na	LOC_Os11g41910.1	0.352941	-1.5025	2.83333	0.000104503	tPAVstress	IR64-preferring at stress con
na	na	na	na	na	LOC_Os02g37834.2	0.365303	-1.45284	2.73746	0.0101062	tPAVstress	IR64-preferring at stress con
na	na	na	na	na	LOC_Os01g25484.2	0.366684	-1.44739	2.72714	0.013874	tPAVstress	IR64-preferring at stress con
na	na	na	na	na	LOC_Os08g31860.1	0.367059	-1.44592	2.72436	0.0193293	tPAVstress	IR64-preferring at stress con
na	na	na	na	na	LOC_Os05g01290.1	0.378496	-1.40165	2.64204	0.0214592	tPAVstress	IR64-preferring at stress con
na	na	na	na	na	LOC_Os01g62290.2	0.468461	-1.094	2.13465	0.0339649	tPAVstress	IR64-preferring at stress con
na	na	na	na	na	LOC_Os05g25260.1	0.497561	-1.00705	2.0098	0.000590782	tPAVstress	IR64-preferring at stress con
na	na	na	na	na	LOC_Os10g21460.1	0.53189	-0.910801	1.88009	0.0280277	tPAVstress	IR64-preferring at stress con
na	na	na	na	na	LOC_Os01g25484.3	0.555556	-0.847997	1.8	0.0316805	tPAVstress	IR64-preferring at stress con
na	na	na	na	na	LOC_Os06g09820.1	0.630625	-0.665147	1.58573	0.0295795	tPAVstress	IR64-preferring at stress con
na	na	na	na	na	LOC_Os05g28980.3	0.755515	-0.404467	1.3236	0.00616902	tPAVstress	IR64-preferring at stress con
LOC_Os01g27360.1	0.0236205	-5.40382	42.3361	0.0184281	LOC_Os01g27360.1	0.0615642	-4.02176	16.2432	0.582003	unidirectional	IR64-preferring
LOC_Os02g52430.1	0.0363636	-4.78136	27.5	0.00932308	LOC_Os02g52430.1	0.0148854	-6.06996	67.18	0.000870133	unidirectional	IR64-preferring
LOC_Os12g18729.1	0.0379272	-4.72062	26.3663	0.751511	LOC_Os12g18729.1	0.027299	-5.19501	36.6314	0.0441717	unidirectional	IR64-preferring
LOC_Os05g11320.1	0.0425188	-4.55576	23.519	5.85269e-238	LOC_Os05g11320.1	0.139962	-2.8369	7.14482	1.27706e-27	unidirectional	IR64-preferring
LOC_Os12g18729.5	0.0527253	-4.24536	18.9662	0.492894	LOC_Os12g18729.5	0.023015	-5.44128	43.45	0.00758595	unidirectional	IR64-preferring
LOC_Os12g18729.3	0.0538322	-4.21539	18.5762	0.614194	LOC_Os12g18729.3	0.0303233	-5.04343	32.978	0.00606157	unidirectional	IR64-preferring
LOC_Os12g18729.4	0.0680906	-3.8764	14.6863	0.713633	LOC_Os12g18729.4	0.041417	-4.59363	24.1447	0.00453894	unidirectional	IR64-preferring
LOC_Os12g43430.1	0.111111	-3.16993	9	0.00483424	LOC_Os12g43430.1	0.0444248	-4.49249	22.51	0.0473654	unidirectional	IR64-preferring
LOC_Os06g07020.1	0.114674	-3.12439	8.72039	0.0428369	LOC_Os06g07020.1	0.207543	-2.26852	4.81828	0.123434	unidirectional	IR64-preferring
LOC_Os03g01360.1	0.12417	-3.00962	8.0535	0.044831	LOC_Os03g01360.1	0.344143	-1.53892	2.90577	0.0269233	unidirectional	IR64-preferring
LOC_Os08g09840.1	0.127809	-2.96794	7.82419	7.36588e-10	LOC_Os08g09840.1	0.14415	-2.79436	6.93722	0.567561	unidirectional	IR64-preferring
LOC_Os02g51790.1	0.128038	-2.96535	7.81017	0.393748	LOC_Os02g51790.1	0.373599	-1.42044	2.67667	0.012756	unidirectional	IR64-preferring
LOC_Os04g37820.1	0.143849	-2.79738	6.95175	0.719784	LOC_Os04g37820.1	0.165988	-2.59085	6.02453	5.58006e-06	unidirectional	IR64-preferring
LOC_Os03g01360.4	0.154345	-2.69577	6.479	0.284616	LOC_Os03g01360.4	0.25501	-1.97137	3.92141	0.0181331	unidirectional	IR64-preferring
LOC_Os11g02660.1	0.154677	-2.69267	6.46507	0.000117805	LOC_Os11g02660.1	0.223775	-2.15988	4.46878	0.0317613	unidirectional	IR64-preferring
LOC_Os11g45050.1	0.17207	-2.53894	5.8116	0.00025401	LOC_Os11g45050.1	0.126984	-2.97728	7.875	0.0866068	unidirectional	IR64-preferring
LOC_Os12g29330.1	0.194797	-2.35996	5.13356	9.92209e-05	LOC_Os12g29330.1	0.196096	-2.35037	5.09954	0.514636	unidirectional	IR64-preferring
LOC_Os03g45220.1	0.204916	-2.2869	4.88005	1.60974e-05	LOC_Os03g45220.1	0.38297	-1.38469	2.61117	0.0116559	unidirectional	IR64-preferring
LOC_Os01g09640.1	0.218065	-2.19717	4.58579	0.731148	LOC_Os01g09640.1	0.70282	-0.508772	1.42284	0.0441448	unidirectional	IR64-preferring
LOC_Os04g06520.1	0.228754	-2.12813	4.37152	0.00149991	LOC_Os04g06520.1	0.398438	-1.32757	2.5098	7.80725e-08	unidirectional	IR64-preferring
LOC_Os01g41810.1	0.232959	-2.10185	4.2926	0.00177662	LOC_Os01g41810.1	0.256429	-1.96337	3.89972	2.23361e-06	unidirectional	IR64-preferring
LOC_Os01g02080.1	0.237832	-2.07199	4.20466	1.39286e-26	LOC_Os01g02080.1	0.183113	-2.44919	5.46109	1.12662e-31	unidirectional	IR64-preferring
LOC_Os03g01360.2	0.242836	-2.04195	4.11801	0.766137	LOC_Os03g01360.2	0.327935	-1.60852	3.04939	0.000271293	unidirectional	IR64-preferring
LOC_Os02g17534.1	0.243076	-2.04052	4.11394	0.184429	LOC_Os02g17534.1	0.0829188	-3.59216	12.06	0.0049388	unidirectional	IR64-preferring
LOC_Os10g40740.1	0.245989	-2.02334	4.06523	0.912911	LOC_Os10g40740.1	0.255514	-1.96853	3.91368	3.05999e-08	unidirectional	IR64-preferring
LOC_Os11g04300.1	0.24793	-2.01199	4.03339	0.81531	LOC_Os11g04300.1	0.122032	-3.03467	8.19459	2.01101e-05	unidirectional	IR64-preferring
LOC_Os03g25500.1	0.249711	-2.00167	4.00463	0.696024	LOC_Os03g25500.1	0.393187	-1.34671	2.54332	3.32784e-07	unidirectional	IR64-preferring
LOC_Os12g34920.1	0.2539	-1.97767	3.93855	1	LOC_Os12g34920.1	0.515955	-0.954682	1.93815	2.20862e-09	unidirectional	IR64-preferring
LOC_Os09g12660.1	0.261519	-1.93501	3.82381	5.02939e-07	LOC_Os09g12660.1	0.329949	-1.59968	3.03077	0.442252	unidirectional	IR64-preferring
LOC_Os01g05610.1	0.263831	-1.92231	3.7903	0.00573931	LOC_Os01g05610.1	0.314122	-1.6706	3.18348	0.100071	unidirectional	IR64-preferring
LOC_Os03g52130.1	0.268998	-1.89433	3.7175	0.079795	LOC_Os03g52130.1	0.435825	-1.19818	2.2945	0.0277093	unidirectional	IR64-preferring
LOC_Os03g12990.1	0.271902	-1.87884	3.6778	1.82136e-05	LOC_Os03g12990.1	0.301523	-1.72966	3.31649	0.0620187	unidirectional	IR64-preferring
LOC_Os08g03310.3	0.281937	-1.82655	3.54689	0.0183712	LOC_Os08g03310.3	0.552683	-0.855475	1.80935	0.0416174	unidirectional	IR64-preferring
LOC_Os06g12630.3	0.287317	-1.79928	3.48047	0.00653869	LOC_Os06g12630.3	0.338625	-1.56224	2.95312	0.000719519	unidirectional	IR64-preferring
LOC_Os03g01360.3	0.289887	-1.78644	3.44961	0.195428	LOC_Os03g01360.3	0.481179	-1.05535	2.07823	0.00433234	unidirectional	IR64-preferring
LOC_Os11g02660.2	0.292404	-1.77397	3.41993	0.0324419	LOC_Os11g02660.2	0.322675	-1.63184	3.09909	0.00115435	unidirectional	IR64-preferring
LOC_Os02g50560.1	0.298433	-1.74452	3.35083	0.0216535	LOC_Os02g50560.1	0.680178	-0.556015	1.4702	0.495862	unidirectional	IR64-preferring
LOC_Os11g12530.1	0.307092	-1.70326	3.25635	0.0244305	LOC_Os11g12530.1	0.528329	-0.920492	1.89276	0.643	unidirectional	IR64-preferring
LOC_Os06g16330.1	0.307692	-1.70044	3.25	0.0260942	LOC_Os06g16330.1	0.34285	-1.54435	2.91673	1	unidirectional	IR64-preferring
LOC_Os08g14460.1	0.313603	-1.67299	3.18874	0.000194359	LOC_Os08g14460.1	0.265471	-1.91337	3.76689	0.0151858	unidirectional	IR64-preferring
LOC_Os02g05440.1	0.333518	-1.58417	2.99834	4.54073e-05	LOC_Os02g05440.1	0.258428	-1.95217	3.86956	0.22702	unidirectional	IR64-preferring
LOC_Os08g03290.4	0.339438	-1.55878	2.94604	0.0120044	LOC_Os08g03290.4	0.574974	-0.798431	1.73921	0.066306	unidirectional	IR64-preferring
LOC_Os01g37120.1	0.347574	-1.52461	2.87708	0.0162632	LOC_Os01g37120.1	0.530176	-0.915456	1.88617	0.0480299	unidirectional	IR64-preferring
LOC_Os02g51930.1	0.349803	-1.51538	2.85875	0.0455502	LOC_Os02g51930.1	0.305577	-1.71039	3.2725	0.985972	unidirectional	IR64-preferring
LOC_Os08g03290.1	0.353657	-1.49958	2.8276	0.0235058	LOC_Os08g03290.1	0.500507	-0.998537	1.99797	0.123175	unidirectional	IR64-preferring
LOC_Os02g47310.1	0.354811	-1.49488	2.8184	7.5305e-06	LOC_Os02g47310.1	0.433448	-1.20607	2.30708	0.0568471	unidirectional	IR64-preferring
LOC_Os09g12660.2	0.355526	-1.49197	2.81273	1.40794e-05	LOC_Os09g12660.2	0.357302	-1.48478	2.79875	0.0147487	unidirectional	IR64-preferring
LOC_Os01g02884.1	0.358084	-1.48163	2.79264	0.00330972	LOC_Os01g02884.1	0.741735	-0.431024	1.34819	0.101749	unidirectional	IR64-preferring
LOC_Os11g02424.1	0.36011	-1.47349	2.77693	2.04416e-10	LOC_Os11g02424.1	0.445217	-1.16742	2.2461	2.19416e-05	unidirectional	IR64-preferring
LOC_Os08g03290.3	0.360798	-1.47074	2.77164	0.0181971	LOC_Os08g03290.3	0.428278	-1.22338	2.33493	0.30496	unidirectional	IR64-preferring
LOC_Os02g16620.1	0.362875	-1.46245	2.75577	0.0831499	LOC_Os02g16620.1	0.331422	-1.59326	3.0173	0.0133868	unidirectional	IR64-preferring
LOC_Os08g06240.1	0.363066	-1.46169	2.75432	0.494119	LOC_Os08g06240.1	0.376792	-1.40816	2.65398	0.0192382	unidirectional	IR64-preferring
LOC_Os06g12630.1	0.368375	-1.44075	2.71462	0.253136	LOC_Os06g12630.1	0.321429	-1.63743	3.11111	0.000216858	unidirectional	IR64-preferring
LOC_Os04g10940.1	0.374275	-1.41783	2.67183	0.800345	LOC_Os04g10940.1	0.275192	-1.86149	3.63382	1.25396e-06	unidirectional	IR64-preferring
LOC_Os01g41640.1	0.383572	-1.38243	2.60707	0.025924	LOC_Os01g41640.1	0.210232	-2.24995	4.75666	0.0307322	unidirectional	IR64-preferring
LOC_Os08g06230.1	0.396648	-1.33407	2.52112	0.512725	LOC_Os08g06230.1	0.359696	-1.47515	2.78013	4.63059e-07	unidirectional	IR64-preferring
LOC_Os01g27210.1	0.403876	-1.30802	2.47601	0.351243	LOC_Os01g27210.1	0.225171	-2.15091	4.44107	0.000509791	unidirectional	IR64-preferring
LOC_Os02g01340.2	0.404127	-1.30712	2.47447	0.000148872	LOC_Os02g01340.2	0.286613	-1.80282	3.48903	1.0803e-17	unidirectional	IR64-preferring
LOC_Os02g01340.1	0.404933	-1.30425	2.46955	2.41293e-07	LOC_Os02g01340.1	0.432612	-1.20886	2.31154	5.88418e-12	unidirectional	IR64-preferring
LOC_Os12g43440.1	0.41348	-1.27411	2.4185	0.0276706	LOC_Os12g43440.1	0.263423	-1.92455	3.79618	0.016454	unidirectional	IR64-preferring
LOC_Os03g30830.1	0.416141	-1.26486	2.40303	0.0220449	LOC_Os03g30830.1	0.17192	-2.54019	5.81665	0.0567271	unidirectional	IR64-preferring
LOC_Os08g39860.2	0.416315	-1.26425	2.40203	0.000428873	LOC_Os08g39860.2	0.521377	-0.939602	1.918	0.00954059	unidirectional	IR64-preferring
LOC_Os01g37130.2	0.417423	-1.26042	2.39565	0.559708	LOC_Os01g37130.2	0.46837	-1.09428	2.13506	0.000245529	unidirectional	IR64-preferring
LOC_Os05g07632.1	0.439054	-1.18753	2.27763	0.105451	LOC_Os05g07632.1	0.346342	-1.52973	2.88732	0.0382864	unidirectional	IR64-preferring
LOC_Os05g02530.1	0.439056	-1.18752	2.27761	0.00135178	LOC_Os05g02530.1	0.472398	-1.08192	2.11686	6.20039e-05	unidirectional	IR64-preferring
LOC_Os01g66050.1	0.450102	-1.15167	2.22172	0.0219467	LOC_Os01g66050.1	0.739885	-0.434627	1.35156	0.000250187	unidirectional	IR64-preferring
LOC_Os11g30210.1	0.450381	-1.15078	2.22034	0.775121	LOC_Os11g30210.1	0.581534	-0.782066	1.71959	2.62486e-05	unidirectional	IR64-preferring
LOC_Os07g05000.1	0.453064	-1.14221	2.20719	0.0116933	LOC_Os07g05000.1	0.710096	-0.493914	1.40826	3.75289e-07	unidirectional	IR64-preferring
LOC_Os02g01150.2	0.456411	-1.1316	2.19101	0.000146029	LOC_Os02g01150.2	0.479972	-1.05898	2.08345	0.00235442	unidirectional	IR64-preferring
LOC_Os06g07030.1	0.457032	-1.12963	2.18803	9.31836e-05	LOC_Os06g07030.1	0.483044	-1.04977	2.07021	0.269721	unidirectional	IR64-preferring
LOC_Os05g38040.4	0.459459	-1.12199	2.17647	0.54132	LOC_Os05g38040.4	0.324097	-1.6255	3.08549	1.81552e-06	unidirectional	IR64-preferring
LOC_Os09g19510.1	0.462296	-1.11311	2.16312	0.0762389	LOC_Os09g19510.1	0.395425	-1.33853	2.52893	9.20251e-08	unidirectional	IR64-preferring
LOC_Os06g12630.2	0.463192	-1.11032	2.15893	0.790637	LOC_Os06g12630.2	0.396259	-1.33548	2.5236	0.0063607	unidirectional	IR64-preferring
LOC_Os03g15920.1	0.473721	-1.07789	2.11095	3.79877e-17	LOC_Os03g15920.1	0.533019	-0.90774	1.8761	1.84772e-18	unidirectional	IR64-preferring
LOC_Os08g15030.1	0.477051	-1.06779	2.09621	0.576752	LOC_Os08g15030.1	0.399764	-1.32278	2.50148	0.00113203	unidirectional	IR64-preferring
LOC_Os11g40200.1	0.477329	-1.06694	2.09499	0.018335	LOC_Os11g40200.1	0.363033	-1.46183	2.75457	0.609951	unidirectional	IR64-preferring
LOC_Os04g23440.1	0.48089	-1.05622	2.07948	0.017569	LOC_Os04g23440.1	0.457831	-1.12711	2.18421	0.00278983	unidirectional	IR64-preferring
LOC_Os04g38410.1	0.481759	-1.05362	2.07573	8.61536e-223	LOC_Os04g38410.1	0.484067	-1.04672	2.06583	7.5036e-294	unidirectional	IR64-preferring
LOC_Os08g15040.2	0.499207	-1.00229	2.00318	0.725611	LOC_Os08g15040.2	0.443344	-1.1735	2.25558	0.0283394	unidirectional	IR64-preferring
LOC_Os12g33130.1	0.5	-1	2	3.8543e-14	LOC_Os12g33130.1	0.49763	-1.00685	2.00952	0.0859126	unidirectional	IR64-preferring
LOC_Os04g08550.1	0.500593	-0.99829	1.99763	0.658993	LOC_Os04g08550.1	0.79038	-0.339381	1.26521	0.00457055	unidirectional	IR64-preferring
LOC_Os03g02020.2	0.50267	-0.992315	1.98938	0.00650843	LOC_Os03g02020.2	0.601987	-0.732197	1.66117	1.33259e-13	unidirectional	IR64-preferring
LOC_Os07g49330.3	0.508621	-0.975338	1.9661	0.00664012	LOC_Os07g49330.3	0.681608	-0.552985	1.46712	2.70048e-09	unidirectional	IR64-preferring
LOC_Os05g41610.1	0.511457	-0.967314	1.9552	0.0209207	LOC_Os05g41610.1	0.683878	-0.54819	1.46225	0.324024	unidirectional	IR64-preferring
LOC_Os10g41960.1	0.512457	-0.964496	1.95138	0.011831	LOC_Os10g41960.1	0.74	-0.434403	1.35135	0.00319658	unidirectional	IR64-preferring
LOC_Os08g07540.1	0.51508	-0.957131	1.94144	1.84685e-05	LOC_Os08g07540.1	0.512683	-0.96386	1.95052	3.83228e-10	unidirectional	IR64-preferring
LOC_Os12g20144.1	0.523395	-0.934027	1.9106	0.587365	LOC_Os12g20144.1	0.50047	-0.998646	1.99812	0.00140786	unidirectional	IR64-preferring
LOC_Os08g18000.1	0.52381	-0.932886	1.90909	1	LOC_Os08g18000.1	0.539508	-0.890283	1.85354	0.0388383	unidirectional	IR64-preferring
LOC_Os08g32540.1	0.52382	-0.932857	1.90905	0.998444	LOC_Os08g32540.1	0.318584	-1.65025	3.13889	0.0143681	unidirectional	IR64-preferring
LOC_Os02g38780.2	0.52593	-0.927057	1.90139	0.0359516	LOC_Os02g38780.2	0.403943	-1.30778	2.4756	0.134059	unidirectional	IR64-preferring
LOC_Os08g44860.5	0.527145	-0.923728	1.89701	0.297953	LOC_Os08g44860.5	0.360035	-1.47379	2.7775	0.00642706	unidirectional	IR64-preferring
LOC_Os11g44990.1	0.532914	-0.908024	1.87647	0.00439749	LOC_Os11g44990.1	0.720595	-0.472738	1.38774	0.00238893	unidirectional	IR64-preferring
LOC_Os06g16260.2	0.534933	-0.902571	1.86939	0.792129	LOC_Os06g16260.2	0.777091	-0.363845	1.28685	0.000224153	unidirectional	IR64-preferring
LOC_Os05g25840.3	0.535741	-0.900392	1.86657	0.117022	LOC_Os05g25840.3	0.415707	-1.26636	2.40554	1.65516e-05	unidirectional	IR64-preferring
LOC_Os02g01332.1	0.539948	-0.889108	1.85203	0.665749	LOC_Os02g01332.1	0.424595	-1.23584	2.35519	0.00475593	unidirectional	IR64-preferring
LOC_Os03g22270.1	0.540926	-0.886496	1.84868	0.296338	LOC_Os03g22270.1	0.79656	-0.328145	1.2554	0.00900069	unidirectional	IR64-preferring
LOC_Os05g09728.1	0.542965	-0.881069	1.84174	8.56805e-15	LOC_Os05g09728.1	0.437464	-1.19276	2.2859	2.20109e-06	unidirectional	IR64-preferring
LOC_Os03g06520.2	0.550605	-0.86091	1.81618	1	LOC_Os03g06520.2	0.505914	-0.983036	1.97662	0.000730336	unidirectional	IR64-preferring
LOC_Os04g11390.1	0.551876	-0.857583	1.812	0.00174327	LOC_Os04g11390.1	0.624977	-0.678126	1.60006	2.09216e-06	unidirectional	IR64-preferring
LOC_Os03g51930.2	0.555556	-0.847997	1.8	0.416956	LOC_Os03g51930.2	0.666667	-0.584963	1.5	3.96907e-07	unidirectional	IR64-preferring
LOC_Os01g37130.1	0.555586	-0.847918	1.7999	0.803386	LOC_Os01g37130.1	0.47966	-1.05992	2.08481	0.0020319	unidirectional	IR64-preferring
LOC_Os03g04130.1	0.5625	-0.830075	1.77778	0.0245586	LOC_Os03g04130.1	0.573043	-0.803285	1.74507	0.537741	unidirectional	IR64-preferring
LOC_Os09g27030.2	0.565768	-0.821717	1.76751	3.74263e-07	LOC_Os09g27030.2	0.70664	-0.500953	1.41515	5.21236e-60	unidirectional	IR64-preferring
LOC_Os03g06520.1	0.566105	-0.820859	1.76646	0.71681	LOC_Os03g06520.1	0.506961	-0.980055	1.97254	0.0033819	unidirectional	IR64-preferring
LOC_Os12g16250.1	0.568061	-0.815882	1.76037	0.849172	LOC_Os12g16250.1	0.670528	-0.57663	1.49136	0.0145616	unidirectional	IR64-preferring
LOC_Os02g38900.1	0.570544	-0.809591	1.75271	0.627721	LOC_Os02g38900.1	0.706009	-0.502241	1.41641	0.000815663	unidirectional	IR64-preferring
LOC_Os07g01020.1	0.571758	-0.806524	1.74899	2.11469e-05	LOC_Os07g01020.1	0.662669	-0.593641	1.50905	6.62201e-20	unidirectional	IR64-preferring
LOC_Os02g52390.1	0.573049	-0.80327	1.74505	7.92151e-05	LOC_Os02g52390.1	0.680654	-0.555006	1.46917	2.40833e-14	unidirectional	IR64-preferring
LOC_Os11g28300.3	0.573375	-0.802448	1.74406	0.0880418	LOC_Os11g28300.3	0.730816	-0.45242	1.36833	0.0334774	unidirectional	IR64-preferring
LOC_Os02g02860.1	0.574068	-0.800708	1.74196	0.0010283	LOC_Os02g02860.1	0.480925	-1.05611	2.07932	0.18341	unidirectional	IR64-preferring
LOC_Os03g27120.1	0.581361	-0.782493	1.7201	8.83865e-12	LOC_Os03g27120.1	0.539018	-0.891595	1.85523	0.00218217	unidirectional	IR64-preferring
LOC_Os04g55930.1	0.584365	-0.775058	1.71126	0.360128	LOC_Os04g55930.1	0.686629	-0.542398	1.45639	0.000242526	unidirectional	IR64-preferring
LOC_Os02g05930.1	0.584823	-0.773928	1.70992	0.120706	LOC_Os02g05930.1	0.538893	-0.89193	1.85566	5.18678e-05	unidirectional	IR64-preferring
LOC_Os01g37590.1	0.592874	-0.754202	1.6867	8.26232e-05	LOC_Os01g37590.1	0.778042	-0.36208	1.28528	0.01371	unidirectional	IR64-preferring
LOC_Os04g38920.1	0.596966	-0.74428	1.67514	0.105986	LOC_Os04g38920.1	0.391304	-1.35364	2.55556	0.000764319	unidirectional	IR64-preferring
LOC_Os02g51470.3	0.6	-0.736966	1.66667	8.68343e-05	LOC_Os02g51470.3	0.685714	-0.544321	1.45833	8.10253e-09	unidirectional	IR64-preferring
LOC_Os08g14390.1	0.601014	-0.734529	1.66385	0.893446	LOC_Os08g14390.1	0.321287	-1.63807	3.11249	0.00786355	unidirectional	IR64-preferring
LOC_Os11g42790.1	0.60287	-0.730082	1.65873	5.16962e-11	LOC_Os11g42790.1	0.610289	-0.712436	1.63857	5.84765e-06	unidirectional	IR64-preferring
LOC_Os09g08390.2	0.606629	-0.721115	1.64846	0.00248938	LOC_Os09g08390.2	0.633289	-0.659063	1.57906	0.131609	unidirectional	IR64-preferring
LOC_Os11g38040.1	0.609582	-0.714108	1.64047	0.0329363	LOC_Os11g38040.1	0.708986	-0.49617	1.41046	0.0545041	unidirectional	IR64-preferring
LOC_Os02g52260.1	0.616826	-0.697065	1.6212	6.16772e-08	LOC_Os02g52260.1	0.693905	-0.527189	1.44112	8.0166e-28	unidirectional	IR64-preferring
LOC_Os05g07640.1	0.622991	-0.682716	1.60516	0.901619	LOC_Os05g07640.1	0.571274	-0.807744	1.75047	0.0314614	unidirectional	IR64-preferring
LOC_Os04g56530.1	0.624211	-0.679895	1.60202	1	LOC_Os04g56530.1	0.574713	-0.799086	1.74	0.0135961	unidirectional	IR64-preferring
LOC_Os02g17390.1	0.627384	-0.67258	1.59392	0.873642	LOC_Os02g17390.1	0.741051	-0.432355	1.34943	1.45217e-45	unidirectional	IR64-preferring
LOC_Os08g14450.1	0.63074	-0.664883	1.58544	1.33203e-16	LOC_Os08g14450.1	0.749724	-0.415568	1.33382	8.29907e-20	unidirectional	IR64-preferring
LOC_Os09g08072.1	0.635006	-0.655157	1.57479	0.00835337	LOC_Os09g08072.1	0.636813	-0.651059	1.57032	0.344368	unidirectional	IR64-preferring
LOC_Os12g20150.1	0.637866	-0.648674	1.56773	0.0497355	LOC_Os12g20150.1	0.549355	-0.86419	1.82032	0.736719	unidirectional	IR64-preferring
LOC_Os02g33500.1	0.639032	-0.646039	1.56487	0.000234499	LOC_Os02g33500.1	0.63727	-0.650024	1.56919	0.0241356	unidirectional	IR64-preferring
LOC_Os07g49330.1	0.6415	-0.64048	1.55885	0.153234	LOC_Os07g49330.1	0.739003	-0.436348	1.35317	5.07005e-10	unidirectional	IR64-preferring
LOC_Os08g39080.1	0.642508	-0.638213	1.5564	0.0182113	LOC_Os08g39080.1	0.799411	-0.32299	1.25092	0.0144419	unidirectional	IR64-preferring
LOC_Os11g09310.1	0.644277	-0.634247	1.55213	0.348076	LOC_Os11g09310.1	0.559981	-0.836551	1.78578	0.00228776	unidirectional	IR64-preferring
LOC_Os01g01870.1	0.651785	-0.617531	1.53425	0.00849259	LOC_Os01g01870.1	0.560748	-0.834575	1.78333	0.223898	unidirectional	IR64-preferring
LOC_Os08g14940.1	0.653194	-0.614417	1.53094	1.08428e-09	LOC_Os08g14940.1	0.553566	-0.853173	1.80647	2.99507e-07	unidirectional	IR64-preferring
LOC_Os08g38160.1	0.65751	-0.604915	1.52089	0.667421	LOC_Os08g38160.1	0.695937	-0.522972	1.43691	0.0264853	unidirectional	IR64-preferring
LOC_Os07g11000.1	0.662671	-0.593635	1.50904	0.211309	LOC_Os07g11000.1	0.27569	-1.85888	3.62726	0.0180461	unidirectional	IR64-preferring
LOC_Os06g04920.1	0.666667	-0.584963	1.5	0.00321915	LOC_Os06g04920.1	0.777647	-0.362812	1.28593	0.737005	unidirectional	IR64-preferring
LOC_Os03g40100.1	0.666667	-0.584963	1.5	1	LOC_Os03g40100.1	0.301784	-1.72841	3.31363	0.0014192	unidirectional	IR64-preferring
LOC_Os05g07650.1	0.669146	-0.579608	1.49444	4.30711e-15	LOC_Os05g07650.1	0.527577	-0.922548	1.89546	0.518521	unidirectional	IR64-preferring
LOC_Os06g50630.1	0.671419	-0.574716	1.48938	0.0378738	LOC_Os06g50630.1	0.679965	-0.556469	1.47066	0.327689	unidirectional	IR64-preferring
LOC_Os02g12890.1	0.674973	-0.567099	1.48154	0.167034	LOC_Os02g12890.1	0.397023	-1.33271	2.51875	2.99329e-27	unidirectional	IR64-preferring
LOC_Os02g49800.1	0.68	-0.556393	1.47059	1	LOC_Os02g49800.1	0.409091	-1.28951	2.44444	0.022518	unidirectional	IR64-preferring
LOC_Os11g25780.1	0.682246	-0.551637	1.46575	0.0864894	LOC_Os11g25780.1	0.702563	-0.5093	1.42336	3.70894e-05	unidirectional	IR64-preferring
LOC_Os01g19760.1	0.682852	-0.550355	1.46445	0.353548	LOC_Os01g19760.1	0.662688	-0.593599	1.50901	0.0102209	unidirectional	IR64-preferring
LOC_Os11g24570.1	0.683214	-0.549591	1.46367	0.381664	LOC_Os11g24570.1	0.774969	-0.367789	1.29037	0.00254364	unidirectional	IR64-preferring
LOC_Os08g39350.1	0.683992	-0.547948	1.46201	1.60991e-06	LOC_Os08g39350.1	0.799895	-0.322118	1.25016	0.640554	unidirectional	IR64-preferring
LOC_Os11g11980.1	0.68414	-0.547636	1.46169	0.298222	LOC_Os11g11980.1	0.632963	-0.659808	1.57987	0.0281117	unidirectional	IR64-preferring
LOC_Os08g42850.3	0.684281	-0.547339	1.46139	0.0228799	LOC_Os08g42850.3	0.592886	-0.754174	1.68667	0.280214	unidirectional	IR64-preferring
LOC_Os09g24670.1	0.685401	-0.544979	1.459	0.3067	LOC_Os09g24670.1	0.677635	-0.561419	1.47572	0.00451605	unidirectional	IR64-preferring
LOC_Os08g12680.1	0.68617	-0.543362	1.45736	0.201315	LOC_Os08g12680.1	0.438422	-1.18961	2.28091	0.0165317	unidirectional	IR64-preferring
LOC_Os01g26160.2	0.689378	-0.536633	1.45058	0.0259291	LOC_Os01g26160.2	0.640192	-0.643424	1.56203	0.0625752	unidirectional	IR64-preferring
LOC_Os08g14580.1	0.692532	-0.530047	1.44398	0.0391653	LOC_Os08g14580.1	0.662864	-0.593215	1.50861	0.00402247	unidirectional	IR64-preferring
LOC_Os01g24090.2	0.69477	-0.525392	1.43932	0.00247984	LOC_Os01g24090.2	0.682744	-0.550584	1.46468	0.00134795	unidirectional	IR64-preferring
LOC_Os12g21700.1	0.699326	-0.515962	1.42995	1.25259e-05	LOC_Os12g21700.1	0.625622	-0.676637	1.59841	0.000150399	unidirectional	IR64-preferring
LOC_Os08g42960.2	0.699683	-0.515227	1.42922	0.0193583	LOC_Os08g42960.2	0.789149	-0.34163	1.26719	0.730322	unidirectional	IR64-preferring
LOC_Os06g01400.1	0.700337	-0.51388	1.42788	0.252632	LOC_Os06g01400.1	0.626113	-0.675504	1.59715	0.00166562	unidirectional	IR64-preferring
LOC_Os11g24450.1	0.703447	-0.507486	1.42157	0.000310115	LOC_Os11g24450.1	0.735697	-0.442817	1.35926	0.121334	unidirectional	IR64-preferring
LOC_Os09g08390.3	0.704134	-0.506077	1.42018	1.92194e-05	LOC_Os09g08390.3	0.53984	-0.889395	1.8524	0.304031	unidirectional	IR64-preferring
LOC_Os08g10320.1	0.712745	-0.488543	1.40303	0.349276	LOC_Os08g10320.1	0.670722	-0.576212	1.49093	0.00265515	unidirectional	IR64-preferring
LOC_Os08g30020.4	0.713427	-0.487161	1.40168	0.0528031	LOC_Os08g30020.4	0.697874	-0.518963	1.43292	0.0161283	unidirectional	IR64-preferring
LOC_Os01g62840.1	0.718496	-0.476947	1.3918	0.411997	LOC_Os01g62840.1	0.543478	-0.879706	1.84	5.93486e-06	unidirectional	IR64-preferring
LOC_Os12g35340.1	0.721906	-0.470117	1.38522	1	LOC_Os12g35340.1	0.567303	-0.817809	1.76273	2.76642e-11	unidirectional	IR64-preferring
LOC_Os11g06720.1	0.723927	-0.466083	1.38135	0.181279	LOC_Os11g06720.1	0.722222	-0.469485	1.38462	0.00131334	unidirectional	IR64-preferring
LOC_Os11g07124.1	0.727481	-0.459019	1.37461	0.944751	LOC_Os11g07124.1	0.656047	-0.608128	1.52428	0.04963	unidirectional	IR64-preferring
LOC_Os07g47510.1	0.728112	-0.457767	1.37341	0.593249	LOC_Os07g47510.1	0.564573	-0.824767	1.77125	0.0343067	unidirectional	IR64-preferring
LOC_Os04g54430.1	0.738515	-0.4373	1.35407	0.695758	LOC_Os04g54430.1	0.645801	-0.630838	1.54846	0.00372774	unidirectional	IR64-preferring
LOC_Os09g08390.1	0.7419	-0.430703	1.34789	5.57739e-06	LOC_Os09g08390.1	0.728608	-0.456785	1.37248	1	unidirectional	IR64-preferring
LOC_Os02g39790.1	0.742126	-0.430265	1.34748	2.32562e-18	LOC_Os02g39790.1	0.58034	-0.785029	1.72313	0.000333393	unidirectional	IR64-preferring
LOC_Os12g34870.1	0.747484	-0.419885	1.33782	0.949436	LOC_Os12g34870.1	0.732155	-0.44978	1.36583	0.00995234	unidirectional	IR64-preferring
LOC_Os01g02870.1	0.750559	-0.413962	1.33234	1.93716e-06	LOC_Os01g02870.1	0.429988	-1.21763	2.32565	0.333401	unidirectional	IR64-preferring
LOC_Os02g34810.1	0.758065	-0.399607	1.31915	0.000499954	LOC_Os02g34810.1	0.591549	-0.75743	1.69048	5.18687e-10	unidirectional	IR64-preferring
LOC_Os05g01540.2	0.760558	-0.394869	1.31482	0.084283	LOC_Os05g01540.2	0.50813	-0.976729	1.968	0.0223383	unidirectional	IR64-preferring
LOC_Os07g04180.2	0.762302	-0.391565	1.31182	0.0189149	LOC_Os07g04180.2	0.671017	-0.57558	1.49028	7.70811e-20	unidirectional	IR64-preferring
LOC_Os02g42220.1	0.762426	-0.39133	1.3116	0.000321126	LOC_Os02g42220.1	0.8	-0.321928	1.25	0.314619	unidirectional	IR64-preferring
LOC_Os08g31630.1	0.767696	-0.381393	1.3026	0.226211	LOC_Os08g31630.1	0.702165	-0.510117	1.42417	0.00366617	unidirectional	IR64-preferring
LOC_Os05g41460.2	0.787569	-0.344521	1.26973	0.000820828	LOC_Os05g41460.2	0.574934	-0.798532	1.73933	1.36488e-06	unidirectional	IR64-preferring
LOC_Os08g43320.1	0.788407	-0.342987	1.26838	8.5049e-06	LOC_Os08g43320.1	0.718996	-0.475944	1.39083	0.0460088	unidirectional	IR64-preferring
LOC_Os06g09390.2	0.788618	-0.342601	1.26804	0.00367946	LOC_Os06g09390.2	0.632772	-0.660242	1.58035	0.0149356	unidirectional	IR64-preferring
LOC_Os05g41460.1	0.790728	-0.338747	1.26466	0.000455944	LOC_Os05g41460.1	0.781141	-0.356345	1.28018	2.52487e-13	unidirectional	IR64-preferring
LOC_Os02g49880.1	0.79661	-0.328055	1.25532	0.380634	LOC_Os02g49880.1	0.758996	-0.397835	1.31753	0.000154792	unidirectional	IR64-preferring
LOC_Os11g38800.1	1.26687	0.341272	1.26687	0.00673613	LOC_Os11g38800.1	1.56555	0.646674	1.56555	0.48946	unidirectional	Apo-preferring
LOC_Os02g40510.1	1.26923	0.343954	1.26923	1	LOC_Os02g40510.1	1.5	0.584963	1.5	0.00219263	unidirectional	Apo-preferring
LOC_Os08g41830.1	1.27521	0.350732	1.27521	0.806116	LOC_Os08g41830.1	1.36353	0.447348	1.36353	0.0396729	unidirectional	Apo-preferring
LOC_Os01g49250.1	1.2795	0.355582	1.2795	0.0226398	LOC_Os01g49250.1	1.29543	0.373434	1.29543	1.91544e-06	unidirectional	Apo-preferring
LOC_Os02g57180.2	1.28903	0.366283	1.28903	0.787196	LOC_Os02g57180.2	1.42262	0.508547	1.42262	0.00572738	unidirectional	Apo-preferring
LOC_Os01g03549.1	1.29068	0.368126	1.29068	0.0378895	LOC_Os01g03549.1	1.50084	0.585767	1.50084	0.00814711	unidirectional	Apo-preferring
LOC_Os05g03934.1	1.29272	0.370406	1.29272	0.222642	LOC_Os05g03934.1	1.37235	0.456647	1.37235	0.0043932	unidirectional	Apo-preferring
LOC_Os01g73000.1	1.29363	0.371425	1.29363	0.00523746	LOC_Os01g73000.1	1.77217	0.825519	1.77217	0.114856	unidirectional	Apo-preferring
LOC_Os08g05650.2	1.29739	0.375613	1.29739	0.184057	LOC_Os08g05650.2	1.43321	0.51925	1.43321	0.0310897	unidirectional	Apo-preferring
LOC_Os08g01380.1	1.30195	0.380676	1.30195	4.78618e-89	LOC_Os08g01380.1	1.41424	0.500028	1.41424	2.00429e-52	unidirectional	Apo-preferring
LOC_Os10g41940.1	1.3025	0.38128	1.3025	0.199938	LOC_Os10g41940.1	1.38366	0.468493	1.38366	0.0297672	unidirectional	Apo-preferring
LOC_Os04g11820.1	1.30657	0.385781	1.30657	0.607152	LOC_Os04g11820.1	1.47884	0.564468	1.47884	6.1939e-06	unidirectional	Apo-preferring
LOC_Os10g41400.1	1.32436	0.40529	1.32436	1	LOC_Os10g41400.1	1.43084	0.516866	1.43084	3.4996e-13	unidirectional	Apo-preferring
LOC_Os06g16270.1	1.34161	0.423968	1.34161	0.712715	LOC_Os06g16270.1	1.30909	0.388564	1.30909	0.0469881	unidirectional	Apo-preferring
LOC_Os03g25620.1	1.34803	0.430851	1.34803	0.903808	LOC_Os03g25620.1	1.39165	0.476797	1.39165	0.0177095	unidirectional	Apo-preferring
LOC_Os07g49110.1	1.35113	0.434163	1.35113	0.000193836	LOC_Os07g49110.1	1.60797	0.685238	1.60797	0.146668	unidirectional	Apo-preferring
LOC_Os07g10490.1	1.358	0.441481	1.358	0.633092	LOC_Os07g10490.1	1.32271	0.403493	1.32271	2.19529e-08	unidirectional	Apo-preferring
LOC_Os02g17360.1	1.36428	0.448144	1.36428	0.0535137	LOC_Os02g17360.1	1.36586	0.449809	1.36586	1.07421e-08	unidirectional	Apo-preferring
LOC_Os06g06980.1	1.36772	0.451774	1.36772	0.026306	LOC_Os06g06980.1	1.3808	0.465508	1.3808	0.754966	unidirectional	Apo-preferring
LOC_Os08g01380.2	1.37287	0.457192	1.37287	1.95896e-80	LOC_Os08g01380.2	1.46927	0.555103	1.46927	9.29749e-50	unidirectional	Apo-preferring
LOC_Os01g65130.1	1.3758	0.460268	1.3758	0.00787062	LOC_Os01g65130.1	2.11957	1.08377	2.11957	0.319666	unidirectional	Apo-preferring
LOC_Os08g44810.1	1.37778	0.462343	1.37778	0.722585	LOC_Os08g44810.1	1.40541	0.490986	1.40541	1.82326e-07	unidirectional	Apo-preferring
LOC_Os02g42406.1	1.39301	0.478207	1.39301	0.218099	LOC_Os02g42406.1	1.79214	0.841685	1.79214	0.0451102	unidirectional	Apo-preferring
LOC_Os02g01150.3	1.39768	0.483032	1.39768	0.281343	LOC_Os02g01150.3	1.57118	0.651852	1.57118	0.0113746	unidirectional	Apo-preferring
LOC_Os04g38480.1	1.39989	0.485308	1.39989	9.76879e-16	LOC_Os04g38480.1	1.33368	0.415413	1.33368	0.000209908	unidirectional	Apo-preferring
LOC_Os02g58790.4	1.40279	0.488298	1.40279	0.0340021	LOC_Os02g58790.4	1.27526	0.350791	1.27526	0.00199214	unidirectional	Apo-preferring
LOC_Os04g54830.1	1.40874	0.494407	1.40874	7.03192e-06	LOC_Os04g54830.1	1.28835	0.365527	1.28835	2.19884e-10	unidirectional	Apo-preferring
LOC_Os12g43600.1	1.42412	0.510066	1.42412	1.89918e-05	LOC_Os12g43600.1	1.46006	0.546031	1.46006	0.559496	unidirectional	Apo-preferring
LOC_Os06g43860.1	1.42763	0.51362	1.42763	0.666825	LOC_Os06g43860.1	1.55223	0.634342	1.55223	1.18123e-14	unidirectional	Apo-preferring
LOC_Os02g13130.1	1.44215	0.528226	1.44215	0.916996	LOC_Os02g13130.1	1.57635	0.656589	1.57635	0.0010128	unidirectional	Apo-preferring
LOC_Os06g43860.4	1.45002	0.536071	1.45002	0.0956739	LOC_Os06g43860.4	1.42249	0.508417	1.42249	6.40885e-09	unidirectional	Apo-preferring
LOC_Os06g43860.2	1.45517	0.541186	1.45517	0.066028	LOC_Os06g43860.2	1.42846	0.514464	1.42846	1.43234e-13	unidirectional	Apo-preferring
LOC_Os08g30060.2	1.45715	0.543152	1.45715	0.00528364	LOC_Os08g30060.2	2.79428	1.48248	2.79428	6.1356e-07	unidirectional	Apo-preferring
LOC_Os09g18360.1	1.4668	0.552675	1.4668	7.49107e-07	LOC_Os09g18360.1	1.67529	0.744408	1.67529	0.00034669	unidirectional	Apo-preferring
LOC_Os02g05920.1	1.46816	0.554011	1.46816	0.0147385	LOC_Os02g05920.1	1.62053	0.696463	1.62053	0.877518	unidirectional	Apo-preferring
LOC_Os08g05880.1	1.47522	0.560932	1.47522	0.482417	LOC_Os08g05880.1	1.85985	0.895183	1.85985	0.0124287	unidirectional	Apo-preferring
LOC_Os02g15640.1	1.47619	0.561879	1.47619	0.121846	LOC_Os02g15640.1	1.93916	0.955435	1.93916	0.00297537	unidirectional	Apo-preferring
LOC_Os08g31970.2	1.48179	0.567338	1.48179	0.0200714	LOC_Os08g31970.2	2.04729	1.03371	2.04729	0.323744	unidirectional	Apo-preferring
LOC_Os01g73580.1	1.48261	0.568135	1.48261	0.0653001	LOC_Os01g73580.1	1.30461	0.383614	1.30461	6.13243e-05	unidirectional	Apo-preferring
LOC_Os03g01580.2	1.48268	0.568208	1.48268	0.012699	LOC_Os03g01580.2	3.13549	1.64869	3.13549	0.538253	unidirectional	Apo-preferring
LOC_Os03g17100.1	1.48505	0.570515	1.48505	0.0704164	LOC_Os03g17100.1	1.63958	0.713323	1.63958	0.00625323	unidirectional	Apo-preferring
LOC_Os02g13130.3	1.48564	0.571086	1.48564	0.162386	LOC_Os02g13130.3	1.35879	0.442321	1.35879	0.0367994	unidirectional	Apo-preferring
LOC_Os08g14195.1	1.49323	0.578436	1.49323	0.0142904	LOC_Os08g14195.1	1.88973	0.918182	1.88973	0.173854	unidirectional	Apo-preferring
LOC_Os12g35630.3	1.51094	0.595443	1.51094	2.30143e-11	LOC_Os12g35630.3	1.61706	0.693369	1.61706	1.18995e-37	unidirectional	Apo-preferring
LOC_Os06g43660.2	1.51132	0.595805	1.51132	6.65416e-07	LOC_Os06g43660.2	2.37311	1.24678	2.37311	0.236707	unidirectional	Apo-preferring
LOC_Os11g38650.1	1.51845	0.602599	1.51845	0.00330514	LOC_Os11g38650.1	2.19384	1.13346	2.19384	0.152001	unidirectional	Apo-preferring
LOC_Os02g13130.2	1.53899	0.62198	1.53899	0.285263	LOC_Os02g13130.2	1.55878	0.640413	1.55878	0.00139427	unidirectional	Apo-preferring
LOC_Os12g18650.6	1.55008	0.632339	1.55008	0.867143	LOC_Os12g18650.6	2.09055	1.06388	2.09055	0.0352704	unidirectional	Apo-preferring
LOC_Os03g22340.1	1.5523	0.634412	1.5523	1	LOC_Os03g22340.1	2.17554	1.12137	2.17554	0.00281101	unidirectional	Apo-preferring
LOC_Os02g50240.1	1.55254	0.634628	1.55254	0.213834	LOC_Os02g50240.1	2.07937	1.05615	2.07937	2.76575e-05	unidirectional	Apo-preferring
LOC_Os02g13100.1	1.55378	0.63578	1.55378	0.000566766	LOC_Os02g13100.1	1.78105	0.832731	1.78105	5.83871e-06	unidirectional	Apo-preferring
LOC_Os09g19910.1	1.55385	0.635848	1.55385	0.000892029	LOC_Os09g19910.1	1.772	0.825378	1.772	0.0307869	unidirectional	Apo-preferring
LOC_Os08g43170.1	1.55665	0.638448	1.55665	1.47776e-15	LOC_Os08g43170.1	1.27943	0.355503	1.27943	1	unidirectional	Apo-preferring
LOC_Os04g32950.4	1.58441	0.663949	1.58441	0.0207099	LOC_Os04g32950.4	1.29322	0.370965	1.29322	0.401197	unidirectional	Apo-preferring
LOC_Os09g08370.3	1.59412	0.672761	1.59412	0.545479	LOC_Os09g08370.3	3.11703	1.64017	3.11703	0.000673263	unidirectional	Apo-preferring
LOC_Os06g43350.1	1.60415	0.681812	1.60415	1.98894e-05	LOC_Os06g43350.1	1.81818	0.862496	1.81818	1.05746e-07	unidirectional	Apo-preferring
LOC_Os07g01250.1	1.6087	0.685891	1.6087	1	LOC_Os07g01250.1	2.69231	1.42884	2.69231	0.00273828	unidirectional	Apo-preferring
LOC_Os01g22490.1	1.61286	0.689617	1.61286	0.849886	LOC_Os01g22490.1	3.1688	1.66394	3.1688	0.00196497	unidirectional	Apo-preferring
LOC_Os12g13320.1	1.61311	0.689849	1.61311	0.0128458	LOC_Os12g13320.1	2.03538	1.0253	2.03538	1.43209e-05	unidirectional	Apo-preferring
LOC_Os01g10890.1	1.625	0.70044	1.625	1	LOC_Os01g10890.1	1.68365	0.751596	1.68365	0.00895273	unidirectional	Apo-preferring
LOC_Os05g35740.3	1.63734	0.711355	1.63734	0.00596072	LOC_Os05g35740.3	1.62574	0.701095	1.62574	0.065569	unidirectional	Apo-preferring
LOC_Os09g35940.1	1.65833	0.729731	1.65833	0.000249595	LOC_Os09g35940.1	1.25926	0.332575	1.25926	0.000153887	unidirectional	Apo-preferring
LOC_Os05g01110.1	1.66053	0.731647	1.66053	0.000793827	LOC_Os05g01110.1	1.52649	0.610221	1.52649	7.94874e-05	unidirectional	Apo-preferring
LOC_Os10g35840.1	1.66526	0.735745	1.66526	0.97584	LOC_Os10g35840.1	1.4438	0.529866	1.4438	2.8056e-06	unidirectional	Apo-preferring
LOC_Os06g04230.1	1.66667	0.736966	1.66667	5.69462e-06	LOC_Os06g04230.1	2.59083	1.37342	2.59083	0.562907	unidirectional	Apo-preferring
LOC_Os08g31970.1	1.67789	0.746644	1.67789	0.01969	LOC_Os08g31970.1	1.48625	0.571675	1.48625	0.720734	unidirectional	Apo-preferring
LOC_Os08g32930.2	1.67902	0.74762	1.67902	0.216619	LOC_Os08g32930.2	1.52974	0.613282	1.52974	0.0265175	unidirectional	Apo-preferring
LOC_Os06g01950.1	1.68025	0.748673	1.68025	0.00742402	LOC_Os06g01950.1	2.15639	1.10862	2.15639	0.347373	unidirectional	Apo-preferring
LOC_Os11g42200.1	1.70508	0.769842	1.70508	2.88336e-05	LOC_Os11g42200.1	4.218	2.07656	4.218	0.0348169	unidirectional	Apo-preferring
LOC_Os09g24710.1	1.70833	0.77259	1.70833	0.378773	LOC_Os09g24710.1	1.35279	0.435943	1.35279	0.00456955	unidirectional	Apo-preferring
LOC_Os02g38840.1	1.71603	0.779078	1.71603	0.0299323	LOC_Os02g38840.1	1.97059	0.978628	1.97059	0.00148343	unidirectional	Apo-preferring
LOC_Os06g02510.1	1.72019	0.782567	1.72019	0.545793	LOC_Os06g02510.1	1.759	0.814755	1.759	0.042096	unidirectional	Apo-preferring
LOC_Os09g19274.1	1.73431	0.794366	1.73431	0.00202791	LOC_Os09g19274.1	1.40535	0.490931	1.40535	1	unidirectional	Apo-preferring
LOC_Os02g17360.2	1.73926	0.798476	1.73926	0.773762	LOC_Os02g17360.2	1.40821	0.493865	1.40821	7.75044e-06	unidirectional	Apo-preferring
LOC_Os12g35630.1	1.74185	0.800617	1.74185	3.33247e-12	LOC_Os12g35630.1	1.66518	0.735675	1.66518	3.16549e-32	unidirectional	Apo-preferring
LOC_Os02g05370.1	1.75789	0.813847	1.75789	0.0541784	LOC_Os02g05370.1	2.83357	1.50262	2.83357	0.021845	unidirectional	Apo-preferring
LOC_Os03g07739.2	1.78319	0.834459	1.78319	0.0219471	LOC_Os03g07739.2	2.16543	1.11465	2.16543	0.865707	unidirectional	Apo-preferring
LOC_Os06g03486.1	1.79436	0.843472	1.79436	0.417227	LOC_Os06g03486.1	1.78699	0.837531	1.78699	0.0498883	unidirectional	Apo-preferring
LOC_Os11g12330.1	1.80216	0.849725	1.80216	3.04013e-09	LOC_Os11g12330.1	1.41071	0.496417	1.41071	0.000119426	unidirectional	Apo-preferring
LOC_Os02g57180.1	1.80244	0.849953	1.80244	0.136629	LOC_Os02g57180.1	1.56322	0.644521	1.56322	0.0116282	unidirectional	Apo-preferring
LOC_Os05g35740.1	1.825	0.867897	1.825	0.000268656	LOC_Os05g35740.1	1.6174	0.693678	1.6174	0.238893	unidirectional	Apo-preferring
LOC_Os01g41800.1	1.8433	0.88229	1.8433	0.425681	LOC_Os01g41800.1	1.83657	0.87701	1.83657	0.013781	unidirectional	Apo-preferring
LOC_Os04g53190.2	1.84357	0.882501	1.84357	0.0365275	LOC_Os04g53190.2	1.96879	0.977306	1.96879	0.533334	unidirectional	Apo-preferring
LOC_Os11g05530.1	1.84746	0.885541	1.84746	5.65277e-05	LOC_Os11g05530.1	1.46296	0.548893	1.46296	0.0475223	unidirectional	Apo-preferring
LOC_Os06g12260.2	1.8599	0.895227	1.8599	0.00688895	LOC_Os06g12260.2	1.49598	0.581086	1.49598	0.402064	unidirectional	Apo-preferring
LOC_Os09g19500.1	1.87476	0.906709	1.87476	4.20654e-05	LOC_Os09g19500.1	2.2395	1.16318	2.2395	5.27067e-12	unidirectional	Apo-preferring
LOC_Os11g46870.1	1.90267	0.928022	1.90267	0.00460684	LOC_Os11g46870.1	1.47357	0.559317	1.47357	0.851279	unidirectional	Apo-preferring
LOC_Os04g56110.1	1.90508	0.929854	1.90508	0.00333226	LOC_Os04g56110.1	1.71791	0.780656	1.71791	0.998962	unidirectional	Apo-preferring
LOC_Os04g10460.1	1.90784	0.931939	1.90784	1	LOC_Os04g10460.1	1.38769	0.472689	1.38769	0.00105353	unidirectional	Apo-preferring
LOC_Os01g36640.1	1.90831	0.932294	1.90831	1	LOC_Os01g36640.1	2.19798	1.13618	2.19798	0.0214167	unidirectional	Apo-preferring
LOC_Os04g53170.1	1.93923	0.955487	1.93923	0.0379214	LOC_Os04g53170.1	1.90267	0.928028	1.90267	4.69545e-12	unidirectional	Apo-preferring
LOC_Os03g18200.1	1.98794	0.991272	1.98794	0.97055	LOC_Os03g18200.1	1.98435	0.988665	1.98435	7.74439e-08	unidirectional	Apo-preferring
LOC_Os04g30420.1	2.03204	1.02293	2.03204	2.54334e-12	LOC_Os04g30420.1	1.98508	0.989197	1.98508	0.0196183	unidirectional	Apo-preferring
LOC_Os02g30050.1	2.05382	1.03831	2.05382	0.00065976	LOC_Os02g30050.1	1.4432	0.529268	1.4432	0.623478	unidirectional	Apo-preferring
LOC_Os05g02420.2	2.06958	1.04934	2.06958	0.526791	LOC_Os05g02420.2	2.25236	1.17144	2.25236	0.0297987	unidirectional	Apo-preferring
LOC_Os09g08370.2	2.07423	1.05258	2.07423	0.364553	LOC_Os09g08370.2	3.03272	1.60061	3.03272	0.0036203	unidirectional	Apo-preferring
LOC_Os05g31490.1	2.09105	1.06423	2.09105	0.000127246	LOC_Os05g31490.1	1.89094	0.919107	1.89094	0.000535844	unidirectional	Apo-preferring
LOC_Os05g02260.2	2.17003	1.11772	2.17003	0.386965	LOC_Os05g02260.2	2.04382	1.03127	2.04382	0.0174793	unidirectional	Apo-preferring
LOC_Os01g36294.1	2.17647	1.12199	2.17647	0.00146641	LOC_Os01g36294.1	3.87387	1.95378	3.87387	0.0392619	unidirectional	Apo-preferring
LOC_Os05g02260.4	2.20027	1.13768	2.20027	0.681476	LOC_Os05g02260.4	1.93535	0.952592	1.93535	0.00818185	unidirectional	Apo-preferring
LOC_Os02g40130.1	2.24559	1.16709	2.24559	1.35476e-13	LOC_Os02g40130.1	1.56925	0.650076	1.56925	0.206898	unidirectional	Apo-preferring
LOC_Os02g15520.2	2.25126	1.17074	2.25126	2.51511e-05	LOC_Os02g15520.2	2.50326	1.32381	2.50326	0.0156193	unidirectional	Apo-preferring
LOC_Os11g42800.1	2.25546	1.17342	2.25546	0.582838	LOC_Os11g42800.1	1.26125	0.334852	1.26125	0.000172643	unidirectional	Apo-preferring
LOC_Os01g12100.1	2.26641	1.18041	2.26641	0.141549	LOC_Os01g12100.1	1.25491	0.327585	1.25491	0.00440826	unidirectional	Apo-preferring
LOC_Os02g05530.1	2.30397	1.20412	2.30397	4.98049e-10	LOC_Os02g05530.1	2.30281	1.20339	2.30281	7.91508e-06	unidirectional	Apo-preferring
LOC_Os11g45090.1	2.31955	1.21385	2.31955	0.000238228	LOC_Os11g45090.1	3.54378	1.82529	3.54378	2.72395e-12	unidirectional	Apo-preferring
LOC_Os04g02880.1	2.34271	1.22818	2.34271	0.227443	LOC_Os04g02880.1	2.67492	1.41949	2.67492	0.0222805	unidirectional	Apo-preferring
LOC_Os09g36080.1	2.38386	1.2533	2.38386	0.00111096	LOC_Os09g36080.1	1.40412	0.489662	1.40412	0.000205417	unidirectional	Apo-preferring
LOC_Os01g02570.1	2.41676	1.27307	2.41676	0.00161589	LOC_Os01g02570.1	1.8452	0.883776	1.8452	2.18275e-06	unidirectional	Apo-preferring
LOC_Os10g36250.1	2.41727	1.27338	2.41727	0.403662	LOC_Os10g36250.1	1.75594	0.812247	1.75594	0.0384516	unidirectional	Apo-preferring
LOC_Os08g27850.1	2.43963	1.28667	2.43963	1.66516e-10	LOC_Os08g27850.1	2.60935	1.38369	2.60935	0.132837	unidirectional	Apo-preferring
LOC_Os11g31900.1	2.44237	1.28828	2.44237	0.697321	LOC_Os11g31900.1	1.43157	0.517595	1.43157	6.49978e-06	unidirectional	Apo-preferring
LOC_Os02g12870.1	2.45455	1.29546	2.45455	0.0187207	LOC_Os02g12870.1	1.58333	0.662965	1.58333	0.767976	unidirectional	Apo-preferring
LOC_Os02g57150.1	2.50526	1.32496	2.50526	0.282018	LOC_Os02g57150.1	2.73384	1.45093	2.73384	0.0231754	unidirectional	Apo-preferring
LOC_Os06g15760.1	2.50598	1.32537	2.50598	0.00077137	LOC_Os06g15760.1	3.30693	1.72549	3.30693	0.297692	unidirectional	Apo-preferring
LOC_Os08g27850.2	2.5727	1.36329	2.5727	2.16904e-05	LOC_Os08g27850.2	2.54569	1.34806	2.54569	0.970308	unidirectional	Apo-preferring
LOC_Os02g15520.1	2.60067	1.37888	2.60067	1.67683e-05	LOC_Os02g15520.1	9.1611	3.19552	9.1611	2.68801e-05	unidirectional	Apo-preferring
LOC_Os03g25750.1	2.61912	1.38908	2.61912	0.105304	LOC_Os03g25750.1	1.56705	0.64805	1.56705	0.0453101	unidirectional	Apo-preferring
LOC_Os09g18020.1	2.62235	1.39086	2.62235	1.90109e-16	LOC_Os09g18020.1	1.91943	0.940675	1.91943	7.01967e-07	unidirectional	Apo-preferring
LOC_Os10g12480.1	2.64427	1.40287	2.64427	0.0570045	LOC_Os10g12480.1	2.19404	1.13359	2.19404	0.0388318	unidirectional	Apo-preferring
LOC_Os08g05510.1	2.66667	1.41504	2.66667	0.0355549	LOC_Os08g05510.1	2.2575	1.17473	2.2575	0.000225828	unidirectional	Apo-preferring
LOC_Os02g11110.2	2.69131	1.42831	2.69131	0.00402953	LOC_Os02g11110.2	1.79143	0.841115	1.79143	0.0131279	unidirectional	Apo-preferring
LOC_Os05g27010.1	2.72155	1.44443	2.72155	0.0448525	LOC_Os05g27010.1	3.015	1.59216	3.015	0.0702926	unidirectional	Apo-preferring
LOC_Os02g52450.2	2.72355	1.44549	2.72355	0.0213041	LOC_Os02g52450.2	1.34512	0.427735	1.34512	0.00981529	unidirectional	Apo-preferring
LOC_Os11g02424.2	2.73754	1.45288	2.73754	0.000100917	LOC_Os11g02424.2	2.56368	1.35821	2.56368	0.000964807	unidirectional	Apo-preferring
LOC_Os04g06590.1	2.75424	1.46165	2.75424	0.340102	LOC_Os04g06590.1	3.09909	1.63184	3.09909	2.06822e-05	unidirectional	Apo-preferring
LOC_Os09g16280.1	2.75846	1.46386	2.75846	0.00135455	LOC_Os09g16280.1	3.86968	1.95221	3.86968	0.645818	unidirectional	Apo-preferring
LOC_Os10g04510.1	2.76271	1.46608	2.76271	0.0404817	LOC_Os10g04510.1	2.87639	1.52426	2.87639	0.869161	unidirectional	Apo-preferring
LOC_Os11g05650.1	2.8	1.48543	2.8	0.021032	LOC_Os11g05650.1	1.25	0.321928	1.25	1	unidirectional	Apo-preferring
LOC_Os10g12050.2	2.87575	1.52394	2.87575	0.15464	LOC_Os10g12050.2	1.68652	0.754053	1.68652	5.98115e-06	unidirectional	Apo-preferring
LOC_Os08g27720.2	2.9525	1.56194	2.9525	0.00294812	LOC_Os08g27720.2	4.13283	2.04713	4.13283	0.214455	unidirectional	Apo-preferring
LOC_Os01g41710.1	2.96296	1.56704	2.96296	0.0544728	LOC_Os01g41710.1	4.95349	2.30844	4.95349	0.0158063	unidirectional	Apo-preferring
LOC_Os04g38525.1	3	1.58496	3	0.0023353	LOC_Os04g38525.1	1.5225	0.606441	1.5225	1	unidirectional	Apo-preferring
LOC_Os02g42700.1	3.00847	1.58903	3.00847	0.00141395	LOC_Os02g42700.1	2.174	1.12035	2.174	2.09583e-05	unidirectional	Apo-preferring
LOC_Os06g02580.1	3.2056	1.68059	3.2056	5.37632e-07	LOC_Os06g02580.1	5.57779	2.47969	5.57779	0.00346941	unidirectional	Apo-preferring
LOC_Os07g09800.1	3.2411	1.69648	3.2411	0.00483294	LOC_Os07g09800.1	2.69983	1.43287	2.69983	6.82787e-08	unidirectional	Apo-preferring
LOC_Os01g41145.1	3.35331	1.74559	3.35331	0.00192014	LOC_Os01g41145.1	3.42719	1.77703	3.42719	0.23035	unidirectional	Apo-preferring
LOC_Os01g02400.3	3.3804	1.75719	3.3804	0.00430051	LOC_Os01g02400.3	4.40238	2.13828	4.40238	0.429923	unidirectional	Apo-preferring
LOC_Os02g17304.1	3.39055	1.76152	3.39055	0.000241056	LOC_Os02g17304.1	3.26591	1.70749	3.26591	0.00573836	unidirectional	Apo-preferring
LOC_Os05g02310.1	3.42149	1.77462	3.42149	0.202112	LOC_Os05g02310.1	3.27172	1.71005	3.27172	0.00408956	unidirectional	Apo-preferring
LOC_Os05g41290.1	3.45574	1.78899	3.45574	1	LOC_Os05g41290.1	9.39333	3.23164	9.39333	0.00156238	unidirectional	Apo-preferring
LOC_Os06g09450.4	3.6709	1.87613	3.6709	1	LOC_Os06g09450.4	5.68667	2.50758	5.68667	0.0255031	unidirectional	Apo-preferring
LOC_Os02g58730.1	3.73684	1.90182	3.73684	0.0133714	LOC_Os02g58730.1	5.47619	2.45317	5.47619	0.251093	unidirectional	Apo-preferring
LOC_Os01g63900.1	3.76421	1.91235	3.76421	0.0108921	LOC_Os01g63900.1	1.28786	0.364976	1.28786	0.474681	unidirectional	Apo-preferring
LOC_Os06g09450.5	3.80339	1.92729	3.80339	0.834272	LOC_Os06g09450.5	3.48403	1.80076	3.48403	0.0378464	unidirectional	Apo-preferring
LOC_Os08g10290.1	3.83009	1.93738	3.83009	1.44721e-28	LOC_Os08g10290.1	5.94706	2.57218	5.94706	0.000392883	unidirectional	Apo-preferring
LOC_Os03g44230.1	3.85947	1.9484	3.85947	0.630048	LOC_Os03g44230.1	2.99681	1.58343	2.99681	0.00710562	unidirectional	Apo-preferring
LOC_Os08g27720.1	3.8754	1.95434	3.8754	0.00120109	LOC_Os08g27720.1	4.41437	2.14221	4.41437	0.281223	unidirectional	Apo-preferring
LOC_Os06g40415.1	4.02047	2.00736	4.02047	0.214082	LOC_Os06g40415.1	2.50123	1.32264	2.50123	0.00610517	unidirectional	Apo-preferring
LOC_Os08g30490.1	4.03232	2.01161	4.03232	0.0386285	LOC_Os08g30490.1	1.93415	0.951702	1.93415	0.164776	unidirectional	Apo-preferring
LOC_Os02g13060.1	4.0871	2.03108	4.0871	1.28311e-19	LOC_Os02g13060.1	4.85383	2.27912	4.85383	0.892614	unidirectional	Apo-preferring
LOC_Os01g02400.1	4.61845	2.20741	4.61845	2.40518e-09	LOC_Os01g02400.1	3.88156	1.95664	3.88156	0.0785684	unidirectional	Apo-preferring
LOC_Os11g41710.1	4.93997	2.3045	4.93997	2.9028e-29	LOC_Os11g41710.1	5.53723	2.46917	5.53723	6.86161e-09	unidirectional	Apo-preferring
LOC_Os08g10740.1	5.40508	2.43432	5.40508	0.21578	LOC_Os08g10740.1	2.45149	1.29366	2.45149	0.034086	unidirectional	Apo-preferring
LOC_Os01g56220.1	5.42548	2.43975	5.42548	0.00753727	LOC_Os01g56220.1	4.14111	2.05002	4.14111	0.00032318	unidirectional	Apo-preferring
LOC_Os12g22810.2	5.54993	2.47247	5.54993	0.544546	LOC_Os12g22810.2	3.05531	1.61132	3.05531	0.00268679	unidirectional	Apo-preferring
LOC_Os11g44430.1	5.96404	2.57629	5.96404	2.52131e-06	LOC_Os11g44430.1	3.49984	1.80729	3.49984	0.209979	unidirectional	Apo-preferring
LOC_Os08g13460.1	7.03389	2.81432	7.03389	0.000408725	LOC_Os08g13460.1	1.27778	0.353637	1.27778	0.0229035	unidirectional	Apo-preferring
LOC_Os06g32580.1	7.5	2.90689	7.5	0.000164938	LOC_Os06g32580.1	3.28571	1.71621	3.28571	0.670539	unidirectional	Apo-preferring
LOC_Os05g49060.1	8.02965	3.00534	8.02965	1	LOC_Os05g49060.1	4.19786	2.06965	4.19786	4.73085e-07	unidirectional	Apo-preferring
LOC_Os12g06250.2	9.71324	3.27995	9.71324	0.561312	LOC_Os12g06250.2	2.74121	1.45481	2.74121	0.000241573	unidirectional	Apo-preferring
LOC_Os06g43660.1	12.0633	3.59256	12.0633	2.02267e-17	LOC_Os06g43660.1	9.84264	3.29905	9.84264	4.63675e-37	unidirectional	Apo-preferring
LOC_Os11g46900.1	13.2609	3.7291	13.2609	0.000327343	LOC_Os11g46900.1	20.0787	4.32759	20.0787	0.272233	unidirectional	Apo-preferring
LOC_Os09g11480.2	15.4559	3.95008	15.4559	0.00228389	LOC_Os09g11480.2	10.573	3.40231	10.573	0.475442	unidirectional	Apo-preferring
LOC_Os09g19160.1	19.0268	4.24996	19.0268	0.0986938	LOC_Os09g19160.1	32.6651	5.02968	32.6651	1.91645e-05	unidirectional	Apo-preferring
LOC_Os11g11890.1	26.9242	4.75083	26.9242	0.00262246	LOC_Os11g11890.1	23.2325	4.53807	23.2325	0.341497	unidirectional	Apo-preferring
LOC_Os12g14440.1	30.3719	4.92467	30.3719	0.000467912	LOC_Os12g14440.1	22.297	4.47878	22.297	0.146748	unidirectional	Apo-preferring
LOC_Os05g01950.1	40.1017	5.32559	40.1017	0.0133004	LOC_Os05g01950.1	25.635	4.68004	25.635	4.9533e-09	unidirectional	Apo-preferring
LOC_Os11g34920.1	44.4575	5.47435	44.4575	2.44932e-05	LOC_Os11g34920.1	13.9666	3.80391	13.9666	0.0882803	unidirectional	Apo-preferring
LOC_Os01g28450.1	173.203	7.43632	173.203	1.05911e-08	LOC_Os01g28450.1	47.2837	5.56327	47.2837	0.0067194	unidirectional	Apo-preferring
LOC_Os10g24004.1	582.627	9.18643	582.627	8.15626e-05	LOC_Os10g24004.1	63.1232	5.9801	63.1232	6.8741e-11	unidirectional	Apo-preferring
LOC_Os04g54500.1	1.05556	0.0780025	1.05556	0.17435	LOC_Os04g54500.1	1	0	1	0.00273118	CBD	biallelic (symmetrical) in both conditions
LOC_Os01g10840.1	1.07597	0.105634	1.07597	0.0176244	LOC_Os01g10840.1	1	0	1	0.2165	CBD	biallelic (symmetrical) in both conditions
LOC_Os07g41330.1	0.909091	-0.137504	1.1	0.824794	LOC_Os07g41330.1	1	0	1	0.00699592	CBD	biallelic (symmetrical) in both conditions
LOC_Os04g33830.1	1.22581	0.293731	1.22581	3.81792e-05	LOC_Os04g33830.1	0.998477	-0.00219887	1.00153	1.40809e-08	CBD	biallelic (symmetrical) in both conditions
LOC_Os11g28300.1	0.878434	-0.186994	1.13839	0.0746069	LOC_Os11g28300.1	0.998406	-0.00230179	1.0016	0.000191012	CBD	biallelic (symmetrical) in both conditions
LOC_Os02g52450.1	1.12788	0.173616	1.12788	1	LOC_Os02g52450.1	1.00307	0.00441532	1.00307	0.0140145	CBD	biallelic (symmetrical) in both conditions
LOC_Os11g40140.1	1.0217	0.0309667	1.0217	0.000465911	LOC_Os11g40140.1	1.00495	0.00712486	1.00495	5.30497e-10	CBD	biallelic (symmetrical) in both conditions
LOC_Os04g37619.1	1.03012	0.0428089	1.03012	0.862021	LOC_Os04g37619.1	1.00574	0.00825646	1.00574	7.09537e-05	CBD	biallelic (symmetrical) in both conditions
LOC_Os01g01960.1	0.901097	-0.150245	1.10976	0.211669	LOC_Os01g01960.1	1.00608	0.00874344	1.00608	4.4331e-06	CBD	biallelic (symmetrical) in both conditions
LOC_Os01g12770.1	0.956963	-0.0634653	1.04497	0.000165438	LOC_Os01g12770.1	1.00905	0.0129947	1.00905	0.000457444	CBD	biallelic (symmetrical) in both conditions
LOC_Os02g57290.4	0.834036	-0.261818	1.19899	0.0851717	LOC_Os02g57290.4	0.989524	-0.0151941	1.01059	0.00447447	CBD	biallelic (symmetrical) in both conditions
LOC_Os12g19470.1	1.0957	0.131853	1.0957	0	LOC_Os12g19470.1	0.98807	-0.0173154	1.01207	0	CBD	biallelic (symmetrical) in both conditions
LOC_Os08g43090.1	1.23592	0.305588	1.23592	0.0119511	LOC_Os08g43090.1	1.01286	0.0184293	1.01286	0.792686	CBD	biallelic (symmetrical) in both conditions
LOC_Os07g04990.1	1.04	0.0565835	1.04	0.307855	LOC_Os07g04990.1	1.01363	0.0195255	1.01363	6.78013e-08	CBD	biallelic (symmetrical) in both conditions
LOC_Os11g35870.1	0.870804	-0.19958	1.14836	0.472769	LOC_Os11g35870.1	1.01386	0.0198643	1.01386	0.0273451	CBD	biallelic (symmetrical) in both conditions
LOC_Os12g17600.1	0.878924	-0.18619	1.13776	2.53516e-103	LOC_Os12g17600.1	1.01538	0.0220263	1.01538	2.42995e-105	CBD	biallelic (symmetrical) in both conditions
LOC_Os09g33810.1	1.08467	0.11726	1.08467	0.286862	LOC_Os09g33810.1	1.01721	0.0246242	1.01721	0.0205732	CBD	biallelic (symmetrical) in both conditions
LOC_Os11g09280.1	1.01691	0.0241948	1.01691	6.26661e-05	LOC_Os11g09280.1	0.982623	-0.0252907	1.01768	5.05233e-14	CBD	biallelic (symmetrical) in both conditions
LOC_Os05g27100.1	1.12667	0.172063	1.12667	0.77196	LOC_Os05g27100.1	0.982294	-0.025773	1.01803	3.43373e-19	CBD	biallelic (symmetrical) in both conditions
LOC_Os05g03550.1	0.939904	-0.089415	1.06394	0.767513	LOC_Os05g03550.1	1.01865	0.0266532	1.01865	0.00881801	CBD	biallelic (symmetrical) in both conditions
LOC_Os12g44180.1	0.843085	-0.24625	1.18612	7.36173e-05	LOC_Os12g44180.1	0.979732	-0.0295408	1.02069	0.48345	CBD	biallelic (symmetrical) in both conditions
LOC_Os06g02960.1	0.905481	-0.143243	1.10438	0.644461	LOC_Os06g02960.1	0.979206	-0.0303162	1.02124	0.00568959	CBD	biallelic (symmetrical) in both conditions
LOC_Os01g22520.2	1.15018	0.201863	1.15018	1.05641e-06	LOC_Os01g22520.2	0.978984	-0.0306421	1.02147	0.000957927	CBD	biallelic (symmetrical) in both conditions
LOC_Os11g05850.2	1.18919	0.249978	1.18919	0.387762	LOC_Os11g05850.2	1.02381	0.0339473	1.02381	6.95598e-06	CBD	biallelic (symmetrical) in both conditions
LOC_Os01g62230.1	1.12167	0.165648	1.12167	0.0181865	LOC_Os01g62230.1	0.973534	-0.0386972	1.02719	4.54591e-06	CBD	biallelic (symmetrical) in both conditions
LOC_Os01g37590.2	1.21622	0.2824	1.21622	0.0090091	LOC_Os01g37590.2	0.972973	-0.0395284	1.02778	0.0595261	CBD	biallelic (symmetrical) in both conditions
LOC_Os02g40080.1	0.923679	-0.114536	1.08263	0.303337	LOC_Os02g40080.1	0.972168	-0.0407222	1.02863	0.0249428	CBD	biallelic (symmetrical) in both conditions
LOC_Os10g10244.1	1.20488	0.268891	1.20488	0.148799	LOC_Os10g10244.1	0.971721	-0.0413855	1.0291	5.0832e-05	CBD	biallelic (symmetrical) in both conditions
LOC_Os01g41820.1	1.01423	0.0203893	1.01423	0.000317645	LOC_Os01g41820.1	0.97151	-0.0417	1.02933	0.652576	CBD	biallelic (symmetrical) in both conditions
LOC_Os11g11050.1	1.22513	0.292931	1.22513	1	LOC_Os11g11050.1	1.02968	0.0421939	1.02968	0.000186106	CBD	biallelic (symmetrical) in both conditions
LOC_Os07g29820.1	1.10751	0.147325	1.10751	1.17836e-05	LOC_Os07g29820.1	1.03362	0.0476997	1.03362	0.891223	CBD	biallelic (symmetrical) in both conditions
LOC_Os01g72980.1	0.821778	-0.283179	1.21687	0.0288972	LOC_Os01g72980.1	1.03478	0.0493255	1.03478	0.00022716	CBD	biallelic (symmetrical) in both conditions
LOC_Os09g15820.1	0.806558	-0.31015	1.23984	0.345417	LOC_Os09g15820.1	0.966213	-0.0495871	1.03497	0.0244306	CBD	biallelic (symmetrical) in both conditions
LOC_Os07g30300.1	0.885442	-0.175531	1.12938	0.47003	LOC_Os07g30300.1	1.0353	0.0500441	1.0353	0.00397433	CBD	biallelic (symmetrical) in both conditions
LOC_Os02g07910.1	1.19911	0.261959	1.19911	0.103388	LOC_Os02g07910.1	1.03553	0.0503717	1.03553	0.00337434	CBD	biallelic (symmetrical) in both conditions
LOC_Os02g30630.1	0.946084	-0.0799599	1.05699	4.31834e-11	LOC_Os02g30630.1	1.03575	0.0506808	1.03575	0.000524099	CBD	biallelic (symmetrical) in both conditions
LOC_Os12g19470.2	1.09033	0.124762	1.09033	0	LOC_Os12g19470.2	1.03611	0.0511726	1.03611	0	CBD	biallelic (symmetrical) in both conditions
LOC_Os11g28990.1	0.81601	-0.293342	1.22548	0.299915	LOC_Os11g28990.1	0.9639	-0.0530442	1.03745	0.0348682	CBD	biallelic (symmetrical) in both conditions
LOC_Os02g05960.1	1.07957	0.11046	1.07957	9.8013e-07	LOC_Os02g05960.1	0.963208	-0.0540804	1.0382	0.000914881	CBD	biallelic (symmetrical) in both conditions
LOC_Os06g04150.1	1.07143	0.0995357	1.07143	0.0438158	LOC_Os06g04150.1	0.962264	-0.0554951	1.03922	1.38517e-11	CBD	biallelic (symmetrical) in both conditions
LOC_Os01g61400.1	1.16175	0.216294	1.16175	0.312252	LOC_Os01g61400.1	0.962225	-0.0555543	1.03926	0.0242087	CBD	biallelic (symmetrical) in both conditions
LOC_Os02g38180.1	1.20926	0.274126	1.20926	0.000171734	LOC_Os02g38180.1	1.04048	0.057254	1.04048	0.00215164	CBD	biallelic (symmetrical) in both conditions
LOC_Os01g03650.1	1.05216	0.0733486	1.05216	0.454581	LOC_Os01g03650.1	1.04191	0.0592342	1.04191	1.08034e-06	CBD	biallelic (symmetrical) in both conditions
LOC_Os11g32720.1	0.925159	-0.112227	1.0809	0.00400131	LOC_Os11g32720.1	1.04221	0.0596405	1.04221	0.42285	CBD	biallelic (symmetrical) in both conditions
LOC_Os01g72980.2	0.922691	-0.11608	1.08379	0.44454	LOC_Os01g72980.2	1.04255	0.0601213	1.04255	0.00037799	CBD	biallelic (symmetrical) in both conditions
LOC_Os08g02630.1	1.08839	0.122201	1.08839	0.0675804	LOC_Os08g02630.1	1.04545	0.0641303	1.04545	7.5767e-07	CBD	biallelic (symmetrical) in both conditions
LOC_Os09g38960.4	1.0426	0.060187	1.0426	0.891034	LOC_Os09g38960.4	0.95531	-0.0659594	1.04678	0.00120006	CBD	biallelic (symmetrical) in both conditions
LOC_Os05g41550.3	1.11084	0.15165	1.11084	0.000431628	LOC_Os05g41550.3	0.954946	-0.0665095	1.04718	7.1623e-05	CBD	biallelic (symmetrical) in both conditions
LOC_Os08g07400.1	1.06429	0.0898877	1.06429	0.656968	LOC_Os08g07400.1	1.04837	0.0681439	1.04837	0.00904541	CBD	biallelic (symmetrical) in both conditions
LOC_Os04g11390.2	1.04613	0.0650613	1.04613	0.294281	LOC_Os04g11390.2	0.953159	-0.0692114	1.04914	0.00123789	CBD	biallelic (symmetrical) in both conditions
LOC_Os09g19640.1	1.13523	0.182979	1.13523	1.39281e-11	LOC_Os09g19640.1	1.05046	0.0710163	1.05046	0.839864	CBD	biallelic (symmetrical) in both conditions
LOC_Os11g37990.1	0.982167	-0.0259592	1.01816	4.34911e-08	LOC_Os11g37990.1	1.05051	0.0710911	1.05051	7.97097e-22	CBD	biallelic (symmetrical) in both conditions
LOC_Os04g23040.1	0.859999	-0.217593	1.16279	1.21051e-29	LOC_Os04g23040.1	0.951059	-0.0723925	1.05146	5.36921e-18	CBD	biallelic (symmetrical) in both conditions
LOC_Os02g07910.2	1.06989	0.0974621	1.06989	0.0282489	LOC_Os02g07910.2	0.951049	-0.0724078	1.05147	0.000116052	CBD	biallelic (symmetrical) in both conditions
LOC_Os02g41630.2	0.94081	-0.0880243	1.06291	0.708318	LOC_Os02g41630.2	1.05337	0.0750065	1.05337	9.97546e-06	CBD	biallelic (symmetrical) in both conditions
LOC_Os03g22120.2	0.97147	-0.0417586	1.02937	0.859072	LOC_Os03g22120.2	1.05392	0.0757693	1.05392	0.00164836	CBD	biallelic (symmetrical) in both conditions
LOC_Os03g29910.2	1.06306	0.0882288	1.06306	0.643287	LOC_Os03g29910.2	0.948317	-0.0765586	1.0545	0.0302042	CBD	biallelic (symmetrical) in both conditions
LOC_Os05g03480.2	0.83871	-0.253757	1.19231	0.000426136	LOC_Os05g03480.2	1.05556	0.0780025	1.05556	0.25639	CBD	biallelic (symmetrical) in both conditions
LOC_Os11g32470.1	1.09523	0.131237	1.09523	1	LOC_Os11g32470.1	0.946577	-0.0792085	1.05644	0.00211114	CBD	biallelic (symmetrical) in both conditions
LOC_Os08g30020.3	0.931209	-0.102823	1.07387	0.803522	LOC_Os08g30020.3	0.946407	-0.079467	1.05663	1.16757e-05	CBD	biallelic (symmetrical) in both conditions
LOC_Os12g19381.1	1.12469	0.169534	1.12469	0	LOC_Os12g19381.1	1.05851	0.0820383	1.05851	0	CBD	biallelic (symmetrical) in both conditions
LOC_Os08g39694.1	1.10681	0.146401	1.10681	0.000107592	LOC_Os08g39694.1	0.944534	-0.0823261	1.05872	0.150289	CBD	biallelic (symmetrical) in both conditions
LOC_Os08g43180.1	0.98899	-0.0159722	1.01113	1.30544e-05	LOC_Os08g43180.1	1.0598	0.0837913	1.0598	0.44267	CBD	biallelic (symmetrical) in both conditions
LOC_Os08g30060.1	0.975063	-0.0364329	1.02557	0.0199029	LOC_Os08g30060.1	1.06059	0.0848717	1.06059	0.221915	CBD	biallelic (symmetrical) in both conditions
LOC_Os07g38290.1	1.12064	0.164319	1.12064	9.7223e-05	LOC_Os07g38290.1	0.941332	-0.0872248	1.06232	0.00998113	CBD	biallelic (symmetrical) in both conditions
LOC_Os08g09200.1	0.809529	-0.304845	1.23529	0.00233342	LOC_Os08g09200.1	1.06334	0.0886065	1.06334	0.0728211	CBD	biallelic (symmetrical) in both conditions
LOC_Os01g22900.1	1.077	0.10702	1.077	0.00447856	LOC_Os01g22900.1	1.06366	0.0890316	1.06366	0.949056	CBD	biallelic (symmetrical) in both conditions
LOC_Os01g24690.2	0.870172	-0.200628	1.1492	0.146972	LOC_Os01g24690.2	0.94011	-0.0890989	1.06371	0.00219946	CBD	biallelic (symmetrical) in both conditions
LOC_Os06g04970.1	0.997223	-0.00401176	1.00278	0.565511	LOC_Os06g04970.1	0.939612	-0.0898635	1.06427	0.0125882	CBD	biallelic (symmetrical) in both conditions
LOC_Os06g01850.1	0.97351	-0.0387324	1.02721	1.82246e-08	LOC_Os06g01850.1	0.937856	-0.0925615	1.06626	9.34562e-29	CBD	biallelic (symmetrical) in both conditions
LOC_Os08g14990.1	0.89103	-0.166454	1.1223	0.00204588	LOC_Os08g14990.1	1.06766	0.0944511	1.06766	0.0361112	CBD	biallelic (symmetrical) in both conditions
LOC_Os01g72960.1	0.951834	-0.0712179	1.0506	0.00405669	LOC_Os01g72960.1	1.06794	0.0948303	1.06794	0.899819	CBD	biallelic (symmetrical) in both conditions
LOC_Os09g11510.1	0.870475	-0.200126	1.1488	0.000413904	LOC_Os09g11510.1	1.0681	0.0950469	1.0681	5.98007e-05	CBD	biallelic (symmetrical) in both conditions
LOC_Os08g10020.3	0.951049	-0.0724085	1.05147	2.08426e-12	LOC_Os08g10020.3	1.06944	0.0968615	1.06944	6.11005e-36	CBD	biallelic (symmetrical) in both conditions
LOC_Os01g11230.2	0.857143	-0.222392	1.16667	0.066106	LOC_Os01g11230.2	1.07271	0.101256	1.07271	0.00221217	CBD	biallelic (symmetrical) in both conditions
LOC_Os05g48630.2	1.07119	0.0992093	1.07119	2.12666e-06	LOC_Os05g48630.2	1.07271	0.101266	1.07271	1.38176e-08	CBD	biallelic (symmetrical) in both conditions
LOC_Os02g08500.1	1.22249	0.289823	1.22249	0.00145237	LOC_Os02g08500.1	1.07301	0.101664	1.07301	0.315436	CBD	biallelic (symmetrical) in both conditions
LOC_Os10g41400.2	1.05	0.0703893	1.05	0.0656885	LOC_Os10g41400.2	0.928571	-0.106915	1.07692	0.00777932	CBD	biallelic (symmetrical) in both conditions
LOC_Os05g46340.1	1.15085	0.202695	1.15085	0.0251895	LOC_Os05g46340.1	1.08296	0.11498	1.08296	1	CBD	biallelic (symmetrical) in both conditions
LOC_Os12g23180.1	1.14983	0.201418	1.14983	8.2847e-20	LOC_Os12g23180.1	1.083	0.115032	1.083	2.77897e-70	CBD	biallelic (symmetrical) in both conditions
LOC_Os05g10630.1	1.20264	0.266202	1.20264	0.922959	LOC_Os05g10630.1	1.08343	0.115602	1.08343	0.000345715	CBD	biallelic (symmetrical) in both conditions
LOC_Os02g30630.2	0.940516	-0.0884749	1.06325	1.47445e-12	LOC_Os02g30630.2	1.08392	0.116262	1.08392	0.00135053	CBD	biallelic (symmetrical) in both conditions
LOC_Os02g58790.3	1.24885	0.3206	1.24885	0.125444	LOC_Os02g58790.3	0.922118	-0.116976	1.08446	7.53498e-05	CBD	biallelic (symmetrical) in both conditions
LOC_Os03g22050.4	0.83636	-0.257804	1.19566	0.0319077	LOC_Os03g22050.4	0.920855	-0.118955	1.08595	0.575708	CBD	biallelic (symmetrical) in both conditions
LOC_Os11g24560.1	1.15715	0.210582	1.15715	6.1718e-06	LOC_Os11g24560.1	0.920539	-0.11945	1.08632	0.010691	CBD	biallelic (symmetrical) in both conditions
LOC_Os11g05556.1	1.21739	0.283793	1.21739	0.126587	LOC_Os11g05556.1	1.08696	0.120294	1.08696	0.00610169	CBD	biallelic (symmetrical) in both conditions
LOC_Os08g09110.1	0.886885	-0.173181	1.12754	0.530408	LOC_Os08g09110.1	0.918533	-0.122596	1.08869	0.00697859	CBD	biallelic (symmetrical) in both conditions
LOC_Os11g09329.1	0.870009	-0.200898	1.14941	8.79813e-06	LOC_Os11g09329.1	0.91831	-0.122947	1.08896	0.957055	CBD	biallelic (symmetrical) in both conditions
LOC_Os02g57160.1	1.14458	0.194823	1.14458	0.738594	LOC_Os02g57160.1	0.91811	-0.12326	1.08919	1.93724e-08	CBD	biallelic (symmetrical) in both conditions
LOC_Os01g40310.1	0.848705	-0.236665	1.17827	0.00558474	LOC_Os01g40310.1	1.09012	0.124482	1.09012	1.1469e-12	CBD	biallelic (symmetrical) in both conditions
LOC_Os03g25940.1	0.976935	-0.0336651	1.02361	0.00684215	LOC_Os03g25940.1	1.09088	0.125495	1.09088	0.00205755	CBD	biallelic (symmetrical) in both conditions
LOC_Os07g04990.2	0.807692	-0.308122	1.2381	0.0276157	LOC_Os07g04990.2	1.09091	0.125531	1.09091	3.17469e-06	CBD	biallelic (symmetrical) in both conditions
LOC_Os02g39820.1	0.82534	-0.276939	1.21162	0.708054	LOC_Os02g39820.1	1.0919	0.126837	1.0919	0.000955266	CBD	biallelic (symmetrical) in both conditions
LOC_Os07g38170.1	1.02439	0.0347654	1.02439	0.507818	LOC_Os07g38170.1	1.09412	0.129768	1.09412	2.87011e-07	CBD	biallelic (symmetrical) in both conditions
LOC_Os04g05080.1	1.21385	0.279592	1.21385	0.128781	LOC_Os04g05080.1	1.0947	0.130531	1.0947	3.99811e-13	CBD	biallelic (symmetrical) in both conditions
LOC_Os03g25940.4	1.0428	0.0604656	1.0428	0.29725	LOC_Os03g25940.4	1.09939	0.136702	1.09939	0.0375969	CBD	biallelic (symmetrical) in both conditions
LOC_Os06g43210.1	0.886748	-0.173404	1.12772	0.133288	LOC_Os06g43210.1	1.09999	0.137491	1.09999	1.81663e-06	CBD	biallelic (symmetrical) in both conditions
LOC_Os07g30970.2	1.11508	0.157153	1.11508	0.000119038	LOC_Os07g30970.2	0.908492	-0.138454	1.10073	0.444813	CBD	biallelic (symmetrical) in both conditions
LOC_Os11g44810.2	0.87931	-0.185556	1.13725	0.00682159	LOC_Os11g44810.2	1.10417	0.142958	1.10417	0.796042	CBD	biallelic (symmetrical) in both conditions
LOC_Os12g18150.1	0.809335	-0.30519	1.23558	0.00149508	LOC_Os12g18150.1	1.10655	0.146073	1.10655	0.798292	CBD	biallelic (symmetrical) in both conditions
LOC_Os05g28980.6	0.919482	-0.121107	1.08757	0.354356	LOC_Os05g28980.6	0.902827	-0.147478	1.10763	0.000873935	CBD	biallelic (symmetrical) in both conditions
LOC_Os02g38210.1	0.839536	-0.252336	1.19113	0.0389243	LOC_Os02g38210.1	0.902062	-0.148701	1.10857	5.01679e-14	CBD	biallelic (symmetrical) in both conditions
LOC_Os08g10020.2	1.1194	0.16273	1.1194	1.6902e-06	LOC_Os08g10020.2	1.11111	0.152003	1.11111	6.56125e-37	CBD	biallelic (symmetrical) in both conditions
LOC_Os05g41640.3	1.03101	0.0440551	1.03101	3.55743e-16	LOC_Os05g41640.3	0.899902	-0.152161	1.11123	3.11371e-26	CBD	biallelic (symmetrical) in both conditions
LOC_Os01g24750.1	1.05958	0.0834962	1.05958	0.0183714	LOC_Os01g24750.1	0.898768	-0.153979	1.11263	0.0306508	CBD	biallelic (symmetrical) in both conditions
LOC_Os04g35170.1	0.892343	-0.16433	1.12065	0.0363502	LOC_Os04g35170.1	0.896602	-0.15746	1.11532	0.83859	CBD	biallelic (symmetrical) in both conditions
LOC_Os01g19740.1	1.01468	0.0210303	1.01468	0.981093	LOC_Os01g19740.1	1.1166	0.159106	1.1166	1.78446e-66	CBD	biallelic (symmetrical) in both conditions
LOC_Os12g42300.1	0.918645	-0.122421	1.08856	0.578957	LOC_Os12g42300.1	0.894817	-0.160336	1.11755	0.00496652	CBD	biallelic (symmetrical) in both conditions
LOC_Os05g09550.1	1.24473	0.31583	1.24473	0.320743	LOC_Os05g09550.1	1.11765	0.160465	1.11765	0.0466692	CBD	biallelic (symmetrical) in both conditions
LOC_Os04g07890.1	1.1787	0.237191	1.1787	0.0019144	LOC_Os04g07890.1	1.11866	0.161771	1.11866	1	CBD	biallelic (symmetrical) in both conditions
LOC_Os02g34460.2	1.02183	0.0311542	1.02183	0.0911176	LOC_Os02g34460.2	0.893571	-0.162346	1.11911	3.36066e-06	CBD	biallelic (symmetrical) in both conditions
LOC_Os08g42560.1	1.07642	0.106239	1.07642	5.79836e-05	LOC_Os08g42560.1	1.12421	0.168912	1.12421	0.0145824	CBD	biallelic (symmetrical) in both conditions
LOC_Os07g49410.2	1.20578	0.269966	1.20578	0.250961	LOC_Os07g49410.2	1.125	0.169925	1.125	0.0073276	CBD	biallelic (symmetrical) in both conditions
LOC_Os08g27840.1	1.13499	0.182682	1.13499	2.6282e-07	LOC_Os08g27840.1	0.887401	-0.172342	1.12689	0.448309	CBD	biallelic (symmetrical) in both conditions
LOC_Os02g07980.1	1.16129	0.215729	1.16129	0.589236	LOC_Os02g07980.1	1.1272	0.172743	1.1272	0.00153336	CBD	biallelic (symmetrical) in both conditions
LOC_Os10g33140.1	0.995642	-0.0063006	1.00438	1.7013e-50	LOC_Os10g33140.1	0.886795	-0.173327	1.12766	9.92865e-05	CBD	biallelic (symmetrical) in both conditions
LOC_Os09g17740.1	0.938241	-0.0919699	1.06582	2.69749e-26	LOC_Os09g17740.1	0.886171	-0.174344	1.12845	5.44616e-182	CBD	biallelic (symmetrical) in both conditions
LOC_Os05g02420.1	1.16203	0.216645	1.16203	0.257543	LOC_Os05g02420.1	1.12949	0.175669	1.12949	0.0188287	CBD	biallelic (symmetrical) in both conditions
LOC_Os08g10020.1	1.04895	0.0689474	1.04895	4.22824e-07	LOC_Os08g10020.1	1.12963	0.17585	1.12963	8.86345e-35	CBD	biallelic (symmetrical) in both conditions
LOC_Os06g48350.1	1.19097	0.252135	1.19097	0.0611482	LOC_Os06g48350.1	0.883824	-0.17817	1.13145	0.0191112	CBD	biallelic (symmetrical) in both conditions
LOC_Os08g39150.1	0.872452	-0.196852	1.14619	2.52088e-12	LOC_Os08g39150.1	0.88351	-0.178682	1.13185	0.652177	CBD	biallelic (symmetrical) in both conditions
LOC_Os12g42550.1	0.948794	-0.0758332	1.05397	0.485933	LOC_Os12g42550.1	1.13204	0.178923	1.13204	0.00777111	CBD	biallelic (symmetrical) in both conditions
LOC_Os01g59980.1	1.01496	0.0214227	1.01496	0.223984	LOC_Os01g59980.1	1.13302	0.180172	1.13302	4.81833e-06	CBD	biallelic (symmetrical) in both conditions
LOC_Os07g31450.1	0.843353	-0.245792	1.18574	0.322749	LOC_Os07g31450.1	0.87833	-0.187165	1.13852	0.00322021	CBD	biallelic (symmetrical) in both conditions
LOC_Os11g32480.1	1.17368	0.231035	1.17368	0.0268118	LOC_Os11g32480.1	1.14027	0.189379	1.14027	2.11584e-09	CBD	biallelic (symmetrical) in both conditions
LOC_Os06g16070.1	0.817167	-0.291296	1.22374	0.399105	LOC_Os06g16070.1	0.876515	-0.190149	1.14088	0.0048042	CBD	biallelic (symmetrical) in both conditions
LOC_Os12g44150.2	0.810527	-0.303068	1.23377	0.0384723	LOC_Os12g44150.2	0.875699	-0.191493	1.14194	0.0586301	CBD	biallelic (symmetrical) in both conditions
LOC_Os05g12260.1	0.988946	-0.0160366	1.01118	3.32555e-08	LOC_Os05g12260.1	0.873363	-0.195347	1.145	0.126772	CBD	biallelic (symmetrical) in both conditions
LOC_Os06g09390.1	0.838513	-0.254096	1.19259	0.00842538	LOC_Os06g09390.1	0.87261	-0.196592	1.14599	0.0957151	CBD	biallelic (symmetrical) in both conditions
LOC_Os04g23820.1	0.805705	-0.311677	1.24115	0.000313862	LOC_Os04g23820.1	1.14818	0.199343	1.14818	0.0109516	CBD	biallelic (symmetrical) in both conditions
LOC_Os08g39694.3	0.915434	-0.127472	1.09238	1.63411e-05	LOC_Os08g39694.3	0.869646	-0.2015	1.14989	0.815481	CBD	biallelic (symmetrical) in both conditions
LOC_Os01g61670.2	0.929396	-0.105634	1.07597	0.554163	LOC_Os01g61670.2	1.15028	0.201979	1.15028	0.00471407	CBD	biallelic (symmetrical) in both conditions
LOC_Os02g42570.1	1.0875	0.121015	1.0875	0.180053	LOC_Os02g42570.1	0.86747	-0.205114	1.15278	1.66346e-17	CBD	biallelic (symmetrical) in both conditions
LOC_Os08g06020.1	1.18269	0.242073	1.18269	0.0272043	LOC_Os08g06020.1	0.866381	-0.206926	1.15423	1	CBD	biallelic (symmetrical) in both conditions
LOC_Os01g12870.1	1.04033	0.0570367	1.04033	0.0288467	LOC_Os01g12870.1	0.865819	-0.207862	1.15498	0.4718	CBD	biallelic (symmetrical) in both conditions
LOC_Os02g27760.1	0.980417	-0.0285324	1.01997	0.0922628	LOC_Os02g27760.1	0.863848	-0.21115	1.15761	0.0010822	CBD	biallelic (symmetrical) in both conditions
LOC_Os11g33330.1	1.03682	0.0521658	1.03682	9.81752e-05	LOC_Os11g33330.1	1.16097	0.21533	1.16097	0.376662	CBD	biallelic (symmetrical) in both conditions
LOC_Os09g36800.1	0.810572	-0.302988	1.2337	0.675164	LOC_Os09g36800.1	0.860099	-0.217426	1.16266	0.0047406	CBD	biallelic (symmetrical) in both conditions
LOC_Os04g53230.1	1.02632	0.0374747	1.02632	7.18812e-11	LOC_Os04g53230.1	1.16327	0.21818	1.16327	4.88132e-15	CBD	biallelic (symmetrical) in both conditions
LOC_Os03g52840.3	0.959105	-0.0602393	1.04264	1.11284e-13	LOC_Os03g52840.3	0.85963	-0.218213	1.16329	0.000124035	CBD	biallelic (symmetrical) in both conditions
LOC_Os06g09610.1	0.913869	-0.129941	1.09425	4.12282e-05	LOC_Os06g09610.1	0.859202	-0.21893	1.16387	3.4418e-09	CBD	biallelic (symmetrical) in both conditions
LOC_Os01g05420.1	0.897904	-0.155367	1.1137	0.0514195	LOC_Os01g05420.1	0.856625	-0.223264	1.16737	0.00897806	CBD	biallelic (symmetrical) in both conditions
LOC_Os11g39650.1	1.03148	0.0447201	1.03148	0.454246	LOC_Os11g39650.1	0.855515	-0.225135	1.16889	0.000880601	CBD	biallelic (symmetrical) in both conditions
LOC_Os05g46280.1	0.899533	-0.152752	1.11169	0.489724	LOC_Os05g46280.1	1.16891	0.225159	1.16891	3.25297e-13	CBD	biallelic (symmetrical) in both conditions
LOC_Os05g41550.2	1.16035	0.214556	1.16035	5.78512e-06	LOC_Os05g41550.2	0.855337	-0.225435	1.16913	0.0181498	CBD	biallelic (symmetrical) in both conditions
LOC_Os07g30970.1	1.03307	0.0469349	1.03307	0.00828443	LOC_Os07g30970.1	0.854545	-0.226772	1.17021	1	CBD	biallelic (symmetrical) in both conditions
LOC_Os05g01470.2	1.04448	0.0627917	1.04448	0.00171422	LOC_Os05g01470.2	0.853979	-0.227727	1.17099	0.080114	CBD	biallelic (symmetrical) in both conditions
LOC_Os06g03990.1	0.979068	-0.0305193	1.02138	0.035248	LOC_Os06g03990.1	1.17117	0.227953	1.17117	1.82784e-05	CBD	biallelic (symmetrical) in both conditions
LOC_Os01g24690.1	0.890235	-0.167742	1.1233	0.787411	LOC_Os01g24690.1	1.17315	0.230387	1.17315	0.000991409	CBD	biallelic (symmetrical) in both conditions
LOC_Os02g37834.3	1.13052	0.176992	1.13052	0.914627	LOC_Os02g37834.3	0.851124	-0.232559	1.17492	0.0183943	CBD	biallelic (symmetrical) in both conditions
LOC_Os07g04840.1	0.9812	-0.0273803	1.01916	1.19052e-77	LOC_Os07g04840.1	1.17578	0.233616	1.17578	8.08187e-32	CBD	biallelic (symmetrical) in both conditions
LOC_Os05g08840.1	1.09052	0.125011	1.09052	0.0466702	LOC_Os05g08840.1	0.84991	-0.234617	1.17659	0.819555	CBD	biallelic (symmetrical) in both conditions
LOC_Os08g39840.1	0.958573	-0.0610396	1.04322	3.98509e-28	LOC_Os08g39840.1	1.17677	0.234835	1.17677	0.000162609	CBD	biallelic (symmetrical) in both conditions
LOC_Os01g73514.1	0.840815	-0.250139	1.18932	0.000228366	LOC_Os01g73514.1	0.849577	-0.235184	1.17706	0.365	CBD	biallelic (symmetrical) in both conditions
LOC_Os03g48780.1	0.9171	-0.124848	1.09039	0.722615	LOC_Os03g48780.1	0.849157	-0.235896	1.17764	2.72097e-09	CBD	biallelic (symmetrical) in both conditions
LOC_Os03g29950.2	0.819546	-0.287104	1.22019	0.0468893	LOC_Os03g29950.2	1.17827	0.236669	1.17827	0.000284084	CBD	biallelic (symmetrical) in both conditions
LOC_Os06g50679.1	1.15738	0.210863	1.15738	0.0254523	LOC_Os06g50679.1	0.848332	-0.237299	1.17878	0.152839	CBD	biallelic (symmetrical) in both conditions
LOC_Os02g11820.1	1.10864	0.148785	1.10864	0.00716548	LOC_Os02g11820.1	1.18033	0.239185	1.18033	1	CBD	biallelic (symmetrical) in both conditions
LOC_Os01g63910.2	0.925032	-0.112425	1.08104	1	LOC_Os01g63910.2	0.846842	-0.239836	1.18086	0.00320647	CBD	biallelic (symmetrical) in both conditions
LOC_Os05g31000.1	1.22788	0.296173	1.22788	6.30943e-05	LOC_Os05g31000.1	0.845154	-0.242714	1.18322	0.0866622	CBD	biallelic (symmetrical) in both conditions
LOC_Os12g21500.1	1.1962	0.258458	1.1962	0.0271269	LOC_Os12g21500.1	0.843895	-0.244865	1.18498	0.6571	CBD	biallelic (symmetrical) in both conditions
LOC_Os01g10400.1	0.932186	-0.10131	1.07275	1.99893e-06	LOC_Os01g10400.1	0.84143	-0.249085	1.18845	0.360875	CBD	biallelic (symmetrical) in both conditions
LOC_Os01g24090.1	1.01656	0.0236933	1.01656	0.00453939	LOC_Os01g24090.1	0.839574	-0.25227	1.19108	7.16974e-05	CBD	biallelic (symmetrical) in both conditions
LOC_Os02g39630.1	1.21526	0.281268	1.21526	0.924882	LOC_Os02g39630.1	1.19272	0.254257	1.19272	3.14288e-08	CBD	biallelic (symmetrical) in both conditions
LOC_Os01g40860.1	0.927756	-0.108183	1.07787	0.114935	LOC_Os01g40860.1	0.837985	-0.255004	1.19334	4.30223e-10	CBD	biallelic (symmetrical) in both conditions
LOC_Os01g65220.1	1.18494	0.244808	1.18494	0.000823198	LOC_Os01g65220.1	0.837933	-0.255094	1.19341	0.109552	CBD	biallelic (symmetrical) in both conditions
LOC_Os02g01150.1	0.884479	-0.177101	1.13061	0.0382447	LOC_Os02g01150.1	1.19344	0.255121	1.19344	0.00139027	CBD	biallelic (symmetrical) in both conditions
LOC_Os07g49010.1	0.863029	-0.212519	1.15871	0.0352155	LOC_Os07g49010.1	1.19654	0.258866	1.19654	1	CBD	biallelic (symmetrical) in both conditions
LOC_Os05g28980.2	0.923077	-0.115477	1.08333	0.188875	LOC_Os05g28980.2	0.833333	-0.263034	1.2	0.0241264	CBD	biallelic (symmetrical) in both conditions
LOC_Os03g52840.1	0.847303	-0.23905	1.18022	4.11546e-16	LOC_Os03g52840.1	0.832307	-0.264812	1.20148	5.71348e-07	CBD	biallelic (symmetrical) in both conditions
LOC_Os02g57305.1	1.18974	0.250652	1.18974	0.475185	LOC_Os02g57305.1	0.830906	-0.267242	1.20351	0.00105737	CBD	biallelic (symmetrical) in both conditions
LOC_Os08g41400.1	1.00246	0.00353823	1.00246	5.36245e-06	LOC_Os08g41400.1	1.20629	0.270571	1.20629	0.000193883	CBD	biallelic (symmetrical) in both conditions
LOC_Os08g10320.2	0.804904	-0.313111	1.24238	0.515468	LOC_Os08g10320.2	0.828408	-0.271587	1.20714	0.00613883	CBD	biallelic (symmetrical) in both conditions
LOC_Os03g02320.1	1.08263	0.114536	1.08263	0.00699873	LOC_Os03g02320.1	0.82662	-0.274704	1.20975	0.747787	CBD	biallelic (symmetrical) in both conditions
LOC_Os05g33100.1	1.16502	0.220357	1.16502	0.00736859	LOC_Os05g33100.1	1.2104	0.275478	1.2104	0.966957	CBD	biallelic (symmetrical) in both conditions
LOC_Os11g38030.1	1.2143	0.280123	1.2143	0.000344542	LOC_Os11g38030.1	1.2196	0.286406	1.2196	4.88367e-05	CBD	biallelic (symmetrical) in both conditions
LOC_Os04g32650.1	1.2399	0.310224	1.2399	1	LOC_Os04g32650.1	1.22006	0.286953	1.22006	0.0285678	CBD	biallelic (symmetrical) in both conditions
LOC_Os08g06170.1	0.813157	-0.298394	1.22977	4.22691e-05	LOC_Os08g06170.1	1.22158	0.288754	1.22158	0.195998	CBD	biallelic (symmetrical) in both conditions
LOC_Os03g17570.6	1.05387	0.0757012	1.05387	0.0125741	LOC_Os03g17570.6	1.2225	0.289831	1.2225	0.711058	CBD	biallelic (symmetrical) in both conditions
LOC_Os04g22900.2	0.824129	-0.279058	1.2134	0.00254796	LOC_Os04g22900.2	1.22578	0.2937	1.22578	0.182484	CBD	biallelic (symmetrical) in both conditions
LOC_Os01g19840.1	1.08732	0.120779	1.08732	0.0338383	LOC_Os01g19840.1	0.814996	-0.295134	1.227	0.979302	CBD	biallelic (symmetrical) in both conditions
LOC_Os04g35090.1	1.08517	0.117927	1.08517	4.55815e-07	LOC_Os04g35090.1	1.23045	0.299181	1.23045	0.0717126	CBD	biallelic (symmetrical) in both conditions
LOC_Os03g01750.1	0.98394	-0.0233577	1.01632	0.0214302	LOC_Os03g01750.1	0.811242	-0.301797	1.23268	0.603023	CBD	biallelic (symmetrical) in both conditions
LOC_Os02g05500.1	1.13504	0.182746	1.13504	0.29719	LOC_Os02g05500.1	1.23611	0.305808	1.23611	0.000154766	CBD	biallelic (symmetrical) in both conditions
LOC_Os04g38330.1	1.05518	0.0774913	1.05518	7.79192e-05	LOC_Os04g38330.1	0.807348	-0.308737	1.23862	0.242551	CBD	biallelic (symmetrical) in both conditions
LOC_Os06g44180.1	1.12125	0.165102	1.12125	0.152575	LOC_Os06g44180.1	0.806523	-0.310213	1.23989	0.0301435	CBD	biallelic (symmetrical) in both conditions
LOC_Os05g34650.1	1.11628	0.158698	1.11628	0.0687393	LOC_Os05g34650.1	0.806452	-0.31034	1.24	0.00959397	CBD	biallelic (symmetrical) in both conditions
LOC_Os12g41715.1	1.21248	0.277961	1.21248	0.0422073	LOC_Os12g41715.1	1.24514	0.316306	1.24514	7.21952e-08	CBD	biallelic (symmetrical) in both conditions
LOC_Os01g63620.1	0.850917	-0.23291	1.1752	0.00652068	LOC_Os01g63620.1	0.803102	-0.316345	1.24517	3.98207e-10	CBD	biallelic (symmetrical) in both conditions
LOC_Os01g11580.2	0.839939	-0.251644	1.19056	0.355897	LOC_Os01g11580.2	0.802694	-0.317078	1.24581	0.0330153	CBD	biallelic (symmetrical) in both conditions
LOC_Os08g16010.2	1.00827	0.0118854	1.00827	0.744558	LOC_Os08g16010.2	0.802244	-0.317887	1.2465	1.7864e-05	CBD	biallelic (symmetrical) in both conditions
LOC_Os06g01650.2	0.975063	-0.0364321	1.02557	0.435246	LOC_Os06g01650.2	0.801793	-0.318698	1.2472	0.0263758	CBD	biallelic (symmetrical) in both conditions
LOC_Os03g40270.1	1.05405	0.0759489	1.05405	3.82892e-05	LOC_Os03g40270.1	1.2484	0.320084	1.2484	0.210515	CBD	biallelic (symmetrical) in both conditions
LOC_Os02g17470.1	1.14627	0.19695	1.14627	0.0334081	LOC_Os02g17470.1	1.24989	0.321803	1.24989	0.223703	CBD	biallelic (symmetrical) in both conditions
